# Supplementary material for: EVL regulates VEGF receptor‐2 internalization and signaling in developmental angiogenesis
Source: EMBO Rep. 2021 Jan 29;22(2):e48961. doi: 10.15252/embr.201948961 (PMC7857432; doi:10.15252/embr.201948961)
Supplement: Supplementary file 2 — Table EV1 [file EMBR-22-e48961-s002.xlsx]

## Sheet: downregulated genes_blood vesse
GO 0048514 blood vessel morphogenesis
HUMAN|HGNC=3466|UniProtKB=Q9NQ30	Esm1	Endothelial cell-specific molecule 1;ESM1;ortholog	ENDOTHELIAL CELL-SPECIFIC MOLECULE 1 (PTHR15428:SF0)		Homo sapiens
HUMAN|HGNC=11194|UniProtKB=P35713	Sox18	Transcription factor SOX-18;SOX18;ortholog	TRANSCRIPTION FACTOR SOX-18 (PTHR10270:SF204)	HMG box transcription factor(PC00024)	Homo sapiens
HUMAN|HGNC=11785|UniProtKB=P07996	Thbs1	Thrombospondin-1;THBS1;ortholog	THROMBOSPONDIN-1 (PTHR10199:SF78)		Homo sapiens
HUMAN|HGNC=11603|UniProtKB=P57082	Tbx4	T-box transcription factor TBX4;TBX4;ortholog	T-BOX TRANSCRIPTION FACTOR TBX4 (PTHR11267:SF29)	Rel homology transcription factor(PC00252);nucleic acid binding(PC00171)	Homo sapiens
HUMAN|HGNC=7866|UniProtKB=Q13253	Nog	Noggin;NOG;ortholog	NOGGIN (PTHR10494:SF5)		Homo sapiens
HUMAN|HGNC=8978|UniProtKB=P48736	Pik3cg	Phosphatidylinositol 4,5-bisphosphate 3-kinase catalytic subunit gamma isoform;PIK3CG;ortholog	PHOSPHATIDYLINOSITOL 4,5-BISPHOSPHATE 3-KINASE CATALYTIC SUBUNIT GAMMA ISOFORM (PTHR10048:SF34)	kinase(PC00137)	Homo sapiens
HUMAN|HGNC=6694|UniProtKB=P98164	Lrp2	Low-density lipoprotein receptor-related protein 2;LRP2;ortholog	LOW-DENSITY LIPOPROTEIN RECEPTOR CLASS A DOMAIN-CONTAINING PROTEIN 1-RELATED (PTHR22722:SF5)		Homo sapiens
HUMAN|HGNC=3801|UniProtKB=Q99958	Foxc2	Forkhead box protein C2;FOXC2;ortholog	FORKHEAD BOX PROTEIN C2 (PTHR11829:SF189)	DNA binding protein(PC00009);winged helix/forkhead transcription factor(PC00246)	Homo sapiens
HUMAN|HGNC=3809|UniProtKB=Q12946	Foxf1	Forkhead box protein F1;FOXF1;ortholog	FORKHEAD BOX PROTEIN F1 (PTHR46262:SF1)		Homo sapiens
HUMAN|HGNC=17013|UniProtKB=O95971	Cd160	CD160 antigen;CD160;ortholog	CD160 ANTIGEN (PTHR15425:SF0)		Homo sapiens
HUMAN|HGNC=4279|UniProtKB=P36382	Gja5	Gap junction alpha-5 protein;GJA5;ortholog	GAP JUNCTION ALPHA-5 PROTEIN (PTHR11984:SF13)	gap junction(PC00105)	Homo sapiens
HUMAN|HGNC=2227|UniProtKB=P49747	Comp	Cartilage oligomeric matrix protein;COMP;ortholog	CARTILAGE OLIGOMERIC MATRIX PROTEIN (PTHR10199:SF88)		Homo sapiens
HUMAN|HGNC=8799|UniProtKB=P04085	Pdgfa	Platelet-derived growth factor subunit A;PDGFA;ortholog	PLATELET-DERIVED GROWTH FACTOR SUBUNIT A (PTHR11633:SF3)	growth factor(PC00112)	Homo sapiens
HUMAN|HGNC=7014|UniProtKB=P50222	Meox2	Homeobox protein MOX-2;MEOX2;ortholog	HOMEOBOX PROTEIN MOX-2 (PTHR24328:SF1)	DNA binding protein(PC00009);homeodomain transcription factor(PC00119)	Homo sapiens
HUMAN|HGNC=3686|UniProtKB=P55075	Fgf8	Fibroblast growth factor 8;FGF8;ortholog	FIBROBLAST GROWTH FACTOR 8 (PTHR11486:SF3)	growth factor(PC00112)	Homo sapiens
HUMAN|HGNC=17470|UniProtKB=Q6UW88	Epgn	Epigen;EPGN;ortholog	EPIGEN (PTHR10740:SF10)	growth factor(PC00112)	Homo sapiens
HUMAN|HGNC=18152|UniProtKB=Q9NP84	Tnfrsf12a	Tumor necrosis factor receptor superfamily member 12A;TNFRSF12A;ortholog	TUMOR NECROSIS FACTOR RECEPTOR SUPERFAMILY MEMBER 12A (PTHR32037:SF2)		Homo sapiens
HUMAN|HGNC=3687|UniProtKB=P31371	Fgf9	Fibroblast growth factor 9;FGF9;ortholog	FIBROBLAST GROWTH FACTOR 9 (PTHR11486:SF28)	growth factor(PC00112)	Homo sapiens
HUMAN|HGNC=15825|UniProtKB=Q9Y2N7	Hif3a	Hypoxia-inducible factor 3-alpha;HIF3A;ortholog	HYPOXIA-INDUCIBLE FACTOR 3-ALPHA (PTHR23043:SF18)	basic helix-loop-helix transcription factor(PC00055);nucleic acid binding(PC00171)	Homo sapiens
HUMAN|HGNC=27101|UniProtKB=Q5UE93	Pik3r6	Phosphoinositide 3-kinase regulatory subunit 6;PIK3R6;ortholog	PHOSPHOINOSITIDE 3-KINASE REGULATORY SUBUNIT 6 (PTHR15593:SF1)		Homo sapiens
HUMAN|HGNC=10727|UniProtKB=O15041	Sema3e	Semaphorin-3E;SEMA3E;ortholog	SEMAPHORIN-3E (PTHR11036:SF22)	membrane-bound signaling molecule(PC00152)	Homo sapiens
HUMAN|HGNC=9843|UniProtKB=O60894	Ramp1	Receptor activity-modifying protein 1;RAMP1;ortholog	RECEPTOR ACTIVITY-MODIFYING PROTEIN 1 (PTHR14076:SF3)	receptor(PC00197)	Homo sapiens
HUMAN|HGNC=10821|UniProtKB=Q9NP31	Sh2d2a	SH2 domain-containing protein 2A;SH2D2A;ortholog	SH2 DOMAIN-CONTAINING PROTEIN 2A (PTHR14388:SF9)		Homo sapiens
HUMAN|HGNC=5360|UniProtKB=P41134	Id1	DNA-binding protein inhibitor ID-1;ID1;ortholog	DNA-BINDING PROTEIN INHIBITOR ID-1 (PTHR11723:SF4)	transcription factor(PC00218)	Homo sapiens
HUMAN|HGNC=10807|UniProtKB=Q92629	Sgcd	Delta-sarcoglycan;SGCD;ortholog	DELTA-SARCOGLYCAN (PTHR12939:SF6)	cytoskeletal protein(PC00085)	Homo sapiens
HUMAN|HGNC=8583|UniProtKB=P05121	Serpine1	Plasminogen activator inhibitor 1;SERPINE1;ortholog	PLASMINOGEN ACTIVATOR INHIBITOR 1 (PTHR11461:SF49)	serine protease inhibitor(PC00204)	Homo sapiens
HUMAN|HGNC=18629|UniProtKB=Q8WWQ8	Stab2	Stabilin-2;STAB2;ortholog	STABILIN-2 (PTHR24038:SF0)		Homo sapiens
HUMAN|HGNC=8032|UniProtKB=Q16620	Ntrk2	BDNF/NT-3 growth factors receptor;NTRK2;ortholog	BDNF/NT-3 GROWTH FACTORS RECEPTOR (PTHR24416:SF136)		Homo sapiens
HUMAN|HGNC=7884|UniProtKB=Q99466	Notch4	Neurogenic locus notch homolog protein 4;NOTCH4;ortholog	NEUROGENIC LOCUS NOTCH HOMOLOG PROTEIN 4 (PTHR24044:SF450)		Homo sapiens
HUMAN|HGNC=11766|UniProtKB=P01137	Tgfb1	Transforming growth factor beta-1;TGFB1;ortholog	TRANSFORMING GROWTH FACTOR BETA-1 (PTHR11848:SF125)	growth factor(PC00112)	Homo sapiens
HUMAN|HGNC=11345|UniProtKB=O95980	Reck	Reversion-inducing cysteine-rich protein with Kazal motifs;RECK;ortholog	REVERSION-INDUCING CYSTEINE-RICH PROTEIN WITH KAZAL MOTIFS (PTHR13487:SF3)	protease inhibitor(PC00191)	Homo sapiens
HUMAN|HGNC=16039|UniProtKB=Q9BY76	Angptl4	Angiopoietin-related protein 4;ANGPTL4;ortholog	ANGIOPOIETIN-RELATED PROTEIN 4 (PTHR19143:SF256)	signaling molecule(PC00207)	Homo sapiens
HUMAN|HGNC=6349|UniProtKB=Q13887	Klf5	Krueppel-like factor 5;KLF5;ortholog	KRUEPPEL-LIKE FACTOR 5 (PTHR23235:SF82)	DNA binding protein(PC00009);transcription cofactor(PC00217);zinc finger transcription factor(PC00244)	Homo sapiens
HUMAN|HGNC=9605|UniProtKB=P35354	Ptgs2	Prostaglandin G/H synthase 2;PTGS2;ortholog	PROSTAGLANDIN G/H SYNTHASE 2 (PTHR11903:SF8)	oxygenase(PC00177)	Homo sapiens
HUMAN|HGNC=10618|UniProtKB=P13500	Ccl2	C-C motif chemokine 2;CCL2;ortholog	C-C MOTIF CHEMOKINE 2 (PTHR12015:SF98)	chemokine(PC00074)	Homo sapiens
HUMAN|HGNC=7750|UniProtKB=Q92832	Nell1	Protein kinase C-binding protein NELL1;NELL1;ortholog	PROTEIN KINASE C-BINDING PROTEIN NELL1 (PTHR24042:SF2)	annexin(PC00050);calmodulin(PC00061)	Homo sapiens
HUMAN|HGNC=215|UniProtKB=P78325	Adam8	Disintegrin and metalloproteinase domain-containing protein 8;ADAM8;ortholog	DISINTEGRIN AND METALLOPROTEINASE DOMAIN-CONTAINING PROTEIN 8 (PTHR11905:SF20)	metalloprotease(PC00153)	Homo sapiens
HUMAN|HGNC=6481|UniProtKB=P25391	Lama1	Laminin subunit alpha-1;LAMA1;ortholog	LAMININ SUBUNIT ALPHA-1 (PTHR10574:SF375)		Homo sapiens
HUMAN|HGNC=10729|UniProtKB=Q9H3S1	Sema4a	Semaphorin-4A;SEMA4A;ortholog	SEMAPHORIN-4A (PTHR11036:SF15)	membrane-bound signaling molecule(PC00152)	Homo sapiens
HUMAN|HGNC=8779|UniProtKB=Q13370	Pde3b	cGMP-inhibited 3',5'-cyclic phosphodiesterase B;PDE3B;ortholog	PHOSPHODIESTERASE (PTHR11347:SF29)		Homo sapiens
HUMAN|HGNC=4880|UniProtKB=Q9Y5J3	Hey1	Hairy/enhancer-of-split related with YRPW motif protein 1;HEY1;ortholog	HAIRY/ENHANCER-OF-SPLIT RELATED WITH YRPW MOTIF PROTEIN 1 (PTHR10985:SF78)	basic helix-loop-helix transcription factor(PC00055)	Homo sapiens
HUMAN|HGNC=6150|UniProtKB=P06756	Itgav	Integrin alpha-V;ITGAV;ortholog	INTEGRIN ALPHA-V (PTHR23220:SF4)		Homo sapiens
HUMAN|HGNC=6664|UniProtKB=P28300	Lox	Protein-lysine 6-oxidase;LOX;ortholog	PROTEIN-LYSINE 6-OXIDASE (PTHR45817:SF6)		Homo sapiens
HUMAN|HGNC=7165|UniProtKB=Q99542	Mmp19	Matrix metalloproteinase-19;MMP19;ortholog	MATRIX METALLOPROTEINASE-19 (PTHR10201:SF166)	metalloprotease(PC00153)	Homo sapiens
GO 0001568 blood vessel development
HUMAN|HGNC=3466|UniProtKB=Q9NQ30	Esm1	Endothelial cell-specific molecule 1;ESM1;ortholog	ENDOTHELIAL CELL-SPECIFIC MOLECULE 1 (PTHR15428:SF0)		Homo sapiens
HUMAN|HGNC=6772|UniProtKB=O43541	Smad6	Mothers against decapentaplegic homolog 6;SMAD6;ortholog	MOTHERS AGAINST DECAPENTAPLEGIC HOMOLOG 6 (PTHR13703:SF28)	transcription factor(PC00218)	Homo sapiens
HUMAN|HGNC=11194|UniProtKB=P35713	Sox18	Transcription factor SOX-18;SOX18;ortholog	TRANSCRIPTION FACTOR SOX-18 (PTHR10270:SF204)	HMG box transcription factor(PC00024)	Homo sapiens
HUMAN|HGNC=11785|UniProtKB=P07996	Thbs1	Thrombospondin-1;THBS1;ortholog	THROMBOSPONDIN-1 (PTHR10199:SF78)		Homo sapiens
HUMAN|HGNC=6665|UniProtKB=Q08397	Loxl1	Lysyl oxidase homolog 1;LOXL1;ortholog	LYSYL OXIDASE HOMOLOG 1 (PTHR45817:SF8)		Homo sapiens
HUMAN|HGNC=11603|UniProtKB=P57082	Tbx4	T-box transcription factor TBX4;TBX4;ortholog	T-BOX TRANSCRIPTION FACTOR TBX4 (PTHR11267:SF29)	Rel homology transcription factor(PC00252);nucleic acid binding(PC00171)	Homo sapiens
HUMAN|HGNC=7866|UniProtKB=Q13253	Nog	Noggin;NOG;ortholog	NOGGIN (PTHR10494:SF5)		Homo sapiens
HUMAN|HGNC=8978|UniProtKB=P48736	Pik3cg	Phosphatidylinositol 4,5-bisphosphate 3-kinase catalytic subunit gamma isoform;PIK3CG;ortholog	PHOSPHATIDYLINOSITOL 4,5-BISPHOSPHATE 3-KINASE CATALYTIC SUBUNIT GAMMA ISOFORM (PTHR10048:SF34)	kinase(PC00137)	Homo sapiens
HUMAN|HGNC=6694|UniProtKB=P98164	Lrp2	Low-density lipoprotein receptor-related protein 2;LRP2;ortholog	LOW-DENSITY LIPOPROTEIN RECEPTOR CLASS A DOMAIN-CONTAINING PROTEIN 1-RELATED (PTHR22722:SF5)		Homo sapiens
HUMAN|HGNC=3801|UniProtKB=Q99958	Foxc2	Forkhead box protein C2;FOXC2;ortholog	FORKHEAD BOX PROTEIN C2 (PTHR11829:SF189)	DNA binding protein(PC00009);winged helix/forkhead transcription factor(PC00246)	Homo sapiens
HUMAN|HGNC=3809|UniProtKB=Q12946	Foxf1	Forkhead box protein F1;FOXF1;ortholog	FORKHEAD BOX PROTEIN F1 (PTHR46262:SF1)		Homo sapiens
HUMAN|HGNC=17013|UniProtKB=O95971	Cd160	CD160 antigen;CD160;ortholog	CD160 ANTIGEN (PTHR15425:SF0)		Homo sapiens
HUMAN|HGNC=4279|UniProtKB=P36382	Gja5	Gap junction alpha-5 protein;GJA5;ortholog	GAP JUNCTION ALPHA-5 PROTEIN (PTHR11984:SF13)	gap junction(PC00105)	Homo sapiens
HUMAN|HGNC=2227|UniProtKB=P49747	Comp	Cartilage oligomeric matrix protein;COMP;ortholog	CARTILAGE OLIGOMERIC MATRIX PROTEIN (PTHR10199:SF88)		Homo sapiens
HUMAN|HGNC=8799|UniProtKB=P04085	Pdgfa	Platelet-derived growth factor subunit A;PDGFA;ortholog	PLATELET-DERIVED GROWTH FACTOR SUBUNIT A (PTHR11633:SF3)	growth factor(PC00112)	Homo sapiens
HUMAN|HGNC=7014|UniProtKB=P50222	Meox2	Homeobox protein MOX-2;MEOX2;ortholog	HOMEOBOX PROTEIN MOX-2 (PTHR24328:SF1)	DNA binding protein(PC00009);homeodomain transcription factor(PC00119)	Homo sapiens
HUMAN|HGNC=3686|UniProtKB=P55075	Fgf8	Fibroblast growth factor 8;FGF8;ortholog	FIBROBLAST GROWTH FACTOR 8 (PTHR11486:SF3)	growth factor(PC00112)	Homo sapiens
HUMAN|HGNC=17470|UniProtKB=Q6UW88	Epgn	Epigen;EPGN;ortholog	EPIGEN (PTHR10740:SF10)	growth factor(PC00112)	Homo sapiens
HUMAN|HGNC=18152|UniProtKB=Q9NP84	Tnfrsf12a	Tumor necrosis factor receptor superfamily member 12A;TNFRSF12A;ortholog	TUMOR NECROSIS FACTOR RECEPTOR SUPERFAMILY MEMBER 12A (PTHR32037:SF2)		Homo sapiens
HUMAN|HGNC=3687|UniProtKB=P31371	Fgf9	Fibroblast growth factor 9;FGF9;ortholog	FIBROBLAST GROWTH FACTOR 9 (PTHR11486:SF28)	growth factor(PC00112)	Homo sapiens
HUMAN|HGNC=6714|UniProtKB=Q14766	Ltbp1	Latent-transforming growth factor beta-binding protein 1;LTBP1;ortholog	LATENT-TRANSFORMING GROWTH FACTOR BETA-BINDING PROTEIN 1 (PTHR24034:SF39)	annexin(PC00050);calmodulin(PC00061);cell adhesion molecule(PC00069);extracellular matrix glycoprotein(PC00100);extracellular matrix structural protein(PC00103);signaling molecule(PC00207)	Homo sapiens
HUMAN|HGNC=15825|UniProtKB=Q9Y2N7	Hif3a	Hypoxia-inducible factor 3-alpha;HIF3A;ortholog	HYPOXIA-INDUCIBLE FACTOR 3-ALPHA (PTHR23043:SF18)	basic helix-loop-helix transcription factor(PC00055);nucleic acid binding(PC00171)	Homo sapiens
HUMAN|HGNC=27101|UniProtKB=Q5UE93	Pik3r6	Phosphoinositide 3-kinase regulatory subunit 6;PIK3R6;ortholog	PHOSPHOINOSITIDE 3-KINASE REGULATORY SUBUNIT 6 (PTHR15593:SF1)		Homo sapiens
HUMAN|HGNC=10727|UniProtKB=O15041	Sema3e	Semaphorin-3E;SEMA3E;ortholog	SEMAPHORIN-3E (PTHR11036:SF22)	membrane-bound signaling molecule(PC00152)	Homo sapiens
HUMAN|HGNC=9843|UniProtKB=O60894	Ramp1	Receptor activity-modifying protein 1;RAMP1;ortholog	RECEPTOR ACTIVITY-MODIFYING PROTEIN 1 (PTHR14076:SF3)	receptor(PC00197)	Homo sapiens
HUMAN|HGNC=10821|UniProtKB=Q9NP31	Sh2d2a	SH2 domain-containing protein 2A;SH2D2A;ortholog	SH2 DOMAIN-CONTAINING PROTEIN 2A (PTHR14388:SF9)		Homo sapiens
HUMAN|HGNC=5360|UniProtKB=P41134	Id1	DNA-binding protein inhibitor ID-1;ID1;ortholog	DNA-BINDING PROTEIN INHIBITOR ID-1 (PTHR11723:SF4)	transcription factor(PC00218)	Homo sapiens
HUMAN|HGNC=10807|UniProtKB=Q92629	Sgcd	Delta-sarcoglycan;SGCD;ortholog	DELTA-SARCOGLYCAN (PTHR12939:SF6)	cytoskeletal protein(PC00085)	Homo sapiens
HUMAN|HGNC=8583|UniProtKB=P05121	Serpine1	Plasminogen activator inhibitor 1;SERPINE1;ortholog	PLASMINOGEN ACTIVATOR INHIBITOR 1 (PTHR11461:SF49)	serine protease inhibitor(PC00204)	Homo sapiens
HUMAN|HGNC=18629|UniProtKB=Q8WWQ8	Stab2	Stabilin-2;STAB2;ortholog	STABILIN-2 (PTHR24038:SF0)		Homo sapiens
HUMAN|HGNC=8032|UniProtKB=Q16620	Ntrk2	BDNF/NT-3 growth factors receptor;NTRK2;ortholog	BDNF/NT-3 GROWTH FACTORS RECEPTOR (PTHR24416:SF136)		Homo sapiens
HUMAN|HGNC=7884|UniProtKB=Q99466	Notch4	Neurogenic locus notch homolog protein 4;NOTCH4;ortholog	NEUROGENIC LOCUS NOTCH HOMOLOG PROTEIN 4 (PTHR24044:SF450)		Homo sapiens
HUMAN|HGNC=11766|UniProtKB=P01137	Tgfb1	Transforming growth factor beta-1;TGFB1;ortholog	TRANSFORMING GROWTH FACTOR BETA-1 (PTHR11848:SF125)	growth factor(PC00112)	Homo sapiens
HUMAN|HGNC=11345|UniProtKB=O95980	Reck	Reversion-inducing cysteine-rich protein with Kazal motifs;RECK;ortholog	REVERSION-INDUCING CYSTEINE-RICH PROTEIN WITH KAZAL MOTIFS (PTHR13487:SF3)	protease inhibitor(PC00191)	Homo sapiens
HUMAN|HGNC=16039|UniProtKB=Q9BY76	Angptl4	Angiopoietin-related protein 4;ANGPTL4;ortholog	ANGIOPOIETIN-RELATED PROTEIN 4 (PTHR19143:SF256)	signaling molecule(PC00207)	Homo sapiens
HUMAN|HGNC=6349|UniProtKB=Q13887	Klf5	Krueppel-like factor 5;KLF5;ortholog	KRUEPPEL-LIKE FACTOR 5 (PTHR23235:SF82)	DNA binding protein(PC00009);transcription cofactor(PC00217);zinc finger transcription factor(PC00244)	Homo sapiens
HUMAN|HGNC=9605|UniProtKB=P35354	Ptgs2	Prostaglandin G/H synthase 2;PTGS2;ortholog	PROSTAGLANDIN G/H SYNTHASE 2 (PTHR11903:SF8)	oxygenase(PC00177)	Homo sapiens
HUMAN|HGNC=10618|UniProtKB=P13500	Ccl2	C-C motif chemokine 2;CCL2;ortholog	C-C MOTIF CHEMOKINE 2 (PTHR12015:SF98)	chemokine(PC00074)	Homo sapiens
HUMAN|HGNC=7750|UniProtKB=Q92832	Nell1	Protein kinase C-binding protein NELL1;NELL1;ortholog	PROTEIN KINASE C-BINDING PROTEIN NELL1 (PTHR24042:SF2)	annexin(PC00050);calmodulin(PC00061)	Homo sapiens
HUMAN|HGNC=215|UniProtKB=P78325	Adam8	Disintegrin and metalloproteinase domain-containing protein 8;ADAM8;ortholog	DISINTEGRIN AND METALLOPROTEINASE DOMAIN-CONTAINING PROTEIN 8 (PTHR11905:SF20)	metalloprotease(PC00153)	Homo sapiens
HUMAN|HGNC=8747|UniProtKB=Q92824	Pcsk5	Proprotein convertase subtilisin/kexin type 5;PCSK5;ortholog	PROPROTEIN CONVERTASE SUBTILISIN/KEXIN TYPE 5 (PTHR42884:SF7)	serine protease(PC00203)	Homo sapiens
HUMAN|HGNC=6481|UniProtKB=P25391	Lama1	Laminin subunit alpha-1;LAMA1;ortholog	LAMININ SUBUNIT ALPHA-1 (PTHR10574:SF375)		Homo sapiens
HUMAN|HGNC=4278|UniProtKB=P35212	Gja4	Gap junction alpha-4 protein;GJA4;ortholog	GAP JUNCTION ALPHA-4 PROTEIN (PTHR11984:SF54)	gap junction(PC00105)	Homo sapiens
HUMAN|HGNC=10729|UniProtKB=Q9H3S1	Sema4a	Semaphorin-4A;SEMA4A;ortholog	SEMAPHORIN-4A (PTHR11036:SF15)	membrane-bound signaling molecule(PC00152)	Homo sapiens
HUMAN|HGNC=2197|UniProtKB=P02452	Col1a1	Collagen alpha-1(I) chain;COL1A1;ortholog	COLLAGEN ALPHA-1(I) CHAIN (PTHR24023:SF569)		Homo sapiens
HUMAN|HGNC=8779|UniProtKB=Q13370	Pde3b	cGMP-inhibited 3',5'-cyclic phosphodiesterase B;PDE3B;ortholog	PHOSPHODIESTERASE (PTHR11347:SF29)		Homo sapiens
HUMAN|HGNC=4880|UniProtKB=Q9Y5J3	Hey1	Hairy/enhancer-of-split related with YRPW motif protein 1;HEY1;ortholog	HAIRY/ENHANCER-OF-SPLIT RELATED WITH YRPW MOTIF PROTEIN 1 (PTHR10985:SF78)	basic helix-loop-helix transcription factor(PC00055)	Homo sapiens
HUMAN|HGNC=6150|UniProtKB=P06756	Itgav	Integrin alpha-V;ITGAV;ortholog	INTEGRIN ALPHA-V (PTHR23220:SF4)		Homo sapiens
HUMAN|HGNC=6664|UniProtKB=P28300	Lox	Protein-lysine 6-oxidase;LOX;ortholog	PROTEIN-LYSINE 6-OXIDASE (PTHR45817:SF6)		Homo sapiens
HUMAN|HGNC=7165|UniProtKB=Q99542	Mmp19	Matrix metalloproteinase-19;MMP19;ortholog	MATRIX METALLOPROTEINASE-19 (PTHR10201:SF166)	metalloprotease(PC00153)	Homo sapiens

## Sheet: Legend of Table EV1
	Table EV1. List of genes, which were which were markedly down-regulated in EVL-/- retinal endothelial cells (log2(fold-change)<-0.5) and associated with the most significantly changed GO-terms “blood vessel development” and “blood vessel morphogenesis”.
