# Supplementary material for: EVL regulates VEGF receptor‐2 internalization and signaling in developmental angiogenesis
Source: EMBO Rep. 2021 Jan 29;22(2):e48961. doi: 10.15252/embr.201948961 (PMC7857432; doi:10.15252/embr.201948961)
Supplement: Supplementary file 3 — Dataset EV1 [file EMBR-22-e48961-s003.xlsx]

## Sheet: Gene_expression_EndoKo_vs_Endo_
gene_id	gene_short_name	locus	strand	gene_biotype	EndoKo_0	EndoKo_1	EndoWt_0	EndoWt_1	sample_1	sample_2	status	value_1	value_2	log2_fold_change	test_stat	p_value	q_value	significant
ENSMUSG00000000001	Gnai3	3:108107279-108146146	-	protein_coding	36.9146	38.0694	38.7449	43.6309	EndoKo	EndoWt	OK	37.492	41.1879	0.135638	0.407593	0.56065	0.874511	no
ENSMUSG00000000003	Pbsn	X:77837900-77853623	NA	NA	0	0	0	0	EndoKo	EndoWt	NOTEST	0	0	0	0	1	1	no
ENSMUSG00000000028	Cdc45	16:18780446-18835261	-	protein_coding	10.5102	7.48639	11.0385	14.6612	EndoKo	EndoWt	OK	8.99831	12.8499	0.514028	0.659336	0.34675	0.712832	no
ENSMUSG00000000031	H19	7:142575528-142578143	-	lincRNA	4.82803	3.83856	12.7663	16.082	EndoKo	EndoWt	OK	4.3333	14.4242	1.73495	1.99504	0.00435	0.033415	yes
ENSMUSG00000000037	Scml2	X:161117192-161258213	NA	NA	1.1014	0.389459	1.74219	0.597744	EndoKo	EndoWt	OK	0.745431	1.16997	0.65032	0.550011	0.31495	0.679558	no
ENSMUSG00000000049	Apoh	11:107933386-108414396	+	protein_coding	0	0	0	0	EndoKo	EndoWt	NOTEST	0	0	0	0	1	1	no
ENSMUSG00000000056	Narf	11:121237252-121255856	+	protein_coding	19.5781	14.5885	25.3297	13.5623	EndoKo	EndoWt	OK	17.0833	19.446	0.186886	0.221242	0.65675	0.915915	no
ENSMUSG00000000058	Cav2	6:17197750-17385604	+	protein_coding	34.6873	44.4727	48.0985	38.4815	EndoKo	EndoWt	OK	39.58	43.29	0.129262	0.147757	0.807	0.959023	no
ENSMUSG00000000078	Klf6	13:5861488-5870393	+	protein_coding	21.0161	24.3938	24.009	25.855	EndoKo	EndoWt	OK	22.7049	24.932	0.134992	0.398608	0.56735	0.877767	no
ENSMUSG00000000085	Scmh1	4:120405280-120530186	+	protein_coding	75.6816	65.0473	49.8935	90.5023	EndoKo	EndoWt	OK	70.3644	70.1979	-0.0034188	-0.00616949	0.9932	0.997331	no
ENSMUSG00000000088	Cox5a	9:57521231-57543187	+	protein_coding	121.803	155.731	117.84	178.868	EndoKo	EndoWt	OK	138.767	148.354	0.0963757	0.227055	0.74695	0.944793	no
ENSMUSG00000000093	Tbx2	11:85832550-85841948	+	protein_coding	8.66976	4.04168	6.57413	3.39503	EndoKo	EndoWt	OK	6.35572	4.98458	-0.350583	-0.725691	0.30525	0.668886	no
ENSMUSG00000000094	Tbx4	11:85886421-85916097	+	protein_coding	1.16374	1.63006	2.46436	1.82457	EndoKo	EndoWt	OK	1.3969	2.14446	0.618391	0.841427	0.23405	0.590332	no
ENSMUSG00000000103	Zfy2	Y:2106174-2170409	NA	NA	0.0281083	0	0	0	EndoKo	EndoWt	NOTEST	0.0140541	0	-Inf	0	1	1	no
ENSMUSG00000000120	Ngfr	11:95568817-95587735	-	protein_coding	1.87243	0.617253	1.59722	0.440065	EndoKo	EndoWt	OK	1.24484	1.01864	-0.289317	-0.357344	0.6009	0.892953	no
ENSMUSG00000000125	Wnt3	11:103774149-103817957	+	protein_coding	0.238615	0	0.331648	0.0473056	EndoKo	EndoWt	NOTEST	0.119307	0.189477	0.66734	0	1	1	no
ENSMUSG00000000126	Wnt9a	11:59306927-59333552	+	protein_coding	0.165012	0.0856532	0.16466	0.152664	EndoKo	EndoWt	NOTEST	0.125332	0.158662	0.340198	0	1	1	no
ENSMUSG00000000127	Fer	17:63896017-64139494	+	protein_coding	5.32151	6.86628	7.50001	5.60829	EndoKo	EndoWt	OK	6.09389	6.55415	0.105046	0.215004	0.7628	0.948826	no
ENSMUSG00000000131	Xpo6	7:126101714-126200501	-	protein_coding	142.864	97.6833	115.926	123.347	EndoKo	EndoWt	OK	120.273	119.636	-0.00766251	-0.0155074	0.9824	0.994394	no
ENSMUSG00000000134	Tfe3	X:7762559-7775202	NA	NA	16.5518	24.8165	15.3322	13.2982	EndoKo	EndoWt	OK	20.6841	14.3152	-0.530979	-0.780006	0.1569	0.485369	no
ENSMUSG00000000142	Axin2	11:108920348-108950783	+	protein_coding	14.4164	20.2857	14.1475	15.2204	EndoKo	EndoWt	OK	17.351	14.684	-0.240779	-0.45185	0.45635	0.809332	no
ENSMUSG00000000148	Baat1	5:140705010-140719379	+	protein_coding	8.80599	11.5186	9.26321	11.8253	EndoKo	EndoWt	OK	10.1623	10.5442	0.0532309	0.126271	0.8562	0.968997	no
ENSMUSG00000000149	Gna12	5:140724126-140830431	-	protein_coding	44.378	49.703	46.5554	54.5601	EndoKo	EndoWt	OK	47.0405	50.5578	0.10403	0.314746	0.6497	0.913061	no
ENSMUSG00000000154	Slc22a18	7:143473720-143499334	+	protein_coding	0.350177	17.3305	3.06212	0.360275	EndoKo	EndoWt	OK	8.84032	1.7112	-2.36909	-1.84511	0.0229	0.126405	no
ENSMUSG00000000157	Itgb2l	16:96361667-96525793	-	protein_coding	0.0201707	0.168321	0.0719067	0	EndoKo	EndoWt	NOTEST	0.0942461	0.0359534	-1.39031	0	1	1	no
ENSMUSG00000000159	Igsf5	16:96361667-96525793	+	protein_coding	2.99896	5.59886	2.64946	5.76312	EndoKo	EndoWt	OK	4.29891	4.20629	-0.0314239	-0.0315376	0.96115	0.989834	no
ENSMUSG00000000167	Pih1d2	9:50603900-50625000	+	protein_coding	1.90924	3.37495	1.83957	0.391357	EndoKo	EndoWt	OK	2.6421	1.11546	-1.24404	-0.456909	0.3692	0.734706	no
ENSMUSG00000000168	Dlat	9:50634632-50659780	-	protein_coding	20.9383	27.0671	22.6648	17.1492	EndoKo	EndoWt	OK	24.0027	19.907	-0.269923	-0.372097	0.59315	0.890047	no
ENSMUSG00000000171	Sdhd	9:50596337-50603849	-	protein_coding	89.7479	119.592	94.1506	106.572	EndoKo	EndoWt	OK	104.67	100.361	-0.0606427	-0.180998	0.7964	0.956163	no
ENSMUSG00000000182	Fgf23	6:127072901-127081408	+	protein_coding	0	0	0	0	EndoKo	EndoWt	NOTEST	0	0	0	0	1	1	no
ENSMUSG00000000183	Fgf6	6:127015541-127024718	+	protein_coding	0	0	0	0	EndoKo	EndoWt	NOTEST	0	0	0	0	1	1	no
ENSMUSG00000000184	Ccnd2	6:127125778-127212411	-	protein_coding	4.94427	10.5767	11.2143	7.78867	EndoKo	EndoWt	OK	7.7605	9.50146	0.291999	0.755215	0.27455	0.630886	no
ENSMUSG00000000194	Gpr107	2:31152315-31219548	+	protein_coding	25.927	17.9551	24.0597	20.9687	EndoKo	EndoWt	OK	21.941	22.5142	0.0372045	0.0437523	0.93445	0.984467	no
ENSMUSG00000000197	Nalcn	14:123276640-123627144	-	protein_coding	0.3685	0.0193118	0.162643	0	EndoKo	EndoWt	NOTEST	0.193906	0.0813217	-1.25365	0	1	1	no
ENSMUSG00000000202	Btbd17	11:114791216-114795945	-	protein_coding	15.3417	7.97596	16.6016	5.57488	EndoKo	EndoWt	OK	11.6588	11.0882	-0.0723899	-0.0743114	0.9069	0.979038	no
ENSMUSG00000000204	Slfn4	11:83175185-83190221	+	protein_coding	0.824721	0.571948	0.502636	0.533977	EndoKo	EndoWt	OK	0.698334	0.518306	-0.430113	-0.427261	0.54135	0.86372	no
ENSMUSG00000000214	Th	7:142892751-142931128	-	protein_coding	0.093205	0.546896	0.709959	0	EndoKo	EndoWt	OK	0.32005	0.354979	0.149436	0.0604625	0.8895	0.975204	no
ENSMUSG00000000215	Ins2	7:142678655-142699510	-	protein_coding	0.395389	0	0	0	EndoKo	EndoWt	NOTEST	0.197694	0	-Inf	0	1	1	no
ENSMUSG00000000216	Scnn1g	7:121734478-121768475	+	protein_coding	0	0	0	0	EndoKo	EndoWt	NOTEST	0	0	0	0	1	1	no
ENSMUSG00000000223	Drp2	X:134404550-134456573	NA	NA	0.4347	0.239452	0.105304	0.69229	EndoKo	EndoWt	OK	0.337076	0.398797	0.242581	0.216585	0.7376	0.941884	no
ENSMUSG00000000244	Tspan32	7:142988968-143019644	+	protein_coding	0.346909	0.0378888	0.426268	0	EndoKo	EndoWt	NOTEST	0.192399	0.213134	0.14766	0	1	1	no
ENSMUSG00000000247	Lhx2	2:38339280-38369733	+	protein_coding	12.0592	5.4494	4.14777	5.90901	EndoKo	EndoWt	OK	8.75429	5.02839	-0.799893	-0.926321	0.0991	0.366956	no
ENSMUSG00000000248	Clec2g	6:128934380-128984707	+	protein_coding	0	0.0202061	0	0	EndoKo	EndoWt	NOTEST	0.010103	0	-Inf	0	1	1	no
ENSMUSG00000000253	Gmpr	13:45507443-45546382	+	protein_coding	19.103	25.8285	22.1342	27.2255	EndoKo	EndoWt	OK	22.4657	24.6799	0.135607	0.328976	0.63485	0.907079	no
ENSMUSG00000000263	Glra1	11:55514237-55608198	-	protein_coding	0.313191	0	0.0111694	0	EndoKo	EndoWt	NOTEST	0.156596	0.00558468	-4.80943	0	1	1	no
ENSMUSG00000000266	Mid2	X:140664598-140767715	NA	NA	4.62084	4.89837	3.29906	5.39566	EndoKo	EndoWt	OK	4.7596	4.34736	-0.130701	-0.291439	0.67655	0.923148	no
ENSMUSG00000000275	Trim25	11:88999375-89020293	+	protein_coding	31.9283	36.4776	31.7425	35.6775	EndoKo	EndoWt	OK	34.2029	33.71	-0.0209429	-0.0640896	0.9267	0.982972	no
ENSMUSG00000000276	Dgke	11:89035178-89069098	-	protein_coding	15.4392	8.73838	10.4909	9.1182	EndoKo	EndoWt	OK	12.0888	9.80456	-0.302142	-0.801778	0.2495	0.599553	no
ENSMUSG00000000278	Scpep1	11:88905927-88955465	-	protein_coding	11.2452	12.2559	11.271	12.7653	EndoKo	EndoWt	OK	11.7505	12.0181	0.0324861	0.0717517	0.9188	0.98149	no
ENSMUSG00000000282	Mnt	11:74830919-74845725	+	protein_coding	8.38279	7.31929	6.00732	5.46327	EndoKo	EndoWt	OK	7.85104	5.7353	-0.453016	-0.876051	0.1495	0.471541	no
ENSMUSG00000000290	Itgb2	10:77530251-77565708	+	protein_coding	1.53612	1.08579	2.79513	1.4754	EndoKo	EndoWt	OK	1.31096	2.13527	0.703798	0.444549	0.45175	0.80591	no
ENSMUSG00000000295	Hddc2	10:31313381-31328204	+	protein_coding	27.7381	36.8591	24.8464	33.1932	EndoKo	EndoWt	OK	32.2986	29.0198	-0.154434	-0.313273	0.6583	0.916447	no
ENSMUSG00000000296	Tpd52l1	10:31332379-31445921	-	protein_coding	10.8514	9.98251	13.6501	16.7182	EndoKo	EndoWt	OK	10.417	15.1842	0.543631	1.02527	0.14995	0.472355	no
ENSMUSG00000000301	Pemt	11:59970613-60046489	-	protein_coding	13.4997	7.22472	13.324	10.5219	EndoKo	EndoWt	OK	10.3622	11.9229	0.202411	0.175542	0.77815	0.952172	no
ENSMUSG00000000303	Cdh1	8:106603350-106670246	+	protein_coding	0.0579316	0.884081	1.68261	0	EndoKo	EndoWt	OK	0.471006	0.841304	0.836882	0.804313	0.47245	0.820187	no
ENSMUSG00000000305	Cdh4	2:179442430-179899373	+	protein_coding	0.941866	1.4531	2.29967	0.164851	EndoKo	EndoWt	OK	1.19748	1.23226	0.0412998	0.0260301	0.94635	0.986876	no
ENSMUSG00000000308	Ckmt1	2:121357713-121387168	+	protein_coding	20.1439	19.4762	20.137	11.1474	EndoKo	EndoWt	OK	19.81	15.6422	-0.340786	-0.431898	0.5317	0.858109	no
ENSMUSG00000000317	Bcl6b	11:70224127-70229798	-	protein_coding	44.0175	77.9844	61.4359	80.5455	EndoKo	EndoWt	OK	61.001	70.9907	0.218798	0.551567	0.37695	0.742508	no
ENSMUSG00000000318	Clec10a	11:70156196-70170834	+	protein_coding	0	0	0	0	EndoKo	EndoWt	NOTEST	0	0	0	0	1	1	no
ENSMUSG00000000320	Alox12	11:70241456-70255353	-	protein_coding	3.72701	5.37886	6.83986	8.647	EndoKo	EndoWt	OK	4.55294	7.74343	0.766175	1.46835	0.0364	0.180746	no
ENSMUSG00000000325	Arvcf	16:18348181-18479073	+	protein_coding	7.9779	8.19388	6.33686	7.46866	EndoKo	EndoWt	OK	8.08589	6.90276	-0.228233	-0.159126	0.77055	0.951021	no
ENSMUSG00000000326	Comt	16:18348181-18479073	-	protein_coding	63.2709	89.6967	66.4903	95.8422	EndoKo	EndoWt	OK	76.4838	81.1663	0.0857254	0.207912	0.7672	0.950018	no
ENSMUSG00000000339	Rtcd1	3:116488962-116508208	-	protein_coding	24.2664	33.2211	22.0108	27.0409	EndoKo	EndoWt	OK	28.7438	24.5258	-0.228947	-0.445684	0.5085	0.843033	no
ENSMUSG00000000340	Dbt	3:116513069-116549976	+	protein_coding	4.07679	4.53021	4.60526	2.94415	EndoKo	EndoWt	OK	4.3035	3.7747	-0.189149	-0.29318	0.6712	0.921208	no
ENSMUSG00000000346	Dazap2	15:100615627-100620731	+	protein_coding	144.595	146.867	141.142	149.268	EndoKo	EndoWt	OK	145.731	145.205	-0.00521504	-0.0162452	0.9824	0.994394	no
ENSMUSG00000000355	Mcts1	X:38600577-38613426	NA	NA	93.3928	88.0927	89.8425	80.255	EndoKo	EndoWt	OK	90.7427	85.0487	-0.0934917	-0.207817	0.7671	0.95	no
ENSMUSG00000000359	Rem1	2:152626950-152635198	+	protein_coding	0	0	0.391926	0	EndoKo	EndoWt	NOTEST	0	0.195963	Inf	0	1	1	no
ENSMUSG00000000365	Rnf17	14:56402696-56525032	+	protein_coding	0.0891408	0.161947	0	0	EndoKo	EndoWt	NOTEST	0.125544	0	-Inf	0	1	1	no
ENSMUSG00000000374	Trappc10	10:78186724-78244642	-	protein_coding	9.44677	8.46646	7.87824	5.84997	EndoKo	EndoWt	OK	8.95661	6.8641	-0.383882	-0.965241	0.17055	0.509803	no
ENSMUSG00000000378	Ccm2	11:6546886-6596744	+	protein_coding	27.0227	31.5855	33.0608	41.169	EndoKo	EndoWt	OK	29.3041	37.1149	0.340896	0.804461	0.24025	0.593662	no
ENSMUSG00000000381	Wap	11:6635481-6638637	-	protein_coding	0	0	0	0	EndoKo	EndoWt	NOTEST	0	0	0	0	1	1	no
ENSMUSG00000000384	Tbrg4	11:6615597-6626067	-	protein_coding	27.2691	36.9594	34.9948	38.3711	EndoKo	EndoWt	OK	32.1143	36.683	0.191897	0.313664	0.6299	0.904662	no
ENSMUSG00000000385	Tmprss2	16:97564683-97611195	-	protein_coding	0	0.963061	0	0	EndoKo	EndoWt	OK	0.48153	0	-Inf	NA	5e-05	0.000661514	yes
ENSMUSG00000000386	Mx1	16:97447034-97462907	-	protein_coding	0.0375667	0.954373	0.0203711	0.0131314	EndoKo	EndoWt	OK	0.49597	0.0167512	-4.88791	-0.683966	0.0251	0.13572	no
ENSMUSG00000000392	Fap	2:62500942-62574075	-	protein_coding	0.242863	0.795483	0	0.315652	EndoKo	EndoWt	OK	0.519173	0.157826	-1.71788	-0.745726	0.36255	0.728205	no
ENSMUSG00000000394	Gcg	2:62474529-62483650	-	protein_coding	0	0	0	0	EndoKo	EndoWt	NOTEST	0	0	0	0	1	1	no
ENSMUSG00000000399	Ndufa9	6:126821862-126849144	-	protein_coding	65.6293	69.1485	66.253	64.0758	EndoKo	EndoWt	OK	67.3889	65.1644	-0.0484257	-0.138439	0.84395	0.966478	no
ENSMUSG00000000402	Egfl6	X:166523006-166585720	NA	NA	0.176197	0	0.0586074	0	EndoKo	EndoWt	NOTEST	0.0880987	0.0293037	-1.58804	0	1	1	no
ENSMUSG00000000409	Lck	4:129548343-129573641	-	protein_coding	3.34932	1.6547	0.507361	0.889578	EndoKo	EndoWt	OK	2.50201	0.69847	-1.84082	-1.32976	0.0288	0.151024	no
ENSMUSG00000000411	Tssk3	4:129489013-129491022	-	protein_coding	0.0908528	0	0	0	EndoKo	EndoWt	NOTEST	0.0454264	0	-Inf	0	1	1	no
ENSMUSG00000000416	Cttnbp2	6:18366477-18515338	-	protein_coding	17.6076	13.7715	19.5	15.9434	EndoKo	EndoWt	OK	15.6896	17.7217	0.175712	0.291995	0.6593	0.916978	no
ENSMUSG00000000420	Galnt1	18:24205343-24286818	+	protein_coding	36.8037	36.0245	44.8303	43.3398	EndoKo	EndoWt	OK	36.4141	44.0851	0.275794	0.500773	0.4497	0.804316	no
ENSMUSG00000000435	Myf5	10:107482907-107486134	-	protein_coding	0	0	0	0	EndoKo	EndoWt	NOTEST	0	0	0	0	1	1	no
ENSMUSG00000000439	Mkrn2	6:115601937-115677136	+	protein_coding	10.419	9.12963	8.28225	7.08737	EndoKo	EndoWt	OK	9.77433	7.68481	-0.346988	-0.344436	0.6242	0.90279	no
ENSMUSG00000000440	Pparg	6:115361220-115490401	+	protein_coding	0.156273	0	0.0935624	0.325306	EndoKo	EndoWt	NOTEST	0.0781363	0.209434	1.42243	0	1	1	no
ENSMUSG00000000441	Raf1	6:115601937-115677136	-	protein_coding	45.695	51.2883	41.9273	45.2053	EndoKo	EndoWt	OK	48.4916	43.5663	-0.154524	-0.405668	0.5476	0.867208	no
ENSMUSG00000000486	Sept1	7:127214446-127218498	-	protein_coding	30.4424	19.1391	18.2363	18.3462	EndoKo	EndoWt	OK	24.7907	18.2913	-0.438643	-0.724534	0.30955	0.673787	no
ENSMUSG00000000489	Pdgfb	15:79995899-80014808	-	protein_coding	102.774	122.003	136.362	171.746	EndoKo	EndoWt	OK	112.388	154.054	0.454942	1.41041	0.04435	0.2095	no
ENSMUSG00000000530	Acvrl1	15:101128521-101145336	+	protein_coding	136.426	167.476	179.76	185.458	EndoKo	EndoWt	OK	151.951	182.609	0.26515	0.356924	0.42545	0.785559	no
ENSMUSG00000000531	Grasp	15:101224206-101232755	+	protein_coding	27.6809	32.6009	29.9429	33.7228	EndoKo	EndoWt	OK	30.1409	31.8328	0.0787929	0.215938	0.75635	0.947292	no
ENSMUSG00000000532	Acvr1b	15:101174103-101213678	+	protein_coding	5.92233	3.34833	5.13074	3.136	EndoKo	EndoWt	OK	4.63533	4.13337	-0.165355	-0.340116	0.6342	0.906815	no
ENSMUSG00000000538	Tom1l2	11:60226713-60352905	-	protein_coding	25.2341	33.1428	27.0918	22.4793	EndoKo	EndoWt	OK	29.1885	24.7856	-0.235899	-0.536246	0.41385	0.7762	no
ENSMUSG00000000544	Gpa33	1:166130237-166166510	+	protein_coding	0	1.79505	0	1.50843	EndoKo	EndoWt	OK	0.897527	0.754217	-0.250977	-0.166147	0.86075	0.970001	no
ENSMUSG00000000552	Zfp385a	15:103313894-103340086	-	protein_coding	39.4966	22.1934	28.8954	15.7651	EndoKo	EndoWt	OK	30.845	22.3303	-0.466035	-1.23642	0.0795	0.318365	no
ENSMUSG00000000555	Itga5	15:103344288-103366763	-	protein_coding	64.9425	83.8838	70.8721	100.972	EndoKo	EndoWt	OK	74.4131	85.922	0.207471	0.640217	0.3641	0.729973	no
ENSMUSG00000000560	Gabra2	5:70961056-71095849	-	protein_coding	0.022366	0	0.256661	0	EndoKo	EndoWt	NOTEST	0.011183	0.12833	3.52049	0	1	1	no
ENSMUSG00000000561	Wdr77	3:105942697-105987423	+	protein_coding	31.5452	21.4698	30.9377	28.7238	EndoKo	EndoWt	OK	26.5075	29.8307	0.170399	0.182503	0.77785	0.952112	no
ENSMUSG00000000562	Adora3	3:105870857-105924036	+	protein_coding	0.144348	0.738824	0.180358	0.0334099	EndoKo	EndoWt	OK	0.441586	0.106884	-2.04665	-0.763662	0.12345	0.417804	no
ENSMUSG00000000563	Atp5f1	3:105942697-105987423	-	protein_coding	117.618	129.839	112.057	139.155	EndoKo	EndoWt	OK	123.728	125.606	0.02173	0.0519927	0.9375	0.98514	no
ENSMUSG00000000567	Sox9	11:112782223-112787760	+	protein_coding	2.22326	1.78763	2.32417	1.55564	EndoKo	EndoWt	OK	2.00545	1.93991	-0.0479359	-0.0771462	0.907	0.979038	no
ENSMUSG00000000568	Hnrnpd	5:99958425-99978938	-	protein_coding	307.723	247.307	244.464	246.711	EndoKo	EndoWt	OK	277.515	245.587	-0.176331	-0.462411	0.51255	0.845682	no
ENSMUSG00000000579	Dynlt1c	17:6601670-6609774	+	protein_coding	26.1337	33.7025	29.2615	37.6571	EndoKo	EndoWt	OK	29.9181	33.4593	0.161389	0.284202	0.68635	0.927183	no
ENSMUSG00000000581	C1d	11:17257578-17269176	+	protein_coding	70.7759	90.581	52.2875	64.619	EndoKo	EndoWt	OK	80.6785	58.4533	-0.464899	-0.614114	0.38275	0.748425	no
ENSMUSG00000000594	Gm2a	11:55098114-55113029	+	protein_coding	7.96889	9.98803	10.7977	10.3661	EndoKo	EndoWt	OK	8.97846	10.5819	0.237055	0.600285	0.3893	0.754486	no
ENSMUSG00000000600	Krit1	5:3803164-3844515	+	protein_coding	8.76725	9.19396	9.07017	9.38629	EndoKo	EndoWt	OK	8.9806	9.22823	0.039241	0.107403	0.87675	0.972983	no
ENSMUSG00000000605	Clcn4-2	7:7282315-7299511	-	protein_coding	26.6261	24.9544	27.2285	25.3069	EndoKo	EndoWt	OK	25.7903	26.2677	0.026465	0.0792067	0.91165	0.979914	no
ENSMUSG00000000606	Vmn2r88	14:51361674-51662953	+	protein_coding	0	0	0.0103022	0	EndoKo	EndoWt	NOTEST	0	0.0051511	Inf	0	1	1	no
ENSMUSG00000000617	Grm6	11:50850684-50866208	+	protein_coding	15.3881	10.902	5.5074	3.32412	EndoKo	EndoWt	OK	13.1451	4.41576	-1.57379	-2.49307	0.0012	0.0113966	yes
ENSMUSG00000000627	Sema4f	6:82911884-82939769	-	protein_coding	0.252247	0.263507	0.0287295	0	EndoKo	EndoWt	NOTEST	0.257877	0.0143647	-4.16608	0	1	1	no
ENSMUSG00000000628	Hk2	6:82725024-82774454	-	protein_coding	1.63395	1.645	3.34036	2.33676	EndoKo	EndoWt	OK	1.63947	2.83856	0.791929	0.573538	0.3776	0.743229	no
ENSMUSG00000000631	Myo18a	11:77763245-77865980	+	protein_coding	55.5727	36.3358	46.4175	91.5724	EndoKo	EndoWt	OK	45.9543	68.9949	0.586292	0.712528	0.2692	0.62409	no
ENSMUSG00000000632	Sez6	11:77930799-77979048	+	protein_coding	24.0634	6.87193	14.5453	4.42015	EndoKo	EndoWt	OK	15.4677	9.48271	-0.705884	-0.986451	0.07315	0.3003	no
ENSMUSG00000000673	Haao	17:83831355-83846790	-	protein_coding	0.240041	24.7703	0.143718	0.0333118	EndoKo	EndoWt	OK	12.5052	0.0885148	-7.14239	-4.14587	0.0309	0.159368	no
ENSMUSG00000000682	Cd52	4:134065911-134095082	-	protein_coding	1.56771	8.25966	6.41394	2.50195	EndoKo	EndoWt	OK	4.91369	4.45795	-0.140427	-0.130506	0.84325	0.966368	no
ENSMUSG00000000686	Abhd15	11:77508098-77607815	+	protein_coding	1.47008	0.584192	0.929753	1.6363	EndoKo	EndoWt	OK	1.02713	1.28303	0.320927	0.0682053	0.875	0.972695	no
ENSMUSG00000000690	Hoxb6	11:96291023-96306910	+	protein_coding	0.018328	0.832467	0.128027	0	EndoKo	EndoWt	OK	0.425397	0.0640133	-2.73237	-1.2653	0.39455	0.759081	no
ENSMUSG00000000693	Loxl3	6:83034172-83057680	+	protein_coding	0.701182	3.64555	1.58296	0.693869	EndoKo	EndoWt	OK	2.17336	1.13841	-0.932905	-0.309839	0.70655	0.933564	no
ENSMUSG00000000701	Tcl1b5	12:105176357-105181143	+	protein_coding	0.0584982	0	0	0.365316	EndoKo	EndoWt	NOTEST	0.0292491	0.182658	2.64268	0	1	1	no
ENSMUSG00000000706	Btn1a1	13:23456991-23465901	-	protein_coding	0.0684362	0	0	0.0105525	EndoKo	EndoWt	NOTEST	0.0342181	0.00527627	-2.69717	0	1	1	no
ENSMUSG00000000708	Kat2b	17:53566860-53672720	+	protein_coding	13.9904	29.4549	27.7398	23.4343	EndoKo	EndoWt	OK	21.7227	25.5871	0.236213	0.205034	0.7741	0.9515	no
ENSMUSG00000000711	Rab5b	10:128677192-128696268	-	protein_coding	18.5757	21.0773	21.0099	14.8502	EndoKo	EndoWt	OK	19.8265	17.9301	-0.14505	-0.39568	0.5671	0.877667	no
ENSMUSG00000000724	Cryba1	11:77686154-77741921	-	protein_coding	0.339988	0.151437	0.254402	0	EndoKo	EndoWt	NOTEST	0.245713	0.127201	-0.949862	0	1	1	no
ENSMUSG00000000730	Dnmt3l	10:78030021-78063622	+	protein_coding	0	0	0	0	EndoKo	EndoWt	NOTEST	0	0	0	0	1	1	no
ENSMUSG00000000731	Aire	10:78030021-78063622	-	protein_coding	0.00886104	0	0.0618952	0	EndoKo	EndoWt	NOTEST	0.00443052	0.0309476	2.80428	0	1	1	no
ENSMUSG00000000732	Icosl	10:78069359-78079525	+	protein_coding	0.815106	1.48085	1.67459	0.0532315	EndoKo	EndoWt	OK	1.14798	0.863909	-0.410145	-0.439403	0.51675	0.848654	no
ENSMUSG00000000738	Spg7	8:119910359-124345724	+	protein_coding	66.7617	86.1729	55.2298	71.7353	EndoKo	EndoWt	OK	76.4673	63.4826	-0.268482	-0.045393	0.732	0.940669	no
ENSMUSG00000000739	Sult5a1	8:119910359-124345724	-	protein_coding	5.65888	6.6306	6.76786	11.0665	EndoKo	EndoWt	OK	6.14474	8.91718	0.537235	0.0355187	0.60645	0.895403	no
ENSMUSG00000000740	Rpl13	8:119910359-124345724	+	protein_coding	137.939	167.859	159.91	229.318	EndoKo	EndoWt	OK	152.899	194.614	0.348034	0.10242	0.8641	0.97063	no
ENSMUSG00000000743	Chmp1a	8:119910359-124345724	-	protein_coding	35.3581	41.0282	35.2602	47.0599	EndoKo	EndoWt	OK	38.1931	41.1601	0.107932	0.02454	0.9494	0.987623	no
ENSMUSG00000000751	Rpa1	11:75298165-75348324	-	protein_coding	25.413	22.1505	20.7726	27.228	EndoKo	EndoWt	OK	23.7818	24.0003	0.0131983	0.0367752	0.9585	0.989508	no
ENSMUSG00000000753	Serpinf1	11:75409768-75422701	-	protein_coding	27.3117	41.5237	46.6147	55.2487	EndoKo	EndoWt	OK	34.4177	50.9317	0.565414	1.16917	0.0913	0.348675	no
ENSMUSG00000000759	Tubgcp3	8:12614276-12679229	-	protein_coding	32.6038	32.6715	32.1273	34.2373	EndoKo	EndoWt	OK	32.6376	33.1823	0.0238776	0.0442383	0.94445	0.986493	no
ENSMUSG00000000766	Oprm1	10:6740628-7052478	+	protein_coding	0.443129	0	0	0	EndoKo	EndoWt	NOTEST	0.221564	0	-Inf	0	1	1	no
ENSMUSG00000000776	Polr3d	14:70438747-70443471	-	protein_coding	8.96643	9.4924	9.6247	9.94287	EndoKo	EndoWt	OK	9.22941	9.78379	0.084154	0.173069	0.80855	0.959428	no
ENSMUSG00000000782	Tcf7	11:51949881-52286179	-	protein_coding	45.5636	46.7436	45.0314	58.289	EndoKo	EndoWt	OK	46.1536	51.6602	0.162611	0.189849	0.78435	0.953241	no
ENSMUSG00000000787	Ddx3x	X:13280969-13294052	NA	NA	91.8742	86.8568	86.4662	73.8042	EndoKo	EndoWt	OK	89.3655	80.1352	-0.157283	-0.438796	0.48175	0.826082	no
ENSMUSG00000000791	Il12rb1	8:70808448-70821424	+	protein_coding	0	0	0.0731998	0	EndoKo	EndoWt	NOTEST	0	0.0365999	Inf	0	1	1	no
ENSMUSG00000000792	Slc5a5	8:70882888-70892757	-	protein_coding	0.215629	0.0163227	0.224135	0.336646	EndoKo	EndoWt	NOTEST	0.115976	0.28039	1.27361	0	1	1	no
ENSMUSG00000000794	Kcnn3	3:89520163-89667761	+	protein_coding	0.0730553	0	0.209587	0.0887101	EndoKo	EndoWt	NOTEST	0.0365276	0.149148	2.02969	0	1	1	no
ENSMUSG00000000804	Usp32	11:84984441-85140161	-	protein_coding	17.3325	16.7512	16.2468	11.5499	EndoKo	EndoWt	OK	17.0419	13.8983	-0.29417	-0.320568	0.63445	0.906901	no
ENSMUSG00000000805	Car4	11:84957785-84966044	+	protein_coding	14.0132	41.5269	8.06068	21.576	EndoKo	EndoWt	OK	27.77	14.8184	-0.906143	-1.52522	0.0315	0.161751	no
ENSMUSG00000000811	Txnrd3	6:89643987-89675529	+	protein_coding	3.92389	3.49683	3.78562	4.81311	EndoKo	EndoWt	OK	3.71036	4.29936	0.212564	0.37552	0.58835	0.887571	no
ENSMUSG00000000817	Fasl	1:161780690-161788495	-	protein_coding	0.0282622	0.564802	0	0	EndoKo	EndoWt	NOTEST	0.296532	0	-Inf	0	1	1	no
ENSMUSG00000000823	Znf512b	2:181569148-181655660	-	protein_coding	29.6938	28.0761	29.4309	27.6753	EndoKo	EndoWt	OK	28.8849	28.5531	-0.0166713	-0.0184842	0.97015	0.991968	no
ENSMUSG00000000826	Dnajc5	2:181520484-181555133	+	protein_coding	38.7341	31.5079	39.9969	34.961	EndoKo	EndoWt	OK	35.121	37.479	0.0937469	0.255435	0.7108	0.934724	no
ENSMUSG00000000827	Tpd52l2	2:181497141-181517966	+	protein_coding	66.8314	53.2381	65.3407	85.9886	EndoKo	EndoWt	OK	60.0347	75.6647	0.333823	0.766528	0.26835	0.62287	no
ENSMUSG00000000838	Fmr1	X:68678540-68717963	NA	NA	27.5832	23.3387	30.5971	24.8231	EndoKo	EndoWt	OK	25.4609	27.7101	0.122127	0.253574	0.688	0.92763	no
ENSMUSG00000000861	Bcl11a	11:24078055-24174123	+	protein_coding	0.833558	0.338834	0.888719	1.39606	EndoKo	EndoWt	OK	0.586196	1.14239	0.962602	0.422489	0.3029	0.666155	no
ENSMUSG00000000869	Il4	11:53602981-53618669	-	protein_coding	2.38102	2.35949	3.22419	3.50453	EndoKo	EndoWt	OK	2.37025	3.36436	0.505291	0.425194	0.52575	0.854296	no
ENSMUSG00000000876	Pxmp4	2:154585757-154603708	-	protein_coding	13.683	11.1373	10.4457	12.1894	EndoKo	EndoWt	OK	12.4101	11.3175	-0.132956	-0.19138	0.7798	0.952458	no
ENSMUSG00000000881	Dlg3	X:100767721-100818410	NA	NA	4.70668	4.53375	3.15026	1.34255	EndoKo	EndoWt	OK	4.62021	2.24641	-1.04034	-1.43908	0.01195	0.0757073	no
ENSMUSG00000000884	Gnb1l	16:18498767-18566679	+	protein_coding	8.20095	11.3705	7.54998	6.33984	EndoKo	EndoWt	OK	9.78574	6.94491	-0.494724	-0.460829	0.4991	0.836494	no
ENSMUSG00000000889	Dbh	2:27165232-27183200	+	protein_coding	0.0104218	0	0	0	EndoKo	EndoWt	NOTEST	0.00521088	0	-Inf	0	1	1	no
ENSMUSG00000000901	Mmp11	10:75923221-75932502	-	protein_coding	3.97113	4.39466	3.35162	3.10394	EndoKo	EndoWt	OK	4.18289	3.22778	-0.373959	-0.377037	0.49765	0.835668	no
ENSMUSG00000000902	Smarcb1	10:75896768-75921617	-	protein_coding	61.6189	65.2173	61.4663	74.1708	EndoKo	EndoWt	OK	63.4181	67.8185	0.0967854	0.245155	0.71195	0.934939	no
ENSMUSG00000000903	Vpreb3	10:75943056-75949657	+	protein_coding	0.694089	0	0	0	EndoKo	EndoWt	NOTEST	0.347045	0	-Inf	0	1	1	no
ENSMUSG00000000915	Hip1r	5:123973627-124003211	+	protein_coding	9.66156	10.2066	9.83313	9.65566	EndoKo	EndoWt	OK	9.9341	9.7444	-0.0278162	-0.0446249	0.94135	0.985707	no
ENSMUSG00000000916	Nsun5	5:135369952-135394546	+	protein_coding	15.478	20.7558	19.6733	19.5804	EndoKo	EndoWt	OK	18.1169	19.6269	0.115492	0.135545	0.83115	0.963724	no
ENSMUSG00000000934	Top1mt	15:75657034-75678800	-	protein_coding	6.27391	7.53282	5.78958	5.51431	EndoKo	EndoWt	OK	6.90337	5.65194	-0.288552	-0.507634	0.4601	0.812208	no
ENSMUSG00000000938	Hoxa10	6:52231196-52240854	-	protein_coding	0	2.48073	0.145839	0	EndoKo	EndoWt	OK	1.24037	0.0729194	-4.08832	-1.78415	0.44785	0.802908	no
ENSMUSG00000000942	Hoxa4	6:52162350-52221854	-	protein_coding	0.0527747	0.223717	0	0	EndoKo	EndoWt	NOTEST	0.138246	0	-Inf	0	1	1	no
ENSMUSG00000000948	Snrpn	7:59982494-60140219	-	protein_coding	15.0651	11.2815	13.2051	9.57355	EndoKo	EndoWt	OK	13.1733	11.3894	-0.209934	-0.44256	0.52675	0.854973	no
ENSMUSG00000000957	Mmp14	14:54431603-54441258	+	protein_coding	42.039	43.7143	49.2251	50.0239	EndoKo	EndoWt	OK	42.8767	49.6245	0.210859	0.626904	0.36535	0.731169	no
ENSMUSG00000000958	Slc7a7	14:54360840-54409472	-	protein_coding	22.506	38.121	26.9038	38.0025	EndoKo	EndoWt	OK	30.3135	32.4531	0.0983987	0.190018	0.79005	0.954636	no
ENSMUSG00000000959	Oxa1l	14:54360840-54409472	+	protein_coding	26.6668	29.3986	28.56	37.9773	EndoKo	EndoWt	OK	28.0327	33.2687	0.247054	0.515985	0.46015	0.812208	no
ENSMUSG00000000976	Heatr6	11:83753695-83783754	+	protein_coding	5.68003	6.1776	6.69261	5.79248	EndoKo	EndoWt	OK	5.92882	6.24254	0.0743901	0.0983412	0.8297	0.963544	no
ENSMUSG00000000982	Ccl3	11:83647843-83649355	-	protein_coding	0.911275	3.70532	3.68064	1.14419	EndoKo	EndoWt	OK	2.3083	2.41241	0.0636497	0.0542065	0.9416	0.985755	no
ENSMUSG00000000983	Wfdc18	11:83709014-83711348	+	protein_coding	0	0	0	0	EndoKo	EndoWt	NOTEST	0	0	0	0	1	1	no
ENSMUSG00000001014	Icam4	9:21015959-21039036	+	protein_coding	0	0	0	0	EndoKo	EndoWt	NOTEST	0	0	0	0	1	1	no
ENSMUSG00000001016	Ilf2	3:90476200-90491033	+	protein_coding	62.9225	49.3901	61.4053	65.6425	EndoKo	EndoWt	OK	56.1563	63.5239	0.177852	0.455138	0.52	0.850633	no
ENSMUSG00000001017	Chtop	3:90498955-90509498	-	protein_coding	61.2702	56.8084	58.3732	63.2741	EndoKo	EndoWt	OK	59.0393	60.8237	0.0429569	0.121793	0.85585	0.968912	no
ENSMUSG00000001018	Snapin	3:90476200-90491033	-	protein_coding	35.1811	33.8356	37.2552	33.4974	EndoKo	EndoWt	OK	34.5084	35.3763	0.0358373	0.0552946	0.93645	0.984886	no
ENSMUSG00000001020	S100a4	3:90603769-90606045	+	protein_coding	5.30704	8.74954	3.22049	4.47136	EndoKo	EndoWt	OK	7.02829	3.84593	-0.869843	-0.721455	0.3093	0.673624	no
ENSMUSG00000001021	S100a3	3:90600214-90602702	+	protein_coding	0	0	0	0	EndoKo	EndoWt	NOTEST	0	0	0	0	1	1	no
ENSMUSG00000001023	S100a5	3:90608522-90611780	+	protein_coding	0	0	0	0	EndoKo	EndoWt	NOTEST	0	0	0	0	1	1	no
ENSMUSG00000001025	S100a6	3:90612893-90614414	+	protein_coding	27.4544	29.9267	16.0597	24.2395	EndoKo	EndoWt	OK	28.6905	20.1496	-0.509827	-0.942557	0.1737	0.515142	no
ENSMUSG00000001027	Scn4a	11:106318591-106349389	-	protein_coding	0.237439	0.139151	0.321006	0.0372024	EndoKo	EndoWt	NOTEST	0.188295	0.179104	-0.0721947	0	1	1	no
ENSMUSG00000001029	Icam2	11:106377655-106388075	-	protein_coding	218.971	248.467	292.006	360.204	EndoKo	EndoWt	OK	233.719	326.105	0.480562	1.21536	0.0862	0.335632	no
ENSMUSG00000001034	Mapk7	11:61485430-61494406	-	protein_coding	20.4603	27.3369	17.4211	25.7532	EndoKo	EndoWt	OK	23.8986	21.5871	-0.146756	-0.242852	0.71045	0.93468	no
ENSMUSG00000001036	Epn2	11:61517248-61579687	-	protein_coding	30.5273	34.6045	25.0133	30.8953	EndoKo	EndoWt	OK	32.5659	27.9543	-0.220291	-0.365324	0.4623	0.813463	no
ENSMUSG00000001039	B9d1	11:61505143-61512931	+	protein_coding	24.7333	23.5584	22.4766	25.889	EndoKo	EndoWt	OK	24.1459	24.1828	0.00220529	0.00258566	0.99725	0.998629	no
ENSMUSG00000001052	Sec24b	3:129982758-130061553	-	protein_coding	75.0285	80.1983	56.5904	75.9224	EndoKo	EndoWt	OK	77.6134	66.2564	-0.228245	-0.388052	0.58055	0.883862	no
ENSMUSG00000001053	N4bp3	11:51643062-51650842	-	protein_coding	57.7398	85.83	75.1839	97.851	EndoKo	EndoWt	OK	71.7849	86.5175	0.26931	0.741691	0.26815	0.622558	no
ENSMUSG00000001054	Rmnd5b	11:51619734-51635896	-	protein_coding	80.6546	65.6561	71.9966	97.6767	EndoKo	EndoWt	OK	73.1553	84.8366	0.213724	0.398635	0.5516	0.869483	no
ENSMUSG00000001056	Nhp2	11:51619734-51635896	+	protein_coding	59.2745	80.913	66.7396	113.988	EndoKo	EndoWt	OK	70.0937	90.3638	0.366459	0.616605	0.39825	0.762494	no
ENSMUSG00000001062	1300018I17Rik	8:119910359-124345724	-	protein_coding	25.5579	33.5144	22.0596	18.0417	EndoKo	EndoWt	OK	29.5361	20.0507	-0.55883	-0.059151	0.4399	0.797199	no
ENSMUSG00000001065	Zfp276	8:119910359-124345724	+	protein_coding	16.0543	25.9898	16.6346	14.9154	EndoKo	EndoWt	OK	21.022	15.775	-0.414262	-0.062922	0.6936	0.929842	no
ENSMUSG00000001076	C1ql4	15:99084685-99087817	-	protein_coding	0.0728507	0	0	0	EndoKo	EndoWt	NOTEST	0.0364253	0	-Inf	0	1	1	no
ENSMUSG00000001082	Mfsd10	5:34633641-34637212	-	protein_coding	100.402	113.393	112.194	116.68	EndoKo	EndoWt	OK	106.897	114.437	0.0983297	0.185027	0.79245	0.955165	no
ENSMUSG00000001089	Luzp1	4:136469760-136602723	+	protein_coding	19.4495	20.4978	23.8448	16.4608	EndoKo	EndoWt	OK	19.9737	20.1528	0.0128807	0.0148776	0.97155	0.992155	no
ENSMUSG00000001095	Slc13a2	11:78394484-78422217	-	protein_coding	0	0.515409	0	0	EndoKo	EndoWt	NOTEST	0.257704	0	-Inf	0	1	1	no
ENSMUSG00000001098	Kctd10	5:114314940-114380515	-	protein_coding	71.1741	79.9614	75.569	85.3324	EndoKo	EndoWt	OK	75.5677	80.4507	0.0903347	0.254304	0.6924	0.929276	no
ENSMUSG00000001100	Poldip2	11:78512192-78522736	+	protein_coding	37.0095	41.3304	32.1412	37.1966	EndoKo	EndoWt	OK	39.1699	34.6689	-0.176104	-0.404491	0.5456	0.866001	no
ENSMUSG00000001103	Sebox	11:78503448-78505081	+	protein_coding	0.891981	0.162046	0.956838	0.154726	EndoKo	EndoWt	OK	0.527013	0.555782	0.0766795	0.052734	0.93645	0.984886	no
ENSMUSG00000001105	Ift20	11:78536360-78541737	+	protein_coding	54.473	63.7889	63.4689	78.607	EndoKo	EndoWt	OK	59.1309	71.0379	0.264676	0.640889	0.3608	0.726492	no
ENSMUSG00000001119	Col6a1	10:76708791-76726168	-	protein_coding	0.201073	0	0.0940524	0.0959203	EndoKo	EndoWt	NOTEST	0.100537	0.0949863	-0.0819295	0	1	1	no
ENSMUSG00000001120	Pcbp3	10:76761856-76961887	-	protein_coding	64.6526	61.3819	53.071	30.2026	EndoKo	EndoWt	OK	63.0172	41.6368	-0.597888	-1.17149	0.08785	0.340046	no
ENSMUSG00000001123	Lgals9	11:78962973-78984946	-	protein_coding	106.933	155.008	98.2285	121.323	EndoKo	EndoWt	OK	130.971	109.776	-0.254683	-0.776281	0.27245	0.627959	no
ENSMUSG00000001127	Araf	X:20797813-20921004	NA	NA	103.141	104.726	89.0372	92.7131	EndoKo	EndoWt	OK	103.934	90.8751	-0.193706	-0.37112	0.60485	0.894682	no
ENSMUSG00000001128	Cfp	X:20925453-20931555	NA	NA	10.3152	9.95592	7.0068	8.66512	EndoKo	EndoWt	OK	10.1356	7.83596	-0.371247	-0.377492	0.5305	0.857353	no
ENSMUSG00000001131	Timp1	X:20797813-20921004	NA	NA	32.1915	45.032	28.84	43.0113	EndoKo	EndoWt	OK	38.6117	35.9257	-0.104025	-0.112561	0.87905	0.973441	no
ENSMUSG00000001134	Uxt	X:20933394-20986737	NA	NA	12.0681	11.4049	17.7466	17.5857	EndoKo	EndoWt	OK	11.7365	17.6661	0.589985	0.538424	0.44995	0.804424	no
ENSMUSG00000001138	Cnnm3	1:36511866-36528237	+	protein_coding	14.9877	18.1651	11.2576	15.0545	EndoKo	EndoWt	OK	16.5764	13.1561	-0.333403	-0.500369	0.45555	0.80881	no
ENSMUSG00000001143	Lman2l	1:36372290-36445271	-	protein_coding	16.1164	14.2398	10.872	17.6488	EndoKo	EndoWt	OK	15.1781	14.2604	-0.0899771	-0.172938	0.79125	0.954925	no
ENSMUSG00000001150	Mcm3ap	10:76449080-76515856	+	protein_coding	9.96746	10.0234	10.5686	8.04155	EndoKo	EndoWt	OK	9.99543	9.3051	-0.103247	-0.274983	0.70015	0.931755	no
ENSMUSG00000001151	Pcnt	10:76351253-76442912	-	protein_coding	4.50618	4.5847	5.10975	4.29289	EndoKo	EndoWt	OK	4.54544	4.70132	0.0486457	0.126598	0.8567	0.969174	no
ENSMUSG00000001155	Ftcd	10:76575647-76590338	+	protein_coding	0	0.462408	0	0.019633	EndoKo	EndoWt	NOTEST	0.231204	0.00981649	-4.55782	0	1	1	no
ENSMUSG00000001156	Mxd1	6:86647043-86669159	-	protein_coding	6.57374	4.45988	6.29669	3.38388	EndoKo	EndoWt	OK	5.51681	4.84029	-0.188742	-0.414829	0.55795	0.873276	no
ENSMUSG00000001157	Gmcl1	6:86691767-86733378	-	protein_coding	8.31287	9.84698	8.82397	12.7979	EndoKo	EndoWt	OK	9.07993	10.8109	0.251737	0.55246	0.4077	0.771043	no
ENSMUSG00000001158	Snrnp27	6:86675220-86684522	-	protein_coding	33.3144	40.1056	34.8113	61.0626	EndoKo	EndoWt	OK	36.71	47.937	0.384967	0.876353	0.212	0.571227	no
ENSMUSG00000001166	Oas1c	5:120800193-120812514	-	protein_coding	1.1887	2.36417	1.96568	3.76766	EndoKo	EndoWt	OK	1.77643	2.86667	0.690391	0.456039	0.36075	0.726492	no
ENSMUSG00000001168	Oas1h	5:120861420-120873512	+	protein_coding	0	0.0803672	0	0	EndoKo	EndoWt	NOTEST	0.0401836	0	-Inf	0	1	1	no
ENSMUSG00000001173	Ocrl	X:47912386-47965868	NA	NA	13.0792	13.9847	12.4413	10.9263	EndoKo	EndoWt	OK	13.532	11.6838	-0.211863	-0.449	0.4856	0.828212	no
ENSMUSG00000001175	Calm1	12:100199434-100209814	+	protein_coding	585.013	624.335	747.437	647.967	EndoKo	EndoWt	OK	604.674	697.702	0.206453	0.303668	0.6581	0.916417	no
ENSMUSG00000001211	Agpat3	10:78269177-78352489	-	protein_coding	110.337	72.307	106.123	48.6138	EndoKo	EndoWt	OK	91.3221	77.3686	-0.239217	-0.478144	0.48835	0.829979	no
ENSMUSG00000001225	Slc26a3	12:31390870-31473917	+	protein_coding	0.0330791	0	0	0	EndoKo	EndoWt	NOTEST	0.0165396	0	-Inf	0	1	1	no
ENSMUSG00000001227	Sema6b	17:56123084-56140343	-	protein_coding	8.4891	8.4723	7.47661	9.39684	EndoKo	EndoWt	OK	8.4807	8.43672	-0.0075007	-0.0183186	0.98025	0.993943	no
ENSMUSG00000001228	Uhrf1	17:56303320-56323486	+	protein_coding	20.6425	17.2778	13.9591	15.5176	EndoKo	EndoWt	OK	18.9602	14.7384	-0.363398	-0.688516	0.2556	0.606341	no
ENSMUSG00000001229	Dpp9	17:56186681-56218889	-	protein_coding	18.9676	16.6579	17.8186	22.9203	EndoKo	EndoWt	OK	17.8127	20.3694	0.193499	0.539422	0.4347	0.793181	no
ENSMUSG00000001240	Ramp2	11:101246027-101259549	+	protein_coding	1090.01	1368.03	1411.21	1687.97	EndoKo	EndoWt	OK	1229.02	1549.59	0.334383	0.808129	0.2434	0.595672	no
ENSMUSG00000001247	Lsr	7:30945251-30989720	-	protein_coding	110.147	140.272	127.084	149.255	EndoKo	EndoWt	OK	125.21	138.17	0.142095	0.36938	0.6036	0.894014	no
ENSMUSG00000001248	Gramd1a	7:31130126-31152707	-	protein_coding	46.9079	62.8647	53.675	66.2366	EndoKo	EndoWt	OK	54.8863	59.9558	0.127453	0.38309	0.58625	0.886728	no
ENSMUSG00000001249	Hpn	7:31098724-31115290	-	protein_coding	3.74918	21.8175	4.35648	12.9	EndoKo	EndoWt	OK	12.7834	8.62825	-0.567128	-0.485653	0.4432	0.799309	no
ENSMUSG00000001260	Gabrg1	5:70751046-70842617	-	protein_coding	0	0	0	0	EndoKo	EndoWt	NOTEST	0	0	0	0	1	1	no
ENSMUSG00000001270	Ckb	12:111669354-111672338	-	protein_coding	387.257	238.713	349.819	244.395	EndoKo	EndoWt	OK	312.985	297.107	-0.0751105	-0.228401	0.735	0.941272	no
ENSMUSG00000001280	Sp1	15:102406142-102436404	+	protein_coding	11.9587	17.1398	16.5166	9.66851	EndoKo	EndoWt	OK	14.5493	13.0926	-0.152198	-0.199948	0.5804	0.883852	no
ENSMUSG00000001281	Itgb7	15:102215994-102231935	-	protein_coding	0.595261	0.449989	0.889778	0	EndoKo	EndoWt	OK	0.522625	0.444889	-0.232332	-0.19029	0.694	0.930014	no
ENSMUSG00000001285	Myg1	15:102326115-102338139	+	protein_coding	56.0779	71.4754	60.6971	69.4854	EndoKo	EndoWt	OK	63.7767	65.0913	0.0294352	0.046935	0.9478	0.987209	no
ENSMUSG00000001288	Rarg	15:102234937-102257517	-	protein_coding	11.2809	9.83564	45.165	12.6443	EndoKo	EndoWt	OK	10.5583	28.9046	1.45293	0.399972	0.09525	0.358501	no
ENSMUSG00000001289	Pfdn5	15:102326115-102338139	+	protein_coding	252.019	296.202	300.261	353.742	EndoKo	EndoWt	OK	274.11	327.001	0.25454	0.551053	0.42755	0.787452	no
ENSMUSG00000001300	Efnb2	8:8617433-8660773	-	protein_coding	28.124	29.6981	44.6708	35.0629	EndoKo	EndoWt	OK	28.9111	39.8669	0.463568	1.32661	0.04495	0.211766	no
ENSMUSG00000001305	Rrp15	1:186720977-186749358	-	protein_coding	18.7987	19.5584	16.2926	19.1932	EndoKo	EndoWt	OK	19.1785	17.7429	-0.112252	-0.235744	0.7353	0.94129	no
ENSMUSG00000001313	Rnd2	11:101458744-101471853	+	protein_coding	24.959	16.0618	19.4351	15.4569	EndoKo	EndoWt	OK	20.5104	17.446	-0.233458	-0.235027	0.733	0.940962	no
ENSMUSG00000001323	Srr	11:74898070-75164448	-	protein_coding	18.6231	23.6312	23.8313	10.8109	EndoKo	EndoWt	OK	21.1272	17.3211	-0.286569	-0.26318	0.64965	0.913061	no
ENSMUSG00000001333	Sync	4:129287616-129335370	+	protein_coding	0.0976771	0	0.242893	0	EndoKo	EndoWt	NOTEST	0.0488386	0.121447	1.31423	0	1	1	no
ENSMUSG00000001334	Fndc5	4:129136998-129144593	+	protein_coding	0.143449	0.83396	0.152687	0.145987	EndoKo	EndoWt	OK	0.488704	0.149337	-1.71039	-1.25492	0.0676	0.28441	no
ENSMUSG00000001348	Acp5	9:22126730-22135746	-	protein_coding	3.3391	5.23572	2.47102	4.65113	EndoKo	EndoWt	OK	4.28741	3.56108	-0.267792	-0.359607	0.6157	0.899385	no
ENSMUSG00000001349	Cnn1	9:22099280-22109630	+	protein_coding	0	0	0.0112828	0.0156912	EndoKo	EndoWt	NOTEST	0	0.013487	Inf	0	1	1	no
ENSMUSG00000001366	Fbxo9	9:78081498-78109065	-	protein_coding	37.7401	63.8426	50.2315	27.6577	EndoKo	EndoWt	OK	50.7913	38.9446	-0.383159	-0.588841	0.39695	0.761035	no
ENSMUSG00000001376	Ccdc132	6:3498381-3603319	+	protein_coding	20.17	17.5984	17.8044	20.6206	EndoKo	EndoWt	OK	18.8842	19.2125	0.0248697	0.0373399	0.9493	0.987619	no
ENSMUSG00000001379	Apbb3	18:36666680-36679366	NA	NA	13.4239	14.7429	11.5155	17.4042	EndoKo	EndoWt	OK	14.0834	14.4599	0.0380598	0.0676438	0.92335	0.982251	no
ENSMUSG00000001380	Hars	18:36766529-36792562	-	protein_coding	29.4465	33.2787	27.7515	29.4464	EndoKo	EndoWt	OK	31.3626	28.5989	-0.133084	-0.28113	0.68185	0.925324	no
ENSMUSG00000001383	Zmat2	18:36793922-36799660	+	protein_coding	25.8966	32.8447	31.5615	36.054	EndoKo	EndoWt	OK	29.3707	33.8078	0.202978	0.565683	0.4149	0.777186	no
ENSMUSG00000001403	Ube2c	2:164769897-164779967	+	protein_coding	18.9368	20.8837	26.0935	28.3325	EndoKo	EndoWt	OK	19.9103	27.213	0.450783	0.917173	0.1903	0.542372	no
ENSMUSG00000001415	Smg5	3:88336259-88362337	+	protein_coding	18.435	21.5418	17.8027	22.1162	EndoKo	EndoWt	OK	19.9884	19.9595	-0.00209147	-0.00606676	0.9932	0.997331	no
ENSMUSG00000001416	Cct3	3:88297115-88321767	+	protein_coding	200.77	286.726	196.201	280.627	EndoKo	EndoWt	OK	243.748	238.414	-0.0319193	-0.0673668	0.92405	0.982291	no
ENSMUSG00000001417	Rhbg	3:88242873-88296999	NA	NA	0	0.250774	0	0	EndoKo	EndoWt	NOTEST	0.125387	0	-Inf	0	1	1	no
ENSMUSG00000001418	0610031J06Rik	3:88325022-88334504	+	protein_coding	303.132	297.134	310.895	401.601	EndoKo	EndoWt	OK	300.133	356.248	0.247282	0.630422	0.3738	0.73964	no
ENSMUSG00000001419	Mef2d	3:88142371-88177785	+	protein_coding	56.6281	41.7243	70.0011	39.6719	EndoKo	EndoWt	OK	49.1762	54.8365	0.157176	0.239781	0.6012	0.892973	no
ENSMUSG00000001420	Tmem79	3:88325022-88334504	-	protein_coding	0.777196	2.07086	0.852832	0.529755	EndoKo	EndoWt	OK	1.42403	0.691294	-1.04261	-0.362858	0.6331	0.906339	no
ENSMUSG00000001424	Snd1	6:28475138-28935162	+	protein_coding	85.0415	277.338	74.8717	86.6257	EndoKo	EndoWt	OK	181.19	80.7487	-1.16599	-0.451756	0.19825	0.553737	no
ENSMUSG00000001435	Col18a1	10:77032240-77166548	-	protein_coding	215.064	215.851	196.202	269.995	EndoKo	EndoWt	OK	215.458	233.098	0.113535	0.322626	0.6452	0.911641	no
ENSMUSG00000001436	Slc19a1	10:77032240-77166548	+	protein_coding	20.2351	21.4334	16.2283	12.7405	EndoKo	EndoWt	OK	20.8343	14.4844	-0.524457	-0.16489	0.68915	0.928172	no
ENSMUSG00000001440	Kpnb1	11:97159713-97187881	-	protein_coding	73.4069	88.1764	80.4522	92.6282	EndoKo	EndoWt	OK	80.7916	86.5402	0.0991645	0.150448	0.826	0.962917	no
ENSMUSG00000001441	Npepps	11:97205841-97282897	-	protein_coding	35.0761	29.5554	35.1984	23.3773	EndoKo	EndoWt	OK	32.3158	29.2878	-0.141938	-0.185829	0.7724	0.951086	no
ENSMUSG00000001444	Tbx21	11:97098070-97115331	-	protein_coding	0	0	0	0	EndoKo	EndoWt	NOTEST	0	0	0	0	1	1	no
ENSMUSG00000001445	Mrpl10	11:97041559-97068904	+	protein_coding	22.9109	34.4948	30.7898	36.0822	EndoKo	EndoWt	OK	28.7029	33.436	0.220207	0.497244	0.4635	0.814434	no
ENSMUSG00000001467	Cyp51	5:4081144-4104746	-	protein_coding	11.5859	16.1721	17.2453	10.8428	EndoKo	EndoWt	OK	13.879	14.044	0.0170525	0.0219485	0.96865	0.99148	no
ENSMUSG00000001472	Tcf25	8:119910359-124345724	+	protein_coding	75.02	75.4941	74.6617	78.7856	EndoKo	EndoWt	OK	75.257	76.7237	0.0278457	0.0116223	0.9888	0.996229	no
ENSMUSG00000001473	Tubb6	18:67390716-67402748	+	protein_coding	117.718	130.407	125.921	168.893	EndoKo	EndoWt	OK	124.062	147.407	0.248739	0.767052	0.2725	0.628016	no
ENSMUSG00000001482	Def8	8:119910359-124345724	+	protein_coding	12.3546	14.4266	12	10.3041	EndoKo	EndoWt	OK	13.3906	11.152	-0.263914	-0.0460716	0.85925	0.969748	no
ENSMUSG00000001493	Meox1	11:101877509-101894374	-	protein_coding	47.6992	53.5628	48.7435	73.3411	EndoKo	EndoWt	OK	50.631	61.0423	0.26979	0.801832	0.246	0.597533	no
ENSMUSG00000001494	Sost	11:101962457-101967015	-	protein_coding	0	0	0.222875	0.273491	EndoKo	EndoWt	NOTEST	0	0.248183	Inf	0	1	1	no
ENSMUSG00000001496	Nkx2-1	12:56531934-56536908	-	protein_coding	0	0	0	0	EndoKo	EndoWt	NOTEST	0	0	0	0	1	1	no
ENSMUSG00000001497	Pax9	12:56689917-57197472	+	protein_coding	0	0.0449008	0.00616404	0	EndoKo	EndoWt	NOTEST	0.0224504	0.00308202	-2.86479	0	1	1	no
ENSMUSG00000001504	Irx2	13:72628819-72634196	+	protein_coding	0.197942	0	0.592561	1.23613	EndoKo	EndoWt	OK	0.098971	0.914345	3.20766	1.16285	0.2592	0.610821	no
ENSMUSG00000001506	Col1a1	11:94936223-94953042	+	protein_coding	0.0299336	0	0.0128014	0.116617	EndoKo	EndoWt	NOTEST	0.0149668	0.0647091	2.1122	0	1	1	no
ENSMUSG00000001507	Itga3	11:95044473-95076801	-	protein_coding	13.3681	9.60241	8.39506	9.28346	EndoKo	EndoWt	OK	11.4853	8.83926	-0.377785	-0.838389	0.1755	0.518208	no
ENSMUSG00000001508	Sgca	11:94962790-94976327	-	protein_coding	0.843755	1.77708	1.29734	0.499302	EndoKo	EndoWt	OK	1.31042	0.89832	-0.544727	-0.26354	0.79115	0.954916	no
ENSMUSG00000001510	Dlx3	11:95120088-95125296	+	protein_coding	0.0905223	0	0.0301098	0	EndoKo	EndoWt	NOTEST	0.0452611	0.0150549	-1.58804	0	1	1	no
ENSMUSG00000001517	Foxm1	6:128362966-128408932	+	protein_coding	12.1107	12.2037	12.7971	12.4785	EndoKo	EndoWt	OK	12.1572	12.6378	0.0559287	0.087676	0.877	0.972992	no
ENSMUSG00000001518	Itfg2	6:128409443-128424931	-	protein_coding	15.1418	11.5574	11.4254	12.6082	EndoKo	EndoWt	OK	13.3496	12.0168	-0.151747	-0.353505	0.6153	0.8991	no
ENSMUSG00000001520	Nrip2	6:128362966-128408932	+	protein_coding	0.848703	1.55147	0.418562	1.52785	EndoKo	EndoWt	OK	1.20009	0.973204	-0.302326	-0.126026	0.8461	0.966945	no
ENSMUSG00000001521	Tulp3	6:128321139-128355851	-	protein_coding	13.9265	13.3164	12.2764	12.4492	EndoKo	EndoWt	OK	13.6215	12.3628	-0.139878	-0.279249	0.65525	0.915251	no
ENSMUSG00000001524	Gtf2h4	17:35667729-35673739	-	protein_coding	18.4584	21.2329	24.6895	29.7706	EndoKo	EndoWt	OK	19.8456	27.2301	0.456378	0.862052	0.20545	0.563543	no
ENSMUSG00000001525	Tubb5	17:35833925-35838306	-	protein_coding	467.996	416.939	452.752	510.754	EndoKo	EndoWt	OK	442.467	481.753	0.122723	0.335875	0.60915	0.896396	no
ENSMUSG00000001542	Ell2	13:75707483-75772356	+	protein_coding	1.8414	1.61457	1.83039	2.68369	EndoKo	EndoWt	OK	1.72799	2.25704	0.385338	0.584789	0.4045	0.768177	no
ENSMUSG00000001552	Jup	11:100368957-100397763	-	protein_coding	121.517	143.351	109.93	167.286	EndoKo	EndoWt	OK	132.434	138.608	0.0657395	0.10226	0.88375	0.97405	no
ENSMUSG00000001555	Fkbp10	11:100415696-100441808	+	protein_coding	130.39	154.185	140.382	207.39	EndoKo	EndoWt	OK	142.288	173.886	0.289335	0.660673	0.34185	0.70796	no
ENSMUSG00000001558	Klhl10	11:100441916-100457022	+	protein_coding	0.445265	0.196106	0.631887	0.0465361	EndoKo	EndoWt	OK	0.320685	0.339212	0.0810274	0.0469606	0.9454	0.986763	no
ENSMUSG00000001566	Mnx1	5:29473037-29478519	-	protein_coding	0	0	0	0	EndoKo	EndoWt	NOTEST	0	0	0	0	1	1	no
ENSMUSG00000001569	Nom1	5:29434663-29453506	+	protein_coding	15.6602	14.0233	13.6869	19.8514	EndoKo	EndoWt	OK	14.8417	16.7692	0.176153	0.199621	0.77405	0.951477	no
ENSMUSG00000001576	Ergic1	17:26554253-26656931	+	protein_coding	42.8611	46.5952	46.2407	52.9538	EndoKo	EndoWt	OK	44.7282	49.5973	0.149077	0.278163	0.6809	0.924963	no
ENSMUSG00000001583	Tnk1	11:69846375-69858730	-	protein_coding	0.177958	0.167156	0.268358	0.248893	EndoKo	EndoWt	NOTEST	0.172557	0.258625	0.583795	0	1	1	no
ENSMUSG00000001588	Acap1	11:69881566-69895539	-	protein_coding	2.09541	2.50655	1.81495	1.47578	EndoKo	EndoWt	OK	2.30098	1.64537	-0.483842	-0.634944	0.3621	0.727788	no
ENSMUSG00000001604	Tcea3	4:136247728-136274898	+	protein_coding	0.596046	6.09309	1.37204	1.12057	EndoKo	EndoWt	OK	3.34457	1.2463	-1.42416	-1.15768	0.14375	0.460171	no
ENSMUSG00000001622	Csn3	5:87925578-87932665	+	protein_coding	0.682661	0.3878	0	1.33481	EndoKo	EndoWt	OK	0.535231	0.667406	0.318403	0.205118	0.80385	0.958036	no
ENSMUSG00000001627	Ifrd1	12:40201566-40248504	-	protein_coding	83.719	77.8043	67.4213	73.4214	EndoKo	EndoWt	OK	80.7616	70.4213	-0.197658	-0.423081	0.5408	0.863402	no
ENSMUSG00000001630	Stk38l	6:146724994-146778812	+	protein_coding	4.31897	4.38926	4.01814	4.81419	EndoKo	EndoWt	OK	4.35411	4.41617	0.0204157	0.0379028	0.9588	0.989549	no
ENSMUSG00000001632	Brpf1	6:113307180-113326747	+	protein_coding	20.1448	12.6945	15.6597	14.1684	EndoKo	EndoWt	OK	16.4197	14.9141	-0.138753	-0.252506	0.6358	0.907512	no
ENSMUSG00000001642	Akr1b3	6:34290264-34324249	-	protein_coding	23.4336	54.7121	26.6999	34.624	EndoKo	EndoWt	OK	39.0728	30.662	-0.349715	-0.604995	0.39635	0.760346	no
ENSMUSG00000001655	Hoxc13	15:102921102-102928814	+	protein_coding	0	0	0	0	EndoKo	EndoWt	NOTEST	0	0	0	0	1	1	no
ENSMUSG00000001656	Hoxc11	15:102954426-102957708	+	protein_coding	0	0	0	0	EndoKo	EndoWt	NOTEST	0	0	0	0	1	1	no
ENSMUSG00000001657	Hoxc8	15:102966795-103017429	+	protein_coding	0	0	0	0	EndoKo	EndoWt	NOTEST	0	0	0	0	1	1	no
ENSMUSG00000001661	Hoxc6	15:102966795-103017429	+	protein_coding	0	0.0302028	0	0	EndoKo	EndoWt	NOTEST	0.0151014	0	-Inf	0	1	1	no
ENSMUSG00000001663	Gstt1	10:75783812-75798584	-	protein_coding	0.447081	6.83713	0.0917161	1.01741	EndoKo	EndoWt	OK	3.6421	0.554563	-2.71535	-1.15837	0.09855	0.365414	no
ENSMUSG00000001665	Gstt3	10:75771229-75781414	-	protein_coding	1.40117	2.33882	2.07615	0.366255	EndoKo	EndoWt	OK	1.87	1.2212	-0.614734	-0.275597	0.65975	0.917159	no
ENSMUSG00000001666	Ddt	10:75771229-75781414	-	protein_coding	31.6928	65.2316	31.0803	39.0943	EndoKo	EndoWt	OK	48.4622	35.0873	-0.465912	-0.938786	0.17675	0.520476	no
ENSMUSG00000001670	Tat	8:109990436-109999803	+	protein_coding	0	0.0819027	0.0337393	0	EndoKo	EndoWt	NOTEST	0.0409513	0.0168697	-1.27948	0	1	1	no
ENSMUSG00000001672	Marveld3	8:109947913-109962203	-	protein_coding	0	0.276053	0	0	EndoKo	EndoWt	NOTEST	0.138026	0	-Inf	0	1	1	no
ENSMUSG00000001674	Ddx18	1:121553834-121567989	-	protein_coding	20.3091	16.3548	20.9986	33.0615	EndoKo	EndoWt	OK	18.3319	27.0301	0.560205	0.845092	0.21625	0.575674	no
ENSMUSG00000001687	Ubl3	5:148504630-148552789	-	protein_coding	36.7226	40.8895	39.1175	37.9315	EndoKo	EndoWt	OK	38.8061	38.5245	-0.0105047	-0.0309312	0.96685	0.990887	no
ENSMUSG00000001700	Gramd3	18:56432131-56503792	+	protein_coding	5.72787	3.981	5.91908	6.3082	EndoKo	EndoWt	OK	4.85444	6.11364	0.332727	0.626207	0.36865	0.734146	no
ENSMUSG00000001707	Eef1e1	13:38645697-38659028	-	protein_coding	19.1132	22.0776	17.6597	15.6363	EndoKo	EndoWt	OK	20.5954	16.648	-0.306972	-0.598005	0.4006	0.764639	no
ENSMUSG00000001729	Akt1	12:112653820-112674884	-	protein_coding	117.883	112.305	120.947	124.258	EndoKo	EndoWt	OK	115.094	122.603	0.0911727	0.215414	0.72625	0.939223	no
ENSMUSG00000001739	Cldn15	5:136966615-136975858	+	protein_coding	0.74787	0.611411	0	0.247454	EndoKo	EndoWt	OK	0.679641	0.123727	-2.45761	-1.24144	0.33465	0.701044	no
ENSMUSG00000001741	Il16	7:83631958-83745726	-	protein_coding	4.92081	6.68577	6.093	8.54378	EndoKo	EndoWt	OK	5.80329	7.31839	0.334655	0.453211	0.51205	0.845345	no
ENSMUSG00000001750	Tcirg1	19:3896049-3907133	-	protein_coding	149.309	194.946	156.172	169.941	EndoKo	EndoWt	OK	172.127	163.057	-0.0781019	-0.150541	0.82675	0.962973	no
ENSMUSG00000001751	Naglu	11:101070011-101077672	+	protein_coding	11.3722	18.1721	10.5197	17.6548	EndoKo	EndoWt	OK	14.7721	14.0873	-0.0684865	-0.153189	0.82155	0.961813	no
ENSMUSG00000001755	Coasy	11:101082564-101086619	+	protein_coding	15.6413	34.2088	17.7783	22.6328	EndoKo	EndoWt	OK	24.925	20.2056	-0.302843	-0.609721	0.38235	0.747987	no
ENSMUSG00000001761	Smo	6:29735693-29761365	+	protein_coding	14.9409	13.9701	16.1253	16.8288	EndoKo	EndoWt	OK	14.4555	16.4771	0.188843	0.5033	0.47185	0.819932	no
ENSMUSG00000001763	Tspan33	6:29694221-29718559	+	protein_coding	1.46301	3.03291	1.94134	1.3211	EndoKo	EndoWt	OK	2.24796	1.63122	-0.462667	-0.572072	0.42075	0.782135	no
ENSMUSG00000001767	Crnkl1	2:145917478-146215039	-	protein_coding	9.19632	12.0763	14.5128	10.9471	EndoKo	EndoWt	OK	10.6363	12.73	0.259228	0.414662	0.4838	0.827217	no
ENSMUSG00000001768	Rin2	2:145784733-145887616	+	protein_coding	7.98498	10.0345	11.0312	10.7506	EndoKo	EndoWt	OK	9.00973	10.8909	0.273566	0.517698	0.34785	0.713782	no
ENSMUSG00000001773	Folh1	7:86719351-86775864	-	protein_coding	0	0.230738	0	0	EndoKo	EndoWt	NOTEST	0.115369	0	-Inf	0	1	1	no
ENSMUSG00000001774	Chordc1	9:18292266-18314000	+	protein_coding	22.485	28.1439	26.8172	26.3509	EndoKo	EndoWt	OK	25.3145	26.5841	0.0705991	0.190401	0.7859	0.953628	no
ENSMUSG00000001783	D10Wsu52e	10:85928490-85957823	-	protein_coding	58.0714	58.4274	57.1326	57.9358	EndoKo	EndoWt	OK	58.2494	57.5342	-0.0178241	-0.0526014	0.93925	0.985316	no
ENSMUSG00000001785	Pwp1	10:85871830-85889096	+	protein_coding	17.3298	15.8631	17.6126	22.7903	EndoKo	EndoWt	OK	16.5965	20.2014	0.283581	0.723924	0.2879	0.647816	no
ENSMUSG00000001786	Fbxo7	10:86021779-86051873	+	protein_coding	22.5513	15.4109	14.8433	12.9849	EndoKo	EndoWt	OK	18.9811	13.9141	-0.448017	-0.633551	0.29025	0.650654	no
ENSMUSG00000001794	Capns1	7:30186941-30195164	-	protein_coding	357.784	407.119	390.201	502.192	EndoKo	EndoWt	OK	382.452	446.196	0.2224	0.619199	0.36965	0.735245	no
ENSMUSG00000001802	Lrp3	7:35186384-35215370	-	protein_coding	7.6299	5.88727	9.12094	1.51684	EndoKo	EndoWt	OK	6.75859	5.31889	-0.345596	-0.404895	0.52115	0.851327	no
ENSMUSG00000001804	Dsg4	18:20436174-20471821	+	protein_coding	0	0	0	0	EndoKo	EndoWt	NOTEST	0	0	0	0	1	1	no
ENSMUSG00000001815	Evx2	2:74652996-74659861	-	protein_coding	0	0	0	0	EndoKo	EndoWt	NOTEST	0	0	0	0	1	1	no
ENSMUSG00000001819	Hoxd13	2:74668309-74671599	+	protein_coding	0	0	0	0	EndoKo	EndoWt	NOTEST	0	0	0	0	1	1	no
ENSMUSG00000001823	Hoxd12	2:74674928-74677706	+	protein_coding	0	0	0	0	EndoKo	EndoWt	NOTEST	0	0	0	0	1	1	no
ENSMUSG00000001827	Folr1	7:101858330-101870788	-	protein_coding	0.167206	36.6697	0	0.0543425	EndoKo	EndoWt	OK	18.4185	0.0271712	-9.40486	-0.575418	0.18815	0.538764	no
ENSMUSG00000001829	Clpb	7:101663632-101790168	+	protein_coding	13.1308	16.6046	11.6552	15.1934	EndoKo	EndoWt	OK	14.8677	13.4243	-0.147337	-0.268919	0.6643	0.918359	no
ENSMUSG00000001833	Sept7	9:25252438-25308571	+	protein_coding	87.4051	78.3948	85.8665	95.7662	EndoKo	EndoWt	OK	82.8999	90.8163	0.13158	0.407387	0.55975	0.874115	no
ENSMUSG00000001844	Zdhhc4	5:143316488-143332704	-	protein_coding	45.0054	56.6263	49.2938	59.0142	EndoKo	EndoWt	OK	50.8159	54.154	0.091789	0.213058	0.75765	0.947431	no
ENSMUSG00000001847	Rac1	5:143505477-143528036	-	protein_coding	163.833	171.865	166.266	198.207	EndoKo	EndoWt	OK	167.849	182.237	0.118648	0.355828	0.59035	0.888563	no
ENSMUSG00000001855	Nup214	2:31974435-32084857	+	protein_coding	29.0331	35.6668	32.6712	48.0342	EndoKo	EndoWt	OK	32.35	40.3527	0.318903	0.314336	0.6479	0.91238	no
ENSMUSG00000001864	Aif1l	2:31950259-31973442	+	protein_coding	21.3291	22.7046	21.4392	14.2208	EndoKo	EndoWt	OK	22.0169	17.83	-0.3043	-0.280226	0.5272	0.855311	no
ENSMUSG00000001865	Cpa3	3:20215616-20242181	-	protein_coding	0.959868	0.462653	0.136832	0	EndoKo	EndoWt	OK	0.711261	0.068416	-3.37797	-1.71366	0.2271	0.584831	no
ENSMUSG00000001870	Ltbp1	17:75005567-75392512	+	protein_coding	1.78886	2.72536	3.5981	3.77443	EndoKo	EndoWt	OK	2.25711	3.68627	0.707685	1.16082	0.0806	0.321504	no
ENSMUSG00000001891	Ugp2	11:21321137-21374161	-	protein_coding	36.1484	40.8604	28.4927	41.5002	EndoKo	EndoWt	OK	38.5044	34.9964	-0.137815	-0.265049	0.69275	0.929513	no
ENSMUSG00000001901	Kcnh6	11:106008123-106034549	+	protein_coding	0.626949	0.267038	0.215036	0.225452	EndoKo	EndoWt	OK	0.446993	0.220244	-1.02115	-0.637205	0.25185	0.602027	no
ENSMUSG00000001909	Trmt1	8:84670482-84699808	+	protein_coding	144.059	146.277	126.053	185.732	EndoKo	EndoWt	OK	145.168	155.892	0.102828	0.148399	0.8353	0.964674	no
ENSMUSG00000001910	Nacc1	8:84670482-84699808	-	protein_coding	26.5554	21.272	25.1152	27.405	EndoKo	EndoWt	OK	23.9137	26.2601	0.135034	0.299219	0.6697	0.92059	no
ENSMUSG00000001911	Nfix	8:84699875-84800344	-	protein_coding	15.3423	4.42897	5.7207	17.7881	EndoKo	EndoWt	OK	9.88564	11.7544	0.249795	0.0924732	0.82305	0.962334	no
ENSMUSG00000001918	Slc1a5	7:16781345-16798274	+	protein_coding	34.0313	48.5165	29.2654	43.8394	EndoKo	EndoWt	OK	41.2739	36.5524	-0.175264	-0.283909	0.6758	0.922998	no
ENSMUSG00000001924	Uba1	X:20658325-20683179	NA	NA	143.691	155.103	145.451	198.056	EndoKo	EndoWt	OK	149.397	171.753	0.201186	0.385017	0.57425	0.880838	no
ENSMUSG00000001930	Vwf	6:125546773-125686679	+	protein_coding	264.948	263.003	239.783	341.724	EndoKo	EndoWt	OK	263.975	290.753	0.139392	0.191179	0.7831	0.952926	no
ENSMUSG00000001942	Siae	9:37613846-37648318	+	protein_coding	4.13137	4.06272	4.81849	4.69187	EndoKo	EndoWt	OK	4.09704	4.75518	0.214917	0.41373	0.5579	0.873275	no
ENSMUSG00000001943	Vsig2	9:37539254-37544205	+	protein_coding	33.6142	31.6603	26.1224	36.2236	EndoKo	EndoWt	OK	32.6373	31.173	-0.0662233	-0.15917	0.81635	0.960778	no
ENSMUSG00000001946	Esam	9:37528077-37538319	+	protein_coding	443.818	576.453	513.144	688.97	EndoKo	EndoWt	OK	510.135	601.057	0.236621	0.634204	0.33255	0.698713	no
ENSMUSG00000001948	Spa17	9:37603294-37613720	-	protein_coding	5.37653	3.28638	2.75775	5.36936	EndoKo	EndoWt	OK	4.33146	4.06356	-0.0921092	-0.0937113	0.89225	0.97594	no
ENSMUSG00000001962	Fam50a	X:74313032-74320149	NA	NA	22.7395	34.7182	25.2552	21.6436	EndoKo	EndoWt	OK	28.7288	23.4494	-0.29295	-0.448038	0.4567	0.809568	no
ENSMUSG00000001964	Emd	X:74254686-74261548	NA	NA	49.808	46.0921	53.9204	48.5456	EndoKo	EndoWt	OK	47.95	51.233	0.0955416	0.241895	0.7252	0.938958	no
ENSMUSG00000001983	Taco1	11:106065076-106073612	+	protein_coding	5.16272	8.04791	6.8157	8.08925	EndoKo	EndoWt	OK	6.60532	7.45247	0.174091	0.274748	0.7	0.931682	no
ENSMUSG00000001985	Grik3	4:125490699-125714173	+	protein_coding	1.73428	0.964005	1.40454	0.379812	EndoKo	EndoWt	OK	1.34914	0.892175	-0.596647	-0.370999	0.6014	0.893033	no
ENSMUSG00000001986	Gria3	X:41400853-41678601	NA	NA	0.118733	0.349025	0.109059	0	EndoKo	EndoWt	NOTEST	0.233879	0.0545293	-2.10066	0	1	1	no
ENSMUSG00000001988	Npas1	7:16455720-16476780	-	protein_coding	0.505613	0.706597	0.297547	1.09748	EndoKo	EndoWt	OK	0.606105	0.697514	0.202654	0.171173	0.81475	0.960419	no
ENSMUSG00000001995	Sipa1l2	8:125418062-125492710	-	protein_coding	19.8086	19.0407	18.9018	18.8687	EndoKo	EndoWt	OK	19.4246	18.8852	-0.040627	-0.12218	0.8599	0.969835	no
ENSMUSG00000001998	Ap4e1	2:127008716-127067909	+	protein_coding	6.69153	5.33999	8.30332	3.54531	EndoKo	EndoWt	OK	6.01576	5.92432	-0.0220987	-0.0321147	0.9583	0.989508	no
ENSMUSG00000001999	Blvra	2:127070664-127097084	+	protein_coding	21.9194	23.1835	21.6571	31.521	EndoKo	EndoWt	OK	22.5515	26.589	0.237611	0.509235	0.46615	0.816179	no
ENSMUSG00000002006	Pdzd4	X:73793358-73824969	NA	NA	2.97151	1.23947	1.66346	0.631458	EndoKo	EndoWt	OK	2.10549	1.14746	-0.875714	-1.23663	0.08825	0.341144	no
ENSMUSG00000002007	Srpk3	X:73774404-73778925	NA	NA	0.879125	0.141954	0.0812518	0.0191033	EndoKo	EndoWt	OK	0.51054	0.0501775	-3.34691	-0.83655	0.10995	0.392974	no
ENSMUSG00000002010	Idh3g	X:73778962-73786897	NA	NA	111.284	115.539	115.09	99.4998	EndoKo	EndoWt	OK	113.412	107.295	-0.0799847	-0.192707	0.7744	0.951568	no
ENSMUSG00000002012	Pnck	X:73655993-73660117	NA	NA	8.02184	3.00024	4.21312	2.82193	EndoKo	EndoWt	OK	5.51104	3.51752	-0.647766	-0.751132	0.26875	0.623446	no
ENSMUSG00000002014	Ssr4	X:73787027-73790830	NA	NA	151.754	155.699	136.539	166.597	EndoKo	EndoWt	OK	153.726	151.568	-0.020397	-0.0476931	0.94785	0.987213	no
ENSMUSG00000002015	Bcap31	X:73686177-73716175	NA	NA	88.9566	124.829	85.3318	123.951	EndoKo	EndoWt	OK	106.893	104.642	-0.0307075	-0.0903781	0.893	0.976162	no
ENSMUSG00000002017	Fam98a	17:75537085-75551946	-	protein_coding	16.5903	16.0866	20.8815	18.1391	EndoKo	EndoWt	OK	16.3384	19.5103	0.255969	0.553471	0.3803	0.745861	no
ENSMUSG00000002020	Ltbp2	12:84783211-84878132	-	protein_coding	0.0195369	0.120691	0	0	EndoKo	EndoWt	NOTEST	0.0701141	0	-Inf	0	1	1	no
ENSMUSG00000002028	Mll1	9:44803354-44881296	-	protein_coding	6.77526	7.21487	8.84473	5.39105	EndoKo	EndoWt	OK	6.99507	7.11789	0.0251121	0.0654429	0.9174	0.981305	no
ENSMUSG00000002031	Ift46	9:44767907-44792714	+	protein_coding	62.3456	93.9119	78.5739	62.0261	EndoKo	EndoWt	OK	78.1287	70.3	-0.152329	-0.154164	0.8144	0.96038	no
ENSMUSG00000002032	Tmem25	9:44793775-44799307	-	protein_coding	1.33556	1.40653	1.12623	0.665826	EndoKo	EndoWt	OK	1.37104	0.896029	-0.613657	-0.709854	0.2986	0.661365	no
ENSMUSG00000002033	Cd3g	9:44969571-44980431	-	protein_coding	0	1.69266	0	0	EndoKo	EndoWt	OK	0.846331	0	-Inf	NA	0.11225	0.396988	no
ENSMUSG00000002043	Trappc6a	7:19508669-19516145	+	protein_coding	42.6555	48.0563	49.5738	48.7572	EndoKo	EndoWt	OK	45.3559	49.1655	0.116356	0.224426	0.75025	0.945858	no
ENSMUSG00000002052	Supt6h	11:78206745-78255496	-	protein_coding	22.4424	22.7105	22.9666	22.6092	EndoKo	EndoWt	OK	22.5765	22.7879	0.0134477	0.0305013	0.964	0.990293	no
ENSMUSG00000002055	Spag5	11:78301528-78322457	+	protein_coding	8.2893	18.2188	9.07613	15.4563	EndoKo	EndoWt	OK	13.254	12.2662	-0.111742	-0.109525	0.8757	0.972844	no
ENSMUSG00000002057	Foxn1	11:78357576-78386558	-	protein_coding	0	0	0	0	EndoKo	EndoWt	NOTEST	0	0	0	0	1	1	no
ENSMUSG00000002058	Unc119	11:78343481-78349164	+	protein_coding	273.583	149.622	192.943	109.184	EndoKo	EndoWt	OK	211.602	151.064	-0.486199	-1.39244	0.0514	0.23397	no
ENSMUSG00000002059	Rab34	11:78188429-78192193	+	protein_coding	11.9184	15.7384	17.2769	5.66249	EndoKo	EndoWt	OK	13.8284	11.4697	-0.269808	-0.36929	0.57145	0.879744	no
ENSMUSG00000002064	Sdf2	11:78206745-78255496	+	protein_coding	80.3259	90.599	80.8385	106.876	EndoKo	EndoWt	OK	85.4625	93.8574	0.135179	0.233851	0.74155	0.942743	no
ENSMUSG00000002068	Ccne1	7:38097983-38107534	-	protein_coding	8.55865	6.84892	5.96383	14.6643	EndoKo	EndoWt	OK	7.70378	10.3141	0.420972	0.501455	0.4502	0.804696	no
ENSMUSG00000002076	Hsf2bp	17:31944768-32034508	-	protein_coding	0.0735211	2.39324	0.843344	1.26151	EndoKo	EndoWt	OK	1.23338	1.05243	-0.228899	-0.123979	0.88875	0.975083	no
ENSMUSG00000002083	Bbc3	7:16309615-16318205	+	protein_coding	7.59638	6.58359	7.71137	9.62041	EndoKo	EndoWt	OK	7.08999	8.66589	0.289565	0.398892	0.56025	0.874341	no
ENSMUSG00000002100	Mybpc3	2:91118143-91136516	+	protein_coding	0.0249016	0.0112992	0	0.00862304	EndoKo	EndoWt	NOTEST	0.0181004	0.00431152	-2.06975	0	1	1	no
ENSMUSG00000002102	Psmc3	2:91054008-91070417	+	protein_coding	155.265	166.253	191.986	215.9	EndoKo	EndoWt	OK	160.759	203.943	0.343265	0.677154	0.3395	0.705788	no
ENSMUSG00000002103	Acp2	2:91202884-91236982	+	protein_coding	49.9747	24.4761	42.0493	15.7661	EndoKo	EndoWt	OK	37.2254	28.9077	-0.364834	-0.284669	0.4841	0.827289	no
ENSMUSG00000002104	Rapsn	2:91035619-91053933	+	protein_coding	0.476081	0.463355	0.0504512	0	EndoKo	EndoWt	OK	0.469718	0.0252256	-4.21883	-0.629717	0.09355	0.354072	no
ENSMUSG00000002105	Slc39a13	2:91054008-91070417	-	protein_coding	38.5422	53.5151	33.6718	45.4533	EndoKo	EndoWt	OK	46.0287	39.5625	-0.218399	-0.201742	0.7452	0.944112	no
ENSMUSG00000002107	Celf2	2:6539704-7081313	-	protein_coding	17.2068	7.64783	15.2889	2.90281	EndoKo	EndoWt	OK	12.4273	9.09585	-0.450234	-0.541475	0.2974	0.659977	no
ENSMUSG00000002108	Nr1h3	2:91184060-91202834	-	protein_coding	1.47178	5.4761	3.8725	0.0242341	EndoKo	EndoWt	OK	3.47394	1.94837	-0.834307	-0.599482	0.45655	0.809496	no
ENSMUSG00000002109	Ddb2	2:91202884-91236982	-	protein_coding	8.50815	6.41258	7.30623	4.47328	EndoKo	EndoWt	OK	7.46037	5.88976	-0.341039	-0.349953	0.638	0.908684	no
ENSMUSG00000002111	Sfpi1	2:91082389-91115756	+	protein_coding	0.961256	4.58732	2.35341	0.575084	EndoKo	EndoWt	OK	2.77429	1.46425	-0.921958	-0.543827	0.48825	0.829912	no
ENSMUSG00000002129	Sf3a1	11:4160349-4182541	+	protein_coding	20.8216	24.122	33.0875	40.3659	EndoKo	EndoWt	OK	22.4718	36.7267	0.708715	1.18419	0.05155	0.234471	no
ENSMUSG00000002147	Stat6	10:127642985-127701049	+	protein_coding	25.5114	35.0115	30.3861	37.1362	EndoKo	EndoWt	OK	30.2615	33.7611	0.157882	0.217813	0.7422	0.94297	no
ENSMUSG00000002190	Clgn	8:83389866-83428552	+	protein_coding	0.105916	0.0426363	0.233624	0	EndoKo	EndoWt	NOTEST	0.0742761	0.116812	0.653215	0	1	1	no
ENSMUSG00000002204	Napsa	7:44572431-44590624	+	protein_coding	0.112497	42.7154	1.04859	0	EndoKo	EndoWt	OK	21.4139	0.524293	-5.35203	-4.81913	0.08215	0.325023	no
ENSMUSG00000002205	Vrk3	7:44731480-44777515	+	protein_coding	27.9665	34.2932	23.1979	36.3766	EndoKo	EndoWt	OK	31.1298	29.7872	-0.0636032	-0.132897	0.8424	0.966078	no
ENSMUSG00000002210	Smg9	7:24399618-24422778	+	protein_coding	34.9835	20.7018	28.7017	37.4916	EndoKo	EndoWt	OK	27.8426	33.0966	0.249389	0.390773	0.5448	0.865434	no
ENSMUSG00000002221	Paxip1	5:27740666-27791339	-	protein_coding	8.035	8.24845	9.56502	6.75626	EndoKo	EndoWt	OK	8.14172	8.16064	0.00334775	0.00851989	0.99025	0.9965	no
ENSMUSG00000002222	Rmnd5a	6:71388633-71440637	-	protein_coding	34.121	28.981	28.6871	25.6257	EndoKo	EndoWt	OK	31.551	27.1564	-0.216396	-0.576523	0.36805	0.73352	no
ENSMUSG00000002227	Mov10	3:104794835-104818563	-	protein_coding	7.85889	16.165	11.106	14.5736	EndoKo	EndoWt	OK	12.0119	12.8398	0.0961525	0.202922	0.75355	0.946645	no
ENSMUSG00000002228	Ppm1j	3:104767405-104786018	+	protein_coding	8.49591	9.3723	8.92825	14.8329	EndoKo	EndoWt	OK	8.9341	11.8806	0.41121	0.583917	0.4045	0.768177	no
ENSMUSG00000002233	Rhoc	3:104789010-104794459	+	protein_coding	310.46	376.35	337.789	423.526	EndoKo	EndoWt	OK	343.405	380.658	0.148583	0.412591	0.54185	0.863947	no
ENSMUSG00000002240	4930432K09Rik	5:87825685-87846386	+	protein_coding	0	0	0	0	EndoKo	EndoWt	NOTEST	0	0	0	0	1	1	no
ENSMUSG00000002249	Tead3	17:28331670-28350805	-	protein_coding	9.86821	4.55811	7.45013	2.28486	EndoKo	EndoWt	OK	7.21316	4.86749	-0.567454	-0.708299	0.1974	0.552416	no
ENSMUSG00000002250	Ppard	17:28232753-28301469	+	protein_coding	39.9869	44.8384	44.882	51.5325	EndoKo	EndoWt	OK	42.4127	48.2073	0.184756	0.528262	0.43665	0.794761	no
ENSMUSG00000002257	Def6	17:28207777-28228608	+	protein_coding	42.7616	48.6101	49.6795	63.2399	EndoKo	EndoWt	OK	45.6859	56.4597	0.305474	0.81732	0.19825	0.553737	no
ENSMUSG00000002265	Peg3	7:6703891-6730421	-	protein_coding	8.73424	4.86488	7.32521	4.52104	EndoKo	EndoWt	OK	6.79956	5.92312	-0.199083	-0.473224	0.46535	0.815584	no
ENSMUSG00000002266	Zim1	7:6675442-6696450	-	protein_coding	0.0516884	0.360356	0.235784	0	EndoKo	EndoWt	NOTEST	0.206022	0.117892	-0.805331	0	1	1	no
ENSMUSG00000002274	Metrn	17:25794570-25985680	-	protein_coding	18.424	18.5263	15.9324	30.2509	EndoKo	EndoWt	OK	18.4752	23.0916	0.321781	0.163362	0.882	0.973873	no
ENSMUSG00000002279	Lmf1	17:25579173-25662826	+	protein_coding	27.6388	21.2153	22.4801	27.7087	EndoKo	EndoWt	OK	24.4271	25.0944	0.0388855	0.0728449	0.91805	0.981422	no
ENSMUSG00000002280	Narfl	17:25773775-25785673	+	protein_coding	13.8688	18.3195	20.1335	19.778	EndoKo	EndoWt	OK	16.0941	19.9557	0.310268	0.31166	0.4794	0.824418	no
ENSMUSG00000002289	Angptl4	17:33773749-33781575	-	protein_coding	72.4425	102.248	116.928	139.867	EndoKo	EndoWt	OK	87.3453	128.397	0.555812	1.6254	0.0175	0.102723	no
ENSMUSG00000002297	Dbf4	5:8396972-8422716	-	protein_coding	20.6199	18.3151	18.6008	20.5322	EndoKo	EndoWt	OK	19.4675	19.5665	0.00732046	0.0165809	0.9789	0.993538	no
ENSMUSG00000002307	Daxx	17:33909413-33915589	+	protein_coding	45.8678	46.6875	40.0396	64.9518	EndoKo	EndoWt	OK	46.2776	52.4957	0.181885	0.327892	0.6455	0.911741	no
ENSMUSG00000002308	Cd320	17:33843090-33849774	+	protein_coding	116.198	125.867	155.668	160.533	EndoKo	EndoWt	OK	121.032	158.101	0.385453	0.92144	0.18795	0.538504	no
ENSMUSG00000002319	Ipo4	14:55625399-55643806	-	protein_coding	87.5533	96.3081	85.8548	128.637	EndoKo	EndoWt	OK	91.9307	107.246	0.222304	0.237367	0.77105	0.951021	no
ENSMUSG00000002320	Tm9sf1	14:55625399-55643806	-	protein_coding	49.906	63.77	48.5569	51.1506	EndoKo	EndoWt	OK	56.838	49.8537	-0.189153	-0.365261	0.55405	0.870825	no
ENSMUSG00000002324	Rec8	14:55618036-55625395	+	protein_coding	7.20812	14.982	8.28941	17.0611	EndoKo	EndoWt	OK	11.095	12.6753	0.1921	0.173546	0.80805	0.959303	no
ENSMUSG00000002325	Irf9	14:55591707-55610030	+	protein_coding	32.5513	46.3476	34.7621	35.0272	EndoKo	EndoWt	OK	39.4495	34.8946	-0.177001	-0.293897	0.66405	0.918281	no
ENSMUSG00000002326	Gmpr2	14:55672234-55678750	+	protein_coding	30.093	37.6532	29.0268	38.7209	EndoKo	EndoWt	OK	33.8731	33.8738	3.12339e-05	8.19058e-05	0.99935	0.999569	no
ENSMUSG00000002329	Mdp1	14:55657878-55660508	-	protein_coding	30.9502	41.6124	34.7309	45.8148	EndoKo	EndoWt	OK	36.2813	40.2729	0.150581	0.41299	0.55075	0.869068	no
ENSMUSG00000002332	Dhrs1	14:55739019-55745690	-	protein_coding	43.7965	79.9032	52.2482	47.4957	EndoKo	EndoWt	OK	61.8498	49.8719	-0.310541	-0.582656	0.41425	0.776536	no
ENSMUSG00000002341	Ncan	8:70093084-70120873	-	protein_coding	1.07534	0.515454	0.405452	0.0437486	EndoKo	EndoWt	OK	0.795397	0.224601	-1.82431	-1.89207	0.01925	0.110788	no
ENSMUSG00000002342	Tmem161a	8:70172355-70183681	+	protein_coding	25.5503	30.7769	30.5734	31.6621	EndoKo	EndoWt	OK	28.1636	31.1178	0.143909	0.251195	0.66055	0.917359	no
ENSMUSG00000002343	Armc6	8:70220171-70279915	-	protein_coding	9.45658	12.123	11.9924	11.5177	EndoKo	EndoWt	OK	10.7898	11.7551	0.123618	0.118013	0.8551	0.968827	no
ENSMUSG00000002345	2310045N01Rik	8:70139498-70167488	+	protein_coding	42.7415	49.409	53.0938	38.5864	EndoKo	EndoWt	OK	46.0752	45.8401	-0.00738118	-0.0164307	0.9799	0.9938	no
ENSMUSG00000002346	Slc25a42	8:70184339-70212305	-	protein_coding	11.743	9.4256	12.5035	9.9323	EndoKo	EndoWt	OK	10.5843	11.2179	0.0838769	0.189836	0.78565	0.953616	no
ENSMUSG00000002365	Snx9	17:5841327-5931033	+	protein_coding	14.6457	19.0544	18.2211	21.5555	EndoKo	EndoWt	OK	16.85	19.8883	0.239169	0.609216	0.39095	0.756172	no
ENSMUSG00000002372	Ranbp3	17:56673224-56711769	+	protein_coding	40.0087	38.6747	38.7804	42.7016	EndoKo	EndoWt	OK	39.3417	40.741	0.0504215	0.148309	0.83385	0.964329	no
ENSMUSG00000002379	Ndufa11	17:56717761-56724248	+	protein_coding	17.0414	22.2203	21.7955	24.3127	EndoKo	EndoWt	OK	19.6308	23.0541	0.231904	0.622316	0.3777	0.743307	no
ENSMUSG00000002384	Bmp8b	4:123105164-123139951	+	protein_coding	0.0785396	0.128642	0	0.765671	EndoKo	EndoWt	OK	0.103591	0.382835	1.88583	0.379163	0.52065	0.850996	no
ENSMUSG00000002393	Nr2f6	8:71371297-71381960	-	protein_coding	79.797	54.8385	48.2755	120.891	EndoKo	EndoWt	OK	67.3177	84.5831	0.329383	0.236034	0.75295	0.946403	no
ENSMUSG00000002395	Use1	8:71366847-71369732	+	protein_coding	108.41	118.17	119.628	146.168	EndoKo	EndoWt	OK	113.29	132.898	0.230298	0.610754	0.39465	0.759121	no
ENSMUSG00000002396	Ocel1	8:71371297-71381960	+	protein_coding	8.42722	13.9918	12.5297	13.2905	EndoKo	EndoWt	OK	11.2095	12.9101	0.203774	0.136326	0.798	0.956573	no
ENSMUSG00000002409	Dyrk1b	7:28179468-28187294	+	protein_coding	11.1134	9.48079	11.9889	8.83213	EndoKo	EndoWt	OK	10.2971	10.4105	0.015805	0.0351688	0.95815	0.989508	no
ENSMUSG00000002413	Braf	6:39573872-39725463	-	protein_coding	7.66347	7.07247	7.38649	4.56102	EndoKo	EndoWt	OK	7.36797	5.97376	-0.302628	-0.490798	0.4183	0.779947	no
ENSMUSG00000002416	Ndufb2	6:39573872-39725463	+	protein_coding	70.8211	99.8747	93.2482	85.4273	EndoKo	EndoWt	OK	85.3479	89.3378	0.0659149	0.0853222	0.9077	0.97925	no
ENSMUSG00000002428	Hltf	3:20057810-20118490	+	protein_coding	13.0582	11.2555	12.4801	10.5929	EndoKo	EndoWt	OK	12.1568	11.5365	-0.0755639	-0.156364	0.81745	0.960987	no
ENSMUSG00000002455	Prpf6	2:181569148-181655660	+	protein_coding	25.0874	23.2777	32.2854	32.3516	EndoKo	EndoWt	OK	24.1825	32.3185	0.418395	0.592768	0.2987	0.661455	no
ENSMUSG00000002458	Rgs19	2:181688418-181693977	-	protein_coding	50.4679	59.6587	75.8733	71.9097	EndoKo	EndoWt	OK	55.0633	73.8915	0.424318	0.700261	0.2983	0.660985	no
ENSMUSG00000002459	Rgs20	1:4909575-5070285	-	protein_coding	0.471661	0.711095	0	0.301887	EndoKo	EndoWt	OK	0.591378	0.150943	-1.97007	-0.581528	0.26695	0.62092	no
ENSMUSG00000002475	Abhd3	18:10644410-10706771	-	protein_coding	3.07012	2.9468	1.66488	1.40692	EndoKo	EndoWt	OK	3.00846	1.5359	-0.96994	-0.87004	0.1826	0.530271	no
ENSMUSG00000002477	Snrpd1	18:10617795-10628230	+	protein_coding	59.7849	66.7375	67.1581	90.9373	EndoKo	EndoWt	OK	63.2612	79.0477	0.321403	0.836666	0.2368	0.591644	no
ENSMUSG00000002486	Tchp	5:114707759-114722327	+	protein_coding	14.6408	8.93232	7.20049	6.48495	EndoKo	EndoWt	OK	11.7865	6.84272	-0.784499	-1.14057	0.05355	0.241136	no
ENSMUSG00000002489	Tiam1	16:89787110-89980080	-	protein_coding	28.0335	38.2702	27.3802	53.5853	EndoKo	EndoWt	OK	33.1519	40.4827	0.288217	0.302121	0.57215	0.879919	no
ENSMUSG00000002496	Tsc2	17:24549949-24632629	-	protein_coding	17.9324	18.3932	18.1865	24.2711	EndoKo	EndoWt	OK	18.1628	21.2288	0.225038	0.454094	0.51475	0.847099	no
ENSMUSG00000002500	Rpl3l	17:24727828-24736149	+	protein_coding	0.753408	1.48788	0.417668	0.813203	EndoKo	EndoWt	OK	1.12064	0.615436	-0.864647	-0.646141	0.365	0.730873	no
ENSMUSG00000002504	Slc9a3r2	17:24639281-24650305	-	protein_coding	136.024	183.151	174.063	204.748	EndoKo	EndoWt	OK	159.588	189.405	0.247129	0.764767	0.27735	0.634443	no
ENSMUSG00000002524	Puf60	15:76070183-76080946	-	protein_coding	84.8299	87.369	81.4099	90.684	EndoKo	EndoWt	OK	86.0994	86.047	-0.000879016	-0.00269665	0.99685	0.998504	no
ENSMUSG00000002546	Golga2	2:32278815-32307921	+	protein_coding	23.9439	22.7438	21.3761	17.1919	EndoKo	EndoWt	OK	23.3439	19.284	-0.275638	-0.275252	0.5535	0.870572	no
ENSMUSG00000002550	Uck1	2:32236589-32260159	-	protein_coding	23.8264	25.9178	27.3456	34.3486	EndoKo	EndoWt	OK	24.8721	30.8471	0.310607	0.510818	0.4691	0.818028	no
ENSMUSG00000002565	Scin	12:40059768-40134228	-	protein_coding	0.0964626	0	0	0	EndoKo	EndoWt	NOTEST	0.0482313	0	-Inf	0	1	1	no
ENSMUSG00000002578	Ikzf4	10:128630842-128649811	-	protein_coding	0.604908	0.431685	1.02614	0.0343488	EndoKo	EndoWt	OK	0.518296	0.530246	0.0328863	0.018907	0.96275	0.990187	no
ENSMUSG00000002580	Mien1	11:98412469-98439046	-	protein_coding	33.3648	56.0656	39.0693	34.0256	EndoKo	EndoWt	OK	44.7152	36.5474	-0.290995	-0.451943	0.5123	0.845497	no
ENSMUSG00000002588	Pon1	6:5168089-5193946	-	protein_coding	0.704068	0	0.0186383	0.673935	EndoKo	EndoWt	OK	0.352034	0.346287	-0.023749	-0.0120323	0.9362	0.984793	no
ENSMUSG00000002602	Axl	7:25757272-25788705	-	protein_coding	1.23526	2.90339	3.1659	0.245284	EndoKo	EndoWt	OK	2.06933	1.70559	-0.27889	-0.193393	0.72295	0.938086	no
ENSMUSG00000002603	Tgfb1	7:25687001-25705077	+	protein_coding	44.7062	47.1856	49.8815	85.7181	EndoKo	EndoWt	OK	45.9459	67.7998	0.561344	0.888989	0.21665	0.576091	no
ENSMUSG00000002608	Ccdc97	7:25711105-25719088	-	protein_coding	28.9639	29.2233	28.4902	29.343	EndoKo	EndoWt	OK	29.0936	28.9166	-0.0088012	-0.0148361	0.97855	0.99347	no
ENSMUSG00000002617	Zfp40	17:23173868-23193252	-	protein_coding	10.7457	8.69344	13.4767	4.42694	EndoKo	EndoWt	OK	9.71955	8.9518	-0.118712	-0.154639	0.78865	0.954358	no
ENSMUSG00000002625	Akap8l	17:32321424-32350581	-	protein_coding	35.2506	32.9948	35.4756	31.5544	EndoKo	EndoWt	OK	34.1227	33.515	-0.0259256	-0.0725843	0.9186	0.981455	no
ENSMUSG00000002633	Shh	5:28456814-28933995	-	protein_coding	0	0	0	0	EndoKo	EndoWt	NOTEST	0	0	0	0	1	1	no
ENSMUSG00000002635	Pdcd2l	7:34184498-34196661	-	protein_coding	29.2117	35.02	39.0852	22.8908	EndoKo	EndoWt	OK	32.1158	30.988	-0.0515747	-0.0622009	0.92855	0.983432	no
ENSMUSG00000002658	Gtf2f1	17:57003404-57011288	-	protein_coding	40.4095	43.3438	41.4042	43.6067	EndoKo	EndoWt	OK	41.8767	42.5054	0.0215005	0.060306	0.93185	0.983986	no
ENSMUSG00000002660	Clpp	17:56990263-56996371	+	protein_coding	30.6233	40.6751	32.5272	29.0756	EndoKo	EndoWt	OK	35.6492	30.8014	-0.210875	-0.513571	0.46485	0.81527	no
ENSMUSG00000002661	Alkbh7	17:56997338-56999322	+	protein_coding	13.4037	17.6946	13.694	27.0907	EndoKo	EndoWt	OK	15.5491	20.3923	0.391191	0.671932	0.3457	0.711969	no
ENSMUSG00000002664	Pspn	17:56999456-57000018	-	protein_coding	1.25848	0	0.2691	0	EndoKo	EndoWt	OK	0.62924	0.13455	-2.22547	-1.03188	0.2908	0.651496	no
ENSMUSG00000002668	Dennd1c	17:57066055-57078510	-	protein_coding	0.126787	0.806195	0.474439	0.102637	EndoKo	EndoWt	OK	0.466491	0.288538	-0.693087	-0.533823	0.4414	0.797804	no
ENSMUSG00000002679	Med6	12:81573556-81595008	-	protein_coding	40.6728	30.9868	31.237	38.6958	EndoKo	EndoWt	OK	35.8298	34.9664	-0.0351893	-0.0631128	0.93195	0.983986	no
ENSMUSG00000002688	Prkd1	12:50341230-50649223	-	protein_coding	7.03419	3.28507	3.88893	3.59293	EndoKo	EndoWt	OK	5.15963	3.74093	-0.463871	-0.908455	0.2039	0.561808	no
ENSMUSG00000002699	Lcp2	11:33629338-34098554	+	protein_coding	5.79072	2.59761	14.2828	3.4465	EndoKo	EndoWt	OK	4.19417	8.86466	1.07968	0.55875	0.2011	0.558114	no
ENSMUSG00000002718	Cse1l	2:166906039-166946389	+	protein_coding	35.6653	43.7611	37.0992	45.9178	EndoKo	EndoWt	OK	39.7132	41.5085	0.0637869	0.100058	0.88715	0.974795	no
ENSMUSG00000002728	Naa20	2:145902098-145916425	+	protein_coding	54.0733	49.3105	53.0293	43.5199	EndoKo	EndoWt	OK	51.6919	48.2746	-0.0986744	-0.163965	0.81775	0.961015	no
ENSMUSG00000002731	Prkra	2:76629897-76648015	-	protein_coding	22.2095	24.9081	30.9453	34.7162	EndoKo	EndoWt	OK	23.5588	32.8308	0.478781	1.15106	0.1023	0.37496	no
ENSMUSG00000002732	Fkbp7	2:76663043-76673116	-	protein_coding	44.3501	64.6159	40.9258	53.6481	EndoKo	EndoWt	OK	54.483	47.287	-0.204364	-0.469494	0.49415	0.833485	no
ENSMUSG00000002733	Plekha3	2:76675280-76696828	+	protein_coding	14.5854	17.1126	16.6828	16.644	EndoKo	EndoWt	OK	15.849	16.6634	0.0722946	0.176581	0.7945	0.955558	no
ENSMUSG00000002741	Ykt6	11:5955692-5967780	+	protein_coding	52.0672	41.7111	47.1058	52.2541	EndoKo	EndoWt	OK	46.8892	49.68	0.0834098	0.224746	0.74785	0.945068	no
ENSMUSG00000002748	Baz1b	5:135187263-135246129	+	protein_coding	26.9305	23.2129	24.5833	23.8638	EndoKo	EndoWt	OK	25.0717	24.2235	-0.0496502	-0.117963	0.8399	0.965594	no
ENSMUSG00000002763	Pex6	17:46442447-46831413	+	protein_coding	15.9454	22.188	17.7585	19.0687	EndoKo	EndoWt	OK	19.0667	18.4136	-0.0502849	-0.0330597	0.965	0.990471	no
ENSMUSG00000002767	Mrpl2	17:46442447-46831413	+	protein_coding	188.427	171.365	169.921	124.906	EndoKo	EndoWt	OK	179.896	147.413	-0.287292	-0.0940906	0.8187	0.9611	no
ENSMUSG00000002768	Mea1	17:46442447-46831413	+	protein_coding	59.6924	88.5409	65.7818	89.2651	EndoKo	EndoWt	OK	74.1167	77.5235	0.0648352	0.0420717	0.9515	0.988058	no
ENSMUSG00000002769	Gnmt	17:46442447-46831413	-	protein_coding	1.43237	4.25592	0.747867	0.936371	EndoKo	EndoWt	OK	2.84414	0.842119	-1.7559	-0.176833	0.26775	0.622064	no
ENSMUSG00000002771	Grin2d	7:45831882-45870928	-	protein_coding	0.689224	0.306367	0.299155	0.797705	EndoKo	EndoWt	OK	0.497795	0.54843	0.139755	0.118086	0.82385	0.96246	no
ENSMUSG00000002778	Kdelr1	7:45872771-45883731	+	protein_coding	151.574	167.813	154.832	206.879	EndoKo	EndoWt	OK	159.693	180.855	0.17953	0.499501	0.4742	0.821245	no
ENSMUSG00000002781	Tmem143	7:45896940-45917413	+	protein_coding	8.88295	23.7769	9.14402	14.0934	EndoKo	EndoWt	OK	16.3299	11.6187	-0.491069	-0.344062	0.4303	0.789788	no
ENSMUSG00000002791	Pdxk-ps	17:32076082-32100286	-	transcribed_unprocessed_pseudogene	0.0726341	0	0.25125	0.381807	EndoKo	EndoWt	OK	0.036317	0.316528	3.12362	1.15104	0.24465	0.596608	no
ENSMUSG00000002797	Ggct	6:54982579-54992950	-	protein_coding	3.60077	13.8918	4.03175	4.81637	EndoKo	EndoWt	OK	8.74628	4.42406	-0.9833	-1.02801	0.1362	0.444673	no
ENSMUSG00000002799	Jag2	12:112908589-112929495	-	protein_coding	47.1742	53.9824	60.9059	62.0955	EndoKo	EndoWt	OK	50.5783	61.5007	0.282085	0.875463	0.2076	0.566036	no
ENSMUSG00000002803	Btbd6	12:112959861-113001926	+	protein_coding	10.4557	9.58578	10.5026	12.3635	EndoKo	EndoWt	OK	10.0208	11.433	0.190214	0.236842	0.7349	0.941223	no
ENSMUSG00000002804	Nudt14	12:112934732-112942118	-	protein_coding	47.4597	71.7018	62.6489	70.4027	EndoKo	EndoWt	OK	59.5807	66.5258	0.159069	0.396638	0.5731	0.88027	no
ENSMUSG00000002808	Epdr1	13:19591708-19619830	-	protein_coding	11.3595	14.7294	11.8724	12.9786	EndoKo	EndoWt	OK	13.0444	12.4255	-0.0701286	-0.163825	0.8136	0.96024	no
ENSMUSG00000002812	Flii	11:60699722-60727263	-	protein_coding	43.1401	58.3909	46.3543	65.5524	EndoKo	EndoWt	OK	50.7655	55.9534	0.140376	0.140394	0.8455	0.96685	no
ENSMUSG00000002814	Top3a	11:60740057-60777365	-	protein_coding	5.562	6.67208	4.0388	6.69154	EndoKo	EndoWt	OK	6.11704	5.36517	-0.189209	-0.299761	0.62585	0.903366	no
ENSMUSG00000002820	Atg4d	9:21265298-21287971	+	protein_coding	9.96783	14.6871	10.5564	11.0679	EndoKo	EndoWt	OK	12.3275	10.8122	-0.189224	-0.337972	0.63545	0.907382	no
ENSMUSG00000002825	Qtrt1	9:21411836-21420277	+	protein_coding	13.6565	14.2969	12.8181	11.7118	EndoKo	EndoWt	OK	13.9767	12.265	-0.188482	-0.366852	0.60055	0.892913	no
ENSMUSG00000002831	Plin4	17:56079656-56109802	-	protein_coding	0.00882197	0	0.00440159	0	EndoKo	EndoWt	NOTEST	0.00441098	0.00220079	-1.00308	0	1	1	no
ENSMUSG00000002833	Hdgfrp2	17:56079656-56109802	+	protein_coding	43.1121	36.2198	34.9815	42.5289	EndoKo	EndoWt	OK	39.6659	38.7552	-0.0335094	-0.0963812	0.89265	0.976013	no
ENSMUSG00000002835	Chaf1a	17:56040415-56075028	+	protein_coding	6.87448	7.94287	5.87153	6.63787	EndoKo	EndoWt	OK	7.40867	6.2547	-0.244275	-0.305666	0.65635	0.915748	no
ENSMUSG00000002844	Adprh	16:38445398-38453493	-	protein_coding	60.8372	67.0053	59.6106	66.5871	EndoKo	EndoWt	OK	63.9212	63.0989	-0.0186818	-0.0544252	0.93395	0.98435	no
ENSMUSG00000002845	Tmem39a	16:38558697-38592162	+	protein_coding	73.1736	76.5822	56.1169	51.3547	EndoKo	EndoWt	OK	74.8779	53.7358	-0.478658	-0.803455	0.2041	0.562107	no
ENSMUSG00000002846	Timmdc1	16:38498346-38522663	-	protein_coding	7.8588	11.2296	8.03812	9.09669	EndoKo	EndoWt	OK	9.54419	8.5674	-0.155766	-0.265466	0.70545	0.933166	no
ENSMUSG00000002847	Pla1a	16:38396118-38433145	-	protein_coding	0.110686	0.0251363	0.193289	0	EndoKo	EndoWt	NOTEST	0.0679114	0.0966444	0.509033	0	1	1	no
ENSMUSG00000002870	Mcm2	6:88883474-88898780	-	protein_coding	20.6501	18.8915	18.7237	23.1426	EndoKo	EndoWt	OK	19.7708	20.9331	0.0824166	0.231011	0.7368	0.941829	no
ENSMUSG00000002871	Tpra1	6:88902250-88912238	+	protein_coding	114.157	169.684	154.727	158.486	EndoKo	EndoWt	OK	141.921	156.607	0.14206	0.270604	0.6969	0.93078	no
ENSMUSG00000002881	Nab1	1:52457293-52500679	-	protein_coding	14.8956	24.4287	25.3138	31.2662	EndoKo	EndoWt	OK	19.6622	28.29	0.524868	0.645945	0.31115	0.675538	no
ENSMUSG00000002885	Cd97	8:83715176-83741326	-	protein_coding	156.959	200.162	180.431	217.873	EndoKo	EndoWt	OK	178.561	199.152	0.157456	0.328649	0.6065	0.895412	no
ENSMUSG00000002897	Il17ra	6:120463196-120483727	+	protein_coding	1.78108	1.83047	1.73837	1.91242	EndoKo	EndoWt	OK	1.80577	1.82539	0.0155897	0.0242364	0.9712	0.992155	no
ENSMUSG00000002900	Lamb1	12:31265233-31329644	+	protein_coding	195.085	159.397	151.851	227.742	EndoKo	EndoWt	OK	177.241	189.797	0.0987398	0.114479	0.87215	0.971817	no
ENSMUSG00000002908	Kcnn1	8:70842048-70857008	-	protein_coding	1.86877	0.417008	1.25376	0.398172	EndoKo	EndoWt	OK	1.14289	0.825964	-0.468533	-0.571099	0.42885	0.788584	no
ENSMUSG00000002910	Arrdc2	8:70835154-70839720	-	protein_coding	7.78355	7.00766	6.641	7.65385	EndoKo	EndoWt	OK	7.39561	7.14742	-0.049245	-0.0973539	0.8913	0.975655	no
ENSMUSG00000002930	Ppp1r17	6:56017514-56032688	+	protein_coding	1.14789	0.289644	0.588631	0.199124	EndoKo	EndoWt	OK	0.718766	0.393877	-0.867776	-0.671766	0.3395	0.705788	no
ENSMUSG00000002944	Cd36	5:17781689-17888959	-	protein_coding	0.015316	3.78579	0.0687968	0	EndoKo	EndoWt	OK	1.90055	0.0343984	-5.78793	-2.92495	0.2273	0.584973	no
ENSMUSG00000002948	Map2k7	8:4238739-4251423	+	protein_coding	22.4688	18.1007	23.9284	21.3314	EndoKo	EndoWt	OK	20.2847	22.6299	0.157839	0.371379	0.58665	0.886941	no
ENSMUSG00000002949	Timm44	8:4259730-4275913	-	protein_coding	58.8183	62.3465	54.9161	79.0944	EndoKo	EndoWt	OK	60.5824	67.0052	0.145375	0.279069	0.6946	0.930079	no
ENSMUSG00000002957	Ap2a2	7:141562179-141633011	+	protein_coding	29.9758	27.0658	27.1762	25.2759	EndoKo	EndoWt	OK	28.5208	26.226	-0.121014	-0.362924	0.5988	0.89225	no
ENSMUSG00000002963	Pnkp	7:44857138-44862925	+	protein_coding	50.2066	66.1655	52.1946	62.0914	EndoKo	EndoWt	OK	58.1861	57.143	-0.0260971	-0.0249111	0.9629	0.990187	no
ENSMUSG00000002968	Med25	7:44879390-44892397	-	protein_coding	27.0856	24.5934	26.0131	26.573	EndoKo	EndoWt	OK	25.8395	26.293	0.0251017	0.0684081	0.9208	0.981795	no
ENSMUSG00000002980	Bcam	7:19756130-19775403	-	protein_coding	61.0607	40.3582	59.7919	40.9665	EndoKo	EndoWt	OK	50.7094	50.3792	-0.00942649	-0.00917611	0.9871	0.99568	no
ENSMUSG00000002981	Clptm1	7:19631580-19665030	-	protein_coding	42.2895	41.9721	40.9675	47.6804	EndoKo	EndoWt	OK	42.1308	44.3239	0.073211	0.225039	0.7449	0.944053	no
ENSMUSG00000002983	Relb	7:19606216-19629438	-	protein_coding	10.002	15.3201	11.7844	12.5705	EndoKo	EndoWt	OK	12.6611	12.1774	-0.0561895	-0.123838	0.85765	0.969411	no
ENSMUSG00000002984	Tomm40	7:19701312-19749573	-	protein_coding	34.8007	29.5255	36.4823	34.4634	EndoKo	EndoWt	OK	32.1631	35.4728	0.141308	0.165858	0.7829	0.952926	no
ENSMUSG00000002985	Apoe	7:19696108-19699166	-	protein_coding	219.613	279.898	253.055	319.387	EndoKo	EndoWt	OK	249.756	286.221	0.196612	0.442028	0.5379	0.861632	no
ENSMUSG00000002992	Apoc2	7:19671578-19681423	-	protein_coding	0	0	0	2.68251	EndoKo	EndoWt	OK	0	1.34125	Inf	NA	0.11595	0.403947	no
ENSMUSG00000002996	Hbp1	12:31654868-31950535	-	protein_coding	60.3205	60.8516	61.1962	51.4697	EndoKo	EndoWt	OK	60.5861	56.333	-0.105007	-0.251375	0.70855	0.934129	no
ENSMUSG00000002997	Prkar2b	12:31958475-32061296	-	protein_coding	4.70352	3.15377	3.92805	2.05257	EndoKo	EndoWt	OK	3.92865	2.99031	-0.393737	-0.643223	0.3656	0.731396	no
ENSMUSG00000003031	Cdkn1b	6:134920400-134925513	+	protein_coding	29.6465	22.8591	28.5348	28.5175	EndoKo	EndoWt	OK	26.2528	28.5262	0.119812	0.324244	0.64675	0.911979	no
ENSMUSG00000003032	Klf4	4:55527142-55532466	-	protein_coding	21.9933	28.9767	23.705	31.0253	EndoKo	EndoWt	OK	25.485	27.3652	0.102691	0.260597	0.68365	0.926124	no
ENSMUSG00000003033	Ap1m1	8:72240017-72257385	+	protein_coding	47.6111	54.7255	42.5458	49.7603	EndoKo	EndoWt	OK	51.1683	46.153	-0.148826	-0.377439	0.58115	0.883977	no
ENSMUSG00000003037	Rab8a	8:72161199-72183904	+	protein_coding	53.8928	77.3179	69.9271	39.4096	EndoKo	EndoWt	OK	65.6054	54.6684	-0.263107	-0.270031	0.6973	0.930828	no
ENSMUSG00000003038	Hmgn2	4:133964737-133968650	-	protein_coding	279.44	193.097	242.685	186.003	EndoKo	EndoWt	OK	236.269	214.344	-0.140501	-0.396754	0.56845	0.878145	no
ENSMUSG00000003039	Fam32a	8:72219729-72223764	+	protein_coding	39.3432	43.3707	46.7135	47.9928	EndoKo	EndoWt	OK	41.3569	47.3532	0.195331	0.56013	0.41715	0.779007	no
ENSMUSG00000003051	Elf3	1:135248560-135284084	-	protein_coding	0	0.19796	0	0	EndoKo	EndoWt	NOTEST	0.0989799	0	-Inf	0	1	1	no
ENSMUSG00000003053	Cyp2c29	19:39229253-39330713	+	protein_coding	0	0	0	0	EndoKo	EndoWt	NOTEST	0	0	0	0	1	1	no
ENSMUSG00000003062	Stard3nl	13:19357676-19395752	-	protein_coding	28.3127	39.4628	28.9531	42.7803	EndoKo	EndoWt	OK	33.8878	35.8667	0.0818805	0.20548	0.76895	0.950484	no
ENSMUSG00000003068	Stk11	10:80115802-80145818	+	protein_coding	104.068	114.04	125.916	114.114	EndoKo	EndoWt	OK	109.054	120.015	0.13817	0.218008	0.74815	0.945146	no
ENSMUSG00000003070	Efna2	10:80179481-80190010	+	protein_coding	2.14557	0.322909	1.92563	1.18044	EndoKo	EndoWt	OK	1.23424	1.55304	0.33147	0.355681	0.6152	0.8991	no
ENSMUSG00000003072	Atp5d	10:80115802-80145818	+	protein_coding	154.204	248.519	196.991	216.302	EndoKo	EndoWt	OK	201.362	206.647	0.0373758	0.0821109	0.90415	0.978538	no
ENSMUSG00000003099	Ppp5c	7:17004639-17027924	-	protein_coding	82.5177	84.9975	89.2039	56.8676	EndoKo	EndoWt	OK	83.7576	73.0358	-0.197617	-0.344757	0.6179	0.899962	no
ENSMUSG00000003119	Cdk12	11:98203058-98278504	+	protein_coding	11.1495	12.7294	7.70858	12.8755	EndoKo	EndoWt	OK	11.9395	10.292	-0.214212	-0.274627	0.5768	0.88209	no
ENSMUSG00000003123	Lipe	7:25379526-25398710	-	protein_coding	15.3043	20.1719	17.1162	20.6418	EndoKo	EndoWt	OK	17.7381	18.879	0.0899291	0.235176	0.73825	0.941957	no
ENSMUSG00000003131	Pafah1b2	9:45965310-45984871	-	protein_coding	37.3798	34.8033	44.1745	43.1218	EndoKo	EndoWt	OK	36.0916	43.6481	0.274258	0.83817	0.23515	0.590746	no
ENSMUSG00000003134	Tbc1d8	1:39367850-39478747	-	protein_coding	18.6279	12.6392	14.1685	10.7429	EndoKo	EndoWt	OK	15.6335	12.4557	-0.327838	-0.56312	0.41685	0.778753	no
ENSMUSG00000003135	D1Bwg0212e	1:39534991-39546881	+	protein_coding	18.7706	16.761	15.1691	20.7738	EndoKo	EndoWt	OK	17.7658	17.9715	0.0166041	0.0417464	0.95155	0.988058	no
ENSMUSG00000003153	Slc2a3	6:122727808-122801640	-	protein_coding	1.23513	0.935543	1.89833	1.2486	EndoKo	EndoWt	OK	1.08534	1.57346	0.535803	0.605386	0.29425	0.655919	no
ENSMUSG00000003154	Foxj2	6:122813625-122845366	+	protein_coding	7.41738	6.82856	6.51145	5.43705	EndoKo	EndoWt	OK	7.12297	5.97425	-0.253721	-0.606014	0.3848	0.750633	no
ENSMUSG00000003161	Sri	5:8037293-8069379	+	protein_coding	129.332	151.78	146.946	167.845	EndoKo	EndoWt	OK	140.556	157.396	0.163249	0.371588	0.59985	0.892573	no
ENSMUSG00000003166	Dgcr2	16:17835275-17894145	-	protein_coding	41.5593	35.9224	41.0865	43.63	EndoKo	EndoWt	OK	38.7409	42.3583	0.128788	0.374948	0.58525	0.886228	no
ENSMUSG00000003178	Mical3	6:121007240-121081609	-	protein_coding	1.69286	1.57082	3.54198	0.644155	EndoKo	EndoWt	OK	1.63184	2.09307	0.359118	0.490486	0.4728	0.820379	no
ENSMUSG00000003184	Irf3	7:44986899-45002848	+	protein_coding	69.6226	112.004	98.349	155.205	EndoKo	EndoWt	OK	90.8134	126.777	0.481314	1.0002	0.15825	0.487439	no
ENSMUSG00000003190	Bcl2l12	7:44986899-45002848	-	protein_coding	18.9723	32.8433	22.3833	30.4532	EndoKo	EndoWt	OK	25.9078	26.4182	0.0281468	0.0301649	0.96285	0.990187	no
ENSMUSG00000003198	Zfp959	17:55892183-55898584	+	protein_coding	6.37231	6.55713	6.30704	5.44013	EndoKo	EndoWt	OK	6.46472	5.87359	-0.138345	-0.231444	0.74895	0.945477	no
ENSMUSG00000003199	Mpnd	17:56005710-56036637	+	protein_coding	77.0319	93.1518	83.7564	80.9413	EndoKo	EndoWt	OK	85.0918	82.3489	-0.0472717	-0.0458066	0.9474	0.987177	no
ENSMUSG00000003200	Sh3gl1	17:56005710-56036637	-	protein_coding	56.3002	65.0487	59.7349	69.9708	EndoKo	EndoWt	OK	60.6744	64.8529	0.0960813	0.245457	0.727	0.939431	no
ENSMUSG00000003206	Ebi3	17:55952622-55967949	+	protein_coding	0.227636	0.542464	0.126195	0	EndoKo	EndoWt	OK	0.38505	0.0630975	-2.60939	-0.438965	0.4932	0.832983	no
ENSMUSG00000003208	Ccdc94	17:55952622-55967949	+	protein_coding	11.0343	11.8284	11.642	17.6156	EndoKo	EndoWt	OK	11.4313	14.6288	0.355817	0.676814	0.33085	0.696901	no
ENSMUSG00000003226	Ranbp2	10:58446851-58494155	+	protein_coding	15.3943	14.4708	16.0045	13.4214	EndoKo	EndoWt	OK	14.9326	14.7129	-0.0213748	-0.0649346	0.9251	0.98254	no
ENSMUSG00000003227	Edar	10:58600788-58675654	-	protein_coding	0.114086	0.803157	0	0	EndoKo	EndoWt	OK	0.458621	0	-Inf	NA	5e-05	0.000661514	yes
ENSMUSG00000003228	Grk5	19:60889748-61140840	+	protein_coding	11.9361	13.5306	15.5895	10.9436	EndoKo	EndoWt	OK	12.7334	13.2665	0.059175	0.107251	0.88	0.973603	no
ENSMUSG00000003233	Dvl3	16:20511132-20532520	+	protein_coding	11.2414	6.40085	13.0353	9.55112	EndoKo	EndoWt	OK	8.82115	11.2932	0.356414	0.770477	0.2705	0.625643	no
ENSMUSG00000003234	Abcf3	16:20548576-20561379	+	protein_coding	47.4896	58.4608	55.7448	72.1949	EndoKo	EndoWt	OK	52.9752	63.9698	0.272074	0.565274	0.43005	0.789576	no
ENSMUSG00000003235	Eif2b5	16:20498816-20509955	+	protein_coding	47.0433	51.6001	38.0648	56.7093	EndoKo	EndoWt	OK	49.3217	47.3871	-0.057728	-0.118774	0.8596	0.969787	no
ENSMUSG00000003269	Cyth2	7:45806636-45814581	-	protein_coding	56.8267	52.1653	50.212	56.1116	EndoKo	EndoWt	OK	54.496	53.1618	-0.0357599	-0.0992159	0.8884	0.974959	no
ENSMUSG00000003271	Sult2b1	7:45729982-45759612	-	protein_coding	0	0	0	0	EndoKo	EndoWt	NOTEST	0	0	0	0	1	1	no
ENSMUSG00000003273	Car11	7:45699842-45704682	+	protein_coding	0.39152	0.617484	0.212019	0.927044	EndoKo	EndoWt	OK	0.504502	0.569532	0.174917	0.0964547	0.88095	0.973735	no
ENSMUSG00000003279	Dlgap1	17:69969072-70821413	+	protein_coding	0.144367	0.157862	0.105976	0.104055	EndoKo	EndoWt	NOTEST	0.151115	0.105015	-0.525046	0	1	1	no
ENSMUSG00000003282	Plag1	4:3900995-3938423	-	protein_coding	1.16605	1.94713	0.853069	0.133824	EndoKo	EndoWt	OK	1.55659	0.493447	-1.65742	-1.13388	0.038	0.18683	no
ENSMUSG00000003283	Hck	2:153108467-153151441	+	protein_coding	0.155491	0.117704	0.20688	0.0719279	EndoKo	EndoWt	NOTEST	0.136597	0.139404	0.0293397	0	1	1	no
ENSMUSG00000003299	Mrpl4	9:21002736-21008835	+	protein_coding	45.7368	58.1197	42.4809	59.1418	EndoKo	EndoWt	OK	51.9282	50.8114	-0.0313676	-0.0854008	0.9042	0.978538	no
ENSMUSG00000003308	Keap1	9:21225370-21239332	-	protein_coding	12.7736	13.9491	11.3753	14.1024	EndoKo	EndoWt	OK	13.3613	12.7388	-0.0688298	-0.178283	0.8	0.957063	no
ENSMUSG00000003309	Ap1m2	9:21295456-21312333	-	protein_coding	0	0.232567	0	0	EndoKo	EndoWt	NOTEST	0.116284	0	-Inf	0	1	1	no
ENSMUSG00000003316	Glg1	8:111154420-111259216	-	protein_coding	23.8301	24.8118	27.3282	18.7934	EndoKo	EndoWt	OK	24.321	23.0608	-0.0767584	-0.230395	0.7353	0.94129	no
ENSMUSG00000003341	Atp8b3	10:80519584-80539124	-	protein_coding	0.0523738	0	0.110331	0.113061	EndoKo	EndoWt	NOTEST	0.0261869	0.111696	2.09266	0	1	1	no
ENSMUSG00000003344	Btbd2	10:80642616-80657071	-	protein_coding	32.4847	24.8117	33.4972	34.8545	EndoKo	EndoWt	OK	28.6482	34.1759	0.254534	0.529963	0.44525	0.800918	no
ENSMUSG00000003345	Csnk1g2	10:80622779-80640771	+	protein_coding	74.3373	76.6748	75.6416	89.3198	EndoKo	EndoWt	OK	75.5061	82.4807	0.127463	0.391817	0.57465	0.881013	no
ENSMUSG00000003346	Fam108a	10:80583648-80590341	-	protein_coding	181.328	163.489	176.251	210.76	EndoKo	EndoWt	OK	172.409	193.505	0.166541	0.517589	0.4671	0.816804	no
ENSMUSG00000003348	Mob3a	10:80681837-80701820	-	protein_coding	7.68486	7.21777	10.3755	8.74465	EndoKo	EndoWt	OK	7.45132	9.5601	0.359529	0.750426	0.28305	0.641593	no
ENSMUSG00000003352	Cacnb3	15:98632219-98644530	+	protein_coding	6.07335	3.29926	4.93141	1.87292	EndoKo	EndoWt	OK	4.6863	3.40217	-0.461995	-0.783693	0.2697	0.624661	no
ENSMUSG00000003354	Ccdc65	15:98708206-98723326	+	protein_coding	0.913986	0.843424	0.868609	0.724795	EndoKo	EndoWt	OK	0.878705	0.796702	-0.141339	-0.135649	0.84375	0.966475	no
ENSMUSG00000003355	Fkbp11	15:98724372-98728198	-	protein_coding	5.92158	8.65689	3.36996	11.3636	EndoKo	EndoWt	OK	7.28924	7.36676	0.0152627	0.0189048	0.9761	0.992915	no
ENSMUSG00000003360	Ddx23	15:98645133-98662889	-	protein_coding	43.0096	34.1291	42.0263	39.4893	EndoKo	EndoWt	OK	38.5693	40.7578	0.0796203	0.133008	0.77855	0.952295	no
ENSMUSG00000003363	Pld3	7:27531999-27553218	-	protein_coding	71.1594	91.8027	81.059	103.698	EndoKo	EndoWt	OK	81.4811	92.3787	0.181095	0.316897	0.65005	0.913118	no
ENSMUSG00000003378	Grik5	7:25009852-25072369	-	protein_coding	7.31959	4.82448	5.47464	1.23465	EndoKo	EndoWt	OK	6.07204	3.35465	-0.85602	-1.64922	0.0197	0.112672	no
ENSMUSG00000003379	Cd79a	7:24897380-24902197	+	protein_coding	0.0390223	0.460811	0.330983	1.02892	EndoKo	EndoWt	OK	0.249917	0.679949	1.44398	0.875323	0.24595	0.597506	no
ENSMUSG00000003380	Rabac1	7:24969749-24972728	-	protein_coding	128.136	149.6	156.354	207.4	EndoKo	EndoWt	OK	138.868	181.877	0.389246	1.15258	0.10325	0.377386	no
ENSMUSG00000003382	Etv3	3:87525406-87540156	+	protein_coding	7.97787	11.4154	10.1822	9.22675	EndoKo	EndoWt	OK	9.69661	9.70447	0.0011686	0.00300166	0.99645	0.998388	no
ENSMUSG00000003402	Prkcsh	9:22003034-22014219	+	protein_coding	67.6111	64.7467	62.662	86.4255	EndoKo	EndoWt	OK	66.1789	74.5437	0.171717	0.51911	0.46275	0.81379	no
ENSMUSG00000003410	Elavl3	9:22015004-22052023	-	protein_coding	0.578715	0.433466	0.516695	0.641084	EndoKo	EndoWt	OK	0.50609	0.578889	0.193893	0.218673	0.7557	0.947118	no
ENSMUSG00000003411	Rab3b	4:108879062-108972077	+	protein_coding	0.949156	0.104517	0.0403265	0.319374	EndoKo	EndoWt	OK	0.526836	0.17985	-1.55056	-0.712292	0.2792	0.636959	no
ENSMUSG00000003418	St8sia6	2:13651019-13793808	-	protein_coding	0.523347	1.27716	0.832842	0.318044	EndoKo	EndoWt	OK	0.900253	0.575443	-0.645659	-0.594251	0.27305	0.628812	no
ENSMUSG00000003420	Fcgrt	7:45092992-45103822	-	protein_coding	41.4994	63.6637	67.5335	74.8484	EndoKo	EndoWt	OK	52.5815	71.191	0.437138	1.27636	0.0745	0.303877	no
ENSMUSG00000003421	Nosip	7:45053612-45078503	+	protein_coding	68.1092	72.1789	75.5148	70.7716	EndoKo	EndoWt	OK	70.144	73.1432	0.0604031	0.0816139	0.9066	0.978947	no
ENSMUSG00000003423	Pih1d1	7:45140683-45160069	+	protein_coding	77.4226	87.0267	92.3936	106.881	EndoKo	EndoWt	OK	82.2247	99.6375	0.277118	0.440852	0.54025	0.862972	no
ENSMUSG00000003429	Rps11	7:45122387-45124389	-	protein_coding	768.94	853.388	859.828	1192.81	EndoKo	EndoWt	OK	811.164	1026.32	0.339413	1.04926	0.13135	0.434426	no
ENSMUSG00000003435	Supt5h	7:28314897-28338719	-	protein_coding	42.3345	35.4686	43.3159	46.8273	EndoKo	EndoWt	OK	38.9015	45.0716	0.212392	0.644663	0.3502	0.716241	no
ENSMUSG00000003436	Dll3	7:28293552-28302238	-	protein_coding	1.41079	2.33073	2.29698	2.56007	EndoKo	EndoWt	OK	1.87076	2.42853	0.376459	0.217387	0.74315	0.943389	no
ENSMUSG00000003437	Paf1	7:28392950-28399388	+	protein_coding	83.0719	80.5893	88.3614	92.3329	EndoKo	EndoWt	OK	81.8306	90.3472	0.14284	0.264945	0.6945	0.930046	no
ENSMUSG00000003438	Timm50	7:28305515-28312072	-	protein_coding	63.0867	73.2277	74.3398	64.4778	EndoKo	EndoWt	OK	68.1572	69.4088	0.026252	0.05018	0.9424	0.985998	no
ENSMUSG00000003444	Med29	7:28386145-28392708	-	protein_coding	12.1403	20.5719	16.1677	25.4134	EndoKo	EndoWt	OK	16.3561	20.7906	0.346101	0.726426	0.3063	0.670185	no
ENSMUSG00000003452	Bicd1	6:149408983-149563329	+	protein_coding	2.94627	2.7154	1.5603	0.201122	EndoKo	EndoWt	OK	2.83083	0.880711	-1.68449	-0.872464	0.094	0.355208	no
ENSMUSG00000003458	Ncstn	1:172066012-172122330	-	protein_coding	69.3608	62.3463	60.9424	72.8419	EndoKo	EndoWt	OK	65.8535	66.8922	0.0225766	0.0335353	0.9576	0.989367	no
ENSMUSG00000003464	Pex19	1:172126754-172136493	+	protein_coding	45.2791	57.2649	60.3347	33.9821	EndoKo	EndoWt	OK	51.272	47.1584	-0.120656	-0.222446	0.71625	0.936191	no
ENSMUSG00000003469	Phyhip	14:70457475-70468832	+	protein_coding	0.0464562	0.168799	0.0649001	0	EndoKo	EndoWt	NOTEST	0.107628	0.0324501	-1.72976	0	1	1	no
ENSMUSG00000003476	Crhr2	6:55090048-55133016	-	protein_coding	0	0	0.00897858	0	EndoKo	EndoWt	NOTEST	0	0.00448929	Inf	0	1	1	no
ENSMUSG00000003477	Inmt	6:55170625-55175043	-	protein_coding	0.034139	201.753	0.5584	0.0473775	EndoKo	EndoWt	OK	100.893	0.302889	-8.37983	-5.17994	0.00225	0.0193222	yes
ENSMUSG00000003484	Cyp4f18	8:71951037-72009626	-	protein_coding	0.685667	1.98324	1.45545	0	EndoKo	EndoWt	OK	1.33446	0.727726	-0.874784	-0.306823	0.63455	0.90696	no
ENSMUSG00000003500	Impdh1	6:29200433-29216364	-	protein_coding	145.66	111.158	139.954	130.678	EndoKo	EndoWt	OK	128.409	135.316	0.0755888	0.161522	0.81205	0.960029	no
ENSMUSG00000003505	Psg18	7:18345807-18355007	-	protein_coding	0	0	0	0	EndoKo	EndoWt	NOTEST	0	0	0	0	1	1	no
ENSMUSG00000003518	Dusp3	11:101971142-101992264	-	protein_coding	31.1027	27.6632	35.8034	56.0496	EndoKo	EndoWt	OK	29.383	45.9265	0.644347	0.741695	0.23145	0.588051	no
ENSMUSG00000003526	Prodh	16:18052859-18090203	-	protein_coding	24.4824	37.3123	21.2543	31.2273	EndoKo	EndoWt	OK	30.8973	26.2408	-0.23567	-0.336764	0.60615	0.895378	no
ENSMUSG00000003527	Dgcr14	16:17900710-17911348	-	protein_coding	13.5326	13.0579	10.4127	17.8449	EndoKo	EndoWt	OK	13.2953	14.1288	0.0877278	0.217726	0.75865	0.947699	no
ENSMUSG00000003528	Slc25a1	16:17925210-17928219	-	protein_coding	30.589	36.5928	33.6715	31.0313	EndoKo	EndoWt	OK	33.5909	32.3514	-0.0542424	-0.121634	0.85915	0.969688	no
ENSMUSG00000003531	Dgcr6	16:18052859-18090203	+	protein_coding	36.9459	47.607	41.0022	51.9545	EndoKo	EndoWt	OK	42.2765	46.4783	0.136704	0.247407	0.72385	0.938433	no
ENSMUSG00000003534	Ddr1	17:35681566-35708244	-	protein_coding	17.3247	7.79174	14.0759	6.31339	EndoKo	EndoWt	OK	12.5582	10.1946	-0.300823	-0.571424	0.35105	0.717145	no
ENSMUSG00000003541	Ier3	17:35821683-35822923	+	protein_coding	25.9852	29.7329	28.7437	20.8467	EndoKo	EndoWt	OK	27.859	24.7952	-0.168084	-0.378894	0.5853	0.88625	no
ENSMUSG00000003545	Fosb	7:19302720-19310045	-	protein_coding	1.73224	4.15011	2.89928	0.363942	EndoKo	EndoWt	OK	2.94118	1.63161	-0.850094	-1.28517	0.0625	0.269096	no
ENSMUSG00000003546	Klc4	17:46442447-46831413	-	protein_coding	17.9058	20.127	18.9743	14.4445	EndoKo	EndoWt	OK	19.0164	16.7094	-0.186587	-0.116342	0.86835	0.97124	no
ENSMUSG00000003549	Ercc1	7:19344777-19356524	+	protein_coding	67.6124	76.1013	69.606	95.5553	EndoKo	EndoWt	OK	71.8569	82.5807	0.200678	0.341788	0.62935	0.904492	no
ENSMUSG00000003555	Cyp17a1	19:46667164-46672974	-	protein_coding	0	0	0	0	EndoKo	EndoWt	NOTEST	0	0	0	0	1	1	no
ENSMUSG00000003559	As3mt	19:46707442-46741095	+	protein_coding	22.3067	19.9901	20.0191	26.5246	EndoKo	EndoWt	OK	21.1484	23.2718	0.138036	0.340908	0.62365	0.902677	no
ENSMUSG00000003573	Homer3	8:70282826-70302489	+	protein_coding	62.301	74.7926	91.6022	68.3466	EndoKo	EndoWt	OK	68.5468	79.9744	0.222449	0.460644	0.52245	0.852128	no
ENSMUSG00000003575	Crtc1	8:70382354-70439579	-	protein_coding	9.95278	7.02667	9.79905	7.13103	EndoKo	EndoWt	OK	8.48972	8.46504	-0.00420137	-0.0084837	0.98735	0.995749	no
ENSMUSG00000003581	Rnf215	11:4135201-4160293	+	protein_coding	47.3117	44.4424	43.0894	64.1502	EndoKo	EndoWt	OK	45.877	53.6198	0.224994	0.436047	0.52095	0.851215	no
ENSMUSG00000003585	Sec14l2	11:4097038-4123415	-	protein_coding	25.0064	16.6087	22.6811	13.1301	EndoKo	EndoWt	OK	20.8076	17.9056	-0.2167	-0.392324	0.51915	0.850192	no
ENSMUSG00000003604	Aven	2:112492963-113217096	+	protein_coding	12.4225	14.4979	9.06184	9.59544	EndoKo	EndoWt	OK	13.4602	9.32864	-0.528963	-0.647684	0.3444	0.710671	no
ENSMUSG00000003617	Cp	3:19957053-20035315	+	protein_coding	22.4335	14.9393	15.3074	16.9957	EndoKo	EndoWt	OK	18.6864	16.1516	-0.21031	-0.229963	0.7334	0.941031	no
ENSMUSG00000003623	Crot	5:8966032-8997324	-	protein_coding	11.5935	21.3121	13.2862	12.7732	EndoKo	EndoWt	OK	16.4528	13.0297	-0.336533	-0.718674	0.29935	0.662144	no
ENSMUSG00000003644	Rps6ka1	4:133847289-133887797	-	protein_coding	16.6099	23.0778	21.5758	44.9385	EndoKo	EndoWt	OK	19.8438	33.2571	0.744975	1.17285	0.03365	0.170173	no
ENSMUSG00000003657	Calb2	8:110142538-110168206	-	protein_coding	0.737778	0.615843	0.756104	1.79867	EndoKo	EndoWt	OK	0.67681	1.27739	0.916371	0.805864	0.2265	0.584374	no
ENSMUSG00000003660	Snrnp200	2:127208385-127240451	+	protein_coding	53.0752	71.2974	34.2784	62.9057	EndoKo	EndoWt	OK	62.1863	48.5921	-0.355876	-0.444529	0.53235	0.858562	no
ENSMUSG00000003662	Ciao1	2:127240937-127247816	-	protein_coding	47.0421	71.616	48.8162	60.6755	EndoKo	EndoWt	OK	59.3291	54.7458	-0.11599	-0.199246	0.7685	0.950281	no
ENSMUSG00000003665	Has1	17:17843327-17855188	-	protein_coding	0.0259426	0	0.0776621	0.126007	EndoKo	EndoWt	NOTEST	0.0129713	0.101835	2.97283	0	1	1	no
ENSMUSG00000003680	Taf6l	19:8772521-8786417	-	protein_coding	15.7719	12.7458	15.5428	8.54839	EndoKo	EndoWt	OK	14.2588	12.0456	-0.243347	-0.156446	0.77875	0.952295	no
ENSMUSG00000003721	Insig2	1:121304352-121332589	-	protein_coding	15.8404	27.5287	29.9107	38.5798	EndoKo	EndoWt	OK	21.6845	34.2453	0.659237	0.474072	0.3684	0.733945	no
ENSMUSG00000003731	Kpna6	4:129643979-129672767	-	protein_coding	13.5843	15.0757	14.5731	12.1144	EndoKo	EndoWt	OK	14.33	13.3438	-0.102872	-0.236001	0.68845	0.927821	no
ENSMUSG00000003746	Man1a	10:53904787-54075796	-	protein_coding	9.27213	9.40156	9.36399	10.6317	EndoKo	EndoWt	OK	9.33684	9.99783	0.0986799	0.260567	0.7046	0.933014	no
ENSMUSG00000003752	Itpkc	7:27207171-27228628	-	protein_coding	5.06685	5.55734	9.05343	8.7773	EndoKo	EndoWt	OK	5.31209	8.91537	0.747014	0.967107	0.12775	0.426564	no
ENSMUSG00000003762	Adck4	7:27233022-27282144	+	protein_coding	28.0248	16.7413	20.5505	12.3603	EndoKo	EndoWt	OK	22.3831	16.4554	-0.443849	-0.74027	0.2784	0.635888	no
ENSMUSG00000003778	Brd8	18:34598614-34624601	-	protein_coding	31.9583	30.1985	28.6086	26.2722	EndoKo	EndoWt	OK	31.0784	27.4404	-0.179609	-0.51416	0.4596	0.811915	no
ENSMUSG00000003779	Kif20a	18:34624623-34651735	+	protein_coding	11.7723	12.1103	8.03086	17.0818	EndoKo	EndoWt	OK	11.9413	12.5563	0.0724561	0.105544	0.8837	0.97405	no
ENSMUSG00000003808	Farsa	8:84856988-84869257	+	protein_coding	35.8408	38.8098	41.0453	40.8754	EndoKo	EndoWt	OK	37.3253	40.9604	0.134074	0.313181	0.6571	0.916071	no
ENSMUSG00000003809	Gcdh	8:84872110-84893921	-	protein_coding	13.0167	40.8689	14.4569	9.71711	EndoKo	EndoWt	OK	26.9428	12.087	-1.15644	-1.71766	0.00955	0.0632766	no
ENSMUSG00000003810	Mast2	4:116306761-116464183	-	protein_coding	21.8411	17.6768	19.6126	17.4554	EndoKo	EndoWt	OK	19.7589	18.534	-0.0923291	-0.116917	0.8233	0.962361	no
ENSMUSG00000003812	Dnase2a	8:84908559-84937359	+	protein_coding	5.54846	5.28143	7.23776	3.10621	EndoKo	EndoWt	OK	5.41494	5.17199	-0.0662275	-0.0452889	0.9337	0.984312	no
ENSMUSG00000003813	Rad23a	8:84831521-84840665	-	protein_coding	65.8041	92.0665	72.9238	70.207	EndoKo	EndoWt	OK	78.9353	71.5654	-0.141408	-0.244539	0.7235	0.938306	no
ENSMUSG00000003814	Calr	8:84841849-84846934	-	protein_coding	422.304	479.352	392.023	504.119	EndoKo	EndoWt	OK	450.828	448.071	-0.00885064	-0.0234813	0.97455	0.992709	no
ENSMUSG00000003824	Syce2	8:84872110-84893921	+	protein_coding	7.78232	6.88173	4.72422	11.7111	EndoKo	EndoWt	OK	7.33202	8.21764	0.164512	0.0899043	0.89925	0.977261	no
ENSMUSG00000003847	Nfat5	8:107293469-107379517	+	protein_coding	15.9827	12.8447	21.5737	23.6231	EndoKo	EndoWt	OK	14.4137	22.5984	0.648778	0.707894	0.1008	0.37113	no
ENSMUSG00000003848	Nob1	8:107412485-107425051	-	protein_coding	29.1165	31.7724	27.4583	35.1906	EndoKo	EndoWt	OK	30.4445	31.3244	0.0411094	0.0861571	0.89505	0.976236	no
ENSMUSG00000003849	Nqo1	8:107388224-107403206	-	protein_coding	1.63127	3.75392	0.741552	0.603682	EndoKo	EndoWt	OK	2.6926	0.672617	-2.00114	-1.96397	0.00865	0.0584072	no
ENSMUSG00000003863	Ppfia3	7:45339125-45370583	-	protein_coding	4.64656	2.68443	4.0932	3.53642	EndoKo	EndoWt	OK	3.6655	3.81481	0.0576032	0.0469916	0.9386	0.985199	no
ENSMUSG00000003865	Gys1	7:45418352-45456619	+	protein_coding	6.0934	8.35748	7.68582	5.93697	EndoKo	EndoWt	OK	7.22544	6.81139	-0.0851357	-0.0975297	0.85945	0.96976	no
ENSMUSG00000003868	Ruvbl2	7:45418352-45456619	-	protein_coding	30.3468	39.3377	36.8967	44.3754	EndoKo	EndoWt	OK	34.8423	40.6361	0.221923	0.539892	0.43955	0.79687	no
ENSMUSG00000003872	Lin7b	7:45339125-45370583	-	protein_coding	4.79143	0.665646	6.73204	2.20086	EndoKo	EndoWt	OK	2.72854	4.46645	0.711	0.40373	0.73915	0.942255	no
ENSMUSG00000003873	Bax	7:45461694-45466898	-	protein_coding	90.6812	96.0072	91.55	108.732	EndoKo	EndoWt	OK	93.3442	100.141	0.101398	0.282789	0.6895	0.928298	no
ENSMUSG00000003882	Il7r	15:9506160-9529876	-	protein_coding	0.081478	0.0148026	0.0569131	0	EndoKo	EndoWt	NOTEST	0.0481403	0.0284566	-0.758483	0	1	1	no
ENSMUSG00000003923	Tfam	10:71225463-71238280	-	protein_coding	38.6563	36.7163	34.454	39.3971	EndoKo	EndoWt	OK	37.6863	36.9255	-0.0294234	-0.0410839	0.9515	0.988058	no
ENSMUSG00000003929	Zfp81	17:33329341-33358878	-	protein_coding	3.63784	3.55341	3.20481	3.05229	EndoKo	EndoWt	OK	3.59562	3.12855	-0.200747	-0.437923	0.53125	0.8579	no
ENSMUSG00000003934	Efnb3	11:69554091-69560205	-	protein_coding	2.82634	2.74651	2.59076	5.41594	EndoKo	EndoWt	OK	2.78643	4.00335	0.522791	0.893693	0.21015	0.569232	no
ENSMUSG00000003948	Mmd	11:90187683-90278589	+	protein_coding	51.1569	48.4415	50.8089	48.3511	EndoKo	EndoWt	OK	49.7992	49.58	-0.0063645	-0.0175395	0.9782	0.993376	no
ENSMUSG00000003949	Hlf	11:90336535-90390895	-	protein_coding	1.767	2.405	2.74947	2.93028	EndoKo	EndoWt	OK	2.086	2.83987	0.445089	0.255392	0.6285	0.904233	no
ENSMUSG00000003955	Fam162a	16:36043843-36071515	-	protein_coding	73.0071	67.6527	69.5812	91.4354	EndoKo	EndoWt	OK	70.3299	80.5083	0.195	0.474653	0.49885	0.836405	no
ENSMUSG00000003970	Rpl8	15:76904070-76906318	+	protein_coding	989.855	1186.6	1143.96	1486.91	EndoKo	EndoWt	OK	1088.23	1315.43	0.273558	0.812472	0.2488	0.59911	no
ENSMUSG00000003974	Grm3	5:9485235-9725352	-	protein_coding	0	0	0	0	EndoKo	EndoWt	NOTEST	0	0	0	0	1	1	no
ENSMUSG00000003992	Ssbp2	13:91460282-91786148	+	protein_coding	12.0472	9.43236	12.5033	10.9097	EndoKo	EndoWt	OK	10.7398	11.7065	0.124349	0.135956	0.79695	0.956348	no
ENSMUSG00000004018	Fancl	11:26386134-26593999	+	protein_coding	13.299	18.9394	11.9472	6.68481	EndoKo	EndoWt	OK	16.1192	9.31601	-0.790992	-0.718791	0.3233	0.688335	no
ENSMUSG00000004031	Fam5b	1:158245270-158356260	-	protein_coding	1.23817	0.582348	0.909406	0.174445	EndoKo	EndoWt	OK	0.910262	0.541926	-0.748186	-0.80045	0.2641	0.617124	no
ENSMUSG00000004032	Gstm5	3:107877229-107898686	+	protein_coding	34.7514	44.6254	33.4371	38.7419	EndoKo	EndoWt	OK	39.6884	36.0895	-0.137138	-0.276101	0.6927	0.929486	no
ENSMUSG00000004035	Gstm7	3:107926333-107931817	-	protein_coding	19.5342	12.1703	15.2017	12.6623	EndoKo	EndoWt	OK	15.8522	13.932	-0.186281	-0.321958	0.6334	0.906442	no
ENSMUSG00000004038	Gstm3	3:107938846-107969283	-	protein_coding	0.318291	1.24548	0.732954	1.69889	EndoKo	EndoWt	OK	0.781885	1.21592	0.637021	0.388719	0.592	0.889568	no
ENSMUSG00000004040	Stat3	11:100859350-100939540	-	protein_coding	43.3004	46.4367	35.2096	55.8974	EndoKo	EndoWt	OK	44.8686	45.5535	0.0218581	0.027301	0.9627	0.990187	no
ENSMUSG00000004043	Stat5a	11:100859350-100939540	+	protein_coding	3.24513	4.41601	4.32055	2.77668	EndoKo	EndoWt	OK	3.83057	3.54861	-0.110303	-0.0921369	0.8824	0.973913	no
ENSMUSG00000004044	Ptrf	11:100956732-100970887	-	protein_coding	83.3331	104.945	108.745	135.251	EndoKo	EndoWt	OK	94.1391	121.998	0.37399	1.14612	0.0923	0.351291	no
ENSMUSG00000004054	Map3k11	19:5689130-5702862	+	protein_coding	44.7189	56.8494	52.3314	68.2072	EndoKo	EndoWt	OK	50.7841	60.2693	0.247047	0.759584	0.2839	0.642668	no
ENSMUSG00000004056	Akt2	7:27591551-27640826	+	protein_coding	15.6696	11.3496	17.6889	10.4033	EndoKo	EndoWt	OK	13.5096	14.0461	0.0561876	0.0734874	0.9107	0.979713	no
ENSMUSG00000004069	Dnaja3	16:4626132-4707695	+	protein_coding	12.506	21.1735	13.8475	16.2916	EndoKo	EndoWt	OK	16.8397	15.0696	-0.160233	-0.269006	0.6947	0.930122	no
ENSMUSG00000004070	Hmox2	16:4726360-4790292	+	protein_coding	73.7459	107.786	69.5301	94.734	EndoKo	EndoWt	OK	90.7658	82.1321	-0.144203	-0.178381	0.79985	0.957011	no
ENSMUSG00000004071	Cdip1	16:4726360-4790292	-	protein_coding	34.9416	36.554	41.6012	43.1624	EndoKo	EndoWt	OK	35.7478	42.3818	0.245591	0.521434	0.4492	0.804006	no
ENSMUSG00000004085	B230120H23Rik	2:72285636-72442610	+	protein_coding	8.43642	8.96813	9.49056	10.631	EndoKo	EndoWt	OK	8.70227	10.0608	0.209281	0.374695	0.4962	0.83469	no
ENSMUSG00000004096	Cwc15	9:14500616-14510577	+	protein_coding	70.0544	65.8134	59.7191	94.7516	EndoKo	EndoWt	OK	67.9339	77.2353	0.185129	0.513964	0.46645	0.816402	no
ENSMUSG00000004098	Col5a3	9:20770049-20815067	-	protein_coding	0.937622	0.947614	0.59071	0.212559	EndoKo	EndoWt	OK	0.942618	0.401634	-1.23079	-1.51501	0.0349	0.175006	no
ENSMUSG00000004099	Dnmt1	9:20907205-20959888	-	protein_coding	24.1335	22.0772	19.8003	28.2408	EndoKo	EndoWt	OK	23.1054	24.0205	0.0560385	0.167969	0.8094	0.959606	no
ENSMUSG00000004100	Ppan	9:20888174-20892178	+	protein_coding	41.7042	47.7901	49.492	69.3975	EndoKo	EndoWt	OK	44.7471	59.4448	0.409754	0.676902	0.3265	0.691643	no
ENSMUSG00000004105	Angptl2	2:33133420-33371486	+	protein_coding	1.08419	1.24826	2.31369	2.13673	EndoKo	EndoWt	OK	1.16622	2.22521	0.932097	0.771079	0.25215	0.602242	no
ENSMUSG00000004110	Cacna1e	1:154392518-154725920	-	protein_coding	4.17373	7.1802	7.86997	5.78669	EndoKo	EndoWt	OK	5.67697	6.82833	0.266412	0.754313	0.27925	0.637014	no
ENSMUSG00000004113	Cacna1b	2:24603886-24763152	-	protein_coding	0.329423	0.0941497	0.0498559	0.00359147	EndoKo	EndoWt	NOTEST	0.211786	0.0267237	-2.98642	0	1	1	no
ENSMUSG00000004127	Trmt10a	3:138143447-138159821	+	protein_coding	5.01993	4.26922	5.40571	5.56099	EndoKo	EndoWt	OK	4.64458	5.48335	0.23951	0.23486	0.69705	0.930828	no
ENSMUSG00000004151	Etv1	12:38779379-38868215	+	protein_coding	1.87941	1.72759	1.22377	0.868278	EndoKo	EndoWt	OK	1.8035	1.04602	-0.785886	-0.712216	0.1656	0.50104	no
ENSMUSG00000004187	Kifc2	15:76660640-76668196	+	protein_coding	3.47271	2.05764	2.69248	3.36309	EndoKo	EndoWt	OK	2.76517	3.02778	0.130893	0.216083	0.7526	0.946272	no
ENSMUSG00000004207	Psap	10:60277626-60302597	+	protein_coding	172.807	198.482	172.499	203.042	EndoKo	EndoWt	OK	185.645	187.771	0.0164297	0.0512175	0.94075	0.985561	no
ENSMUSG00000004221	Ikbkg	X:74393289-74453854	NA	NA	10.0316	9.78934	11.6852	11.108	EndoKo	EndoWt	OK	9.91045	11.3966	0.201579	0.323304	0.57545	0.881449	no
ENSMUSG00000004231	Pax2	19:44756048-44838268	+	protein_coding	0.110792	0.0307612	0.208181	0	EndoKo	EndoWt	NOTEST	0.0707766	0.10409	0.556492	0	1	1	no
ENSMUSG00000004233	Wars2	3:99141067-99239186	+	protein_coding	3.84833	5.23262	3.59113	4.88096	EndoKo	EndoWt	OK	4.54048	4.23605	-0.100125	-0.150176	0.8143	0.960366	no
ENSMUSG00000004263	Atn1	6:124739182-124756524	-	protein_coding	29.8182	17.8573	24.3514	31.3474	EndoKo	EndoWt	OK	23.8377	27.8494	0.2244	0.156619	0.7132	0.935207	no
ENSMUSG00000004264	Phb2	6:124712335-124718831	+	protein_coding	212.631	195.562	186.778	219.049	EndoKo	EndoWt	OK	204.096	202.914	-0.00838352	-0.0142201	0.98235	0.994392	no
ENSMUSG00000004266	Ptpn6	6:124720706-124738714	-	protein_coding	3.23176	10.9658	3.09452	0.168451	EndoKo	EndoWt	OK	7.09877	1.63148	-2.12138	-1.33404	0.04535	0.213299	no
ENSMUSG00000004267	Eno2	6:124760052-124769673	-	protein_coding	25.5513	6.20965	16.5682	6.33605	EndoKo	EndoWt	OK	15.8805	11.4521	-0.47164	-0.58934	0.3315	0.697674	no
ENSMUSG00000004268	Emg1	6:124663026-124712178	-	protein_coding	113.389	114.618	116.224	150.734	EndoKo	EndoWt	OK	114.003	133.479	0.227538	0.387513	0.57425	0.880838	no
ENSMUSG00000004270	Lpcat3	6:124663026-124712178	+	protein_coding	122.563	155.175	125.294	135.71	EndoKo	EndoWt	OK	138.869	130.502	-0.0896554	-0.150843	0.82835	0.963321	no
ENSMUSG00000004285	Atp6v1f	6:29467717-29470512	+	protein_coding	66.4297	90.781	85.4851	93.6853	EndoKo	EndoWt	OK	78.6054	89.5852	0.188632	0.486763	0.49545	0.834318	no
ENSMUSG00000004296	Il12b	11:44400062-44414033	+	protein_coding	0	0	0	0	EndoKo	EndoWt	NOTEST	0	0	0	0	1	1	no
ENSMUSG00000004317	Clcn5	X:7153809-7319358	NA	NA	2.75665	3.20529	1.81745	1.52587	EndoKo	EndoWt	OK	2.98097	1.67166	-0.834499	-0.624922	0.09555	0.359311	no
ENSMUSG00000004319	Clcn3	8:60910388-60983300	-	protein_coding	30.3856	24.0456	25.8157	22.8511	EndoKo	EndoWt	OK	27.2156	24.3334	-0.161496	-0.445126	0.5276	0.855473	no
ENSMUSG00000004328	Hif3a	7:17031506-17062427	-	protein_coding	0.513593	0.215325	0.701628	1.36741	EndoKo	EndoWt	OK	0.364459	1.03452	1.50514	0.759283	0.0915	0.349223	no
ENSMUSG00000004341	Gpx6	13:21312216-21319624	+	protein_coding	0	0	0	0	EndoKo	EndoWt	NOTEST	0	0	0	0	1	1	no
ENSMUSG00000004344	Gpx5	13:21286428-21292731	-	protein_coding	0	0.280577	0	0	EndoKo	EndoWt	NOTEST	0.140289	0	-Inf	0	1	1	no
ENSMUSG00000004347	Pde1c	6:56069820-56369634	-	protein_coding	0.944971	0.998872	0.3797	0.566651	EndoKo	EndoWt	OK	0.971921	0.473175	-1.03846	-1.15684	0.08705	0.337831	no
ENSMUSG00000004356	Utp20	10:88746606-88826814	-	protein_coding	3.79248	3.08916	3.96286	2.86395	EndoKo	EndoWt	OK	3.44082	3.4134	-0.0115424	-0.0273186	0.96965	0.99177	no
ENSMUSG00000004359	Spic	10:88674771-88685015	-	protein_coding	0.0156877	0	0.0156542	0.0217707	EndoKo	EndoWt	NOTEST	0.00784383	0.0187124	1.25437	0	1	1	no
ENSMUSG00000004360	9330159F19Rik	10:29211642-29230779	+	protein_coding	1.84989	1.09574	0.965642	0.0624622	EndoKo	EndoWt	OK	1.47281	0.514052	-1.51859	-1.91605	0.0084	0.0570476	no
ENSMUSG00000004364	Cul3	1:80264922-80340480	-	protein_coding	119.519	97.0768	89.55	124.316	EndoKo	EndoWt	OK	108.298	106.933	-0.0182943	-0.0275586	0.9675	0.99102	no
ENSMUSG00000004366	Sst	16:23889580-23890844	-	protein_coding	0	0.223914	0.983892	1.79592	EndoKo	EndoWt	OK	0.111957	1.3899	3.63397	1.75016	0.24085	0.593834	no
ENSMUSG00000004371	Il11	7:4773054-4782857	-	protein_coding	0.0310657	0	0	0	EndoKo	EndoWt	NOTEST	0.0155329	0	-Inf	0	1	1	no
ENSMUSG00000004383	Large	8:72814598-73353540	-	protein_coding	12.8963	9.89566	11.0767	9.90162	EndoKo	EndoWt	OK	11.396	10.4892	-0.119623	-0.301299	0.66655	0.919273	no
ENSMUSG00000004393	Ddx56	11:6258918-6267772	-	protein_coding	29.7714	23.8922	36.169	24.8282	EndoKo	EndoWt	OK	26.8318	30.4986	0.184798	0.328921	0.63965	0.909425	no
ENSMUSG00000004394	Tmed4	11:6270368-6274870	-	protein_coding	64.2916	72.1361	73.7588	49.6066	EndoKo	EndoWt	OK	68.2138	61.6827	-0.145199	-0.282401	0.68035	0.924688	no
ENSMUSG00000004415	Emid2	5:136741758-136883209	-	protein_coding	1.21749	0	0.181203	2.1198	EndoKo	EndoWt	OK	0.608743	1.1505	0.918357	0.510947	0.58225	0.884601	no
ENSMUSG00000004446	Bid	6:120836229-120916853	-	protein_coding	3.47631	9.69879	6.62094	5.02337	EndoKo	EndoWt	OK	6.58755	5.82216	-0.178188	-0.141893	0.8245	0.962594	no
ENSMUSG00000004451	Ralb	1:119470304-119504794	-	protein_coding	81.4763	88.8366	110.88	107.705	EndoKo	EndoWt	OK	85.1565	109.293	0.360008	0.933173	0.1579	0.487055	no
ENSMUSG00000004455	Ppp1cc	5:122158277-122175273	+	protein_coding	159.065	141.03	139.962	147.486	EndoKo	EndoWt	OK	150.048	143.724	-0.0621204	-0.118527	0.8646	0.970829	no
ENSMUSG00000004460	Dnajb11	16:22857844-22879634	+	protein_coding	121.081	123.053	104.838	145.16	EndoKo	EndoWt	OK	122.067	124.999	0.0342469	0.0754871	0.91505	0.980769	no
ENSMUSG00000004462	Tbccd1	16:22813214-22857569	-	protein_coding	5.23137	7.45736	6.73547	3.65713	EndoKo	EndoWt	OK	6.34437	5.1963	-0.287993	-0.550799	0.43415	0.792809	no
ENSMUSG00000004473	Clec11a	7:44303769-44306959	-	protein_coding	0.461798	1.06779	0.111713	0	EndoKo	EndoWt	OK	0.764792	0.0558563	-3.77528	-1.93373	0.21605	0.575502	no
ENSMUSG00000004500	Zfp324	7:12965837-12974236	+	protein_coding	2.18563	2.80214	3.6299	2.38833	EndoKo	EndoWt	OK	2.49388	3.00911	0.270944	0.490442	0.49115	0.831661	no
ENSMUSG00000004508	Gab2	7:97081750-97308940	+	protein_coding	4.05772	5.13729	4.07439	3.12645	EndoKo	EndoWt	OK	4.59751	3.60042	-0.352687	-0.785704	0.2632	0.615839	no
ENSMUSG00000004530	Coro1c	5:113842435-113908758	-	protein_coding	121.098	113.558	146.917	85.4429	EndoKo	EndoWt	OK	117.328	116.18	-0.0141889	-0.0123144	0.9741	0.992607	no
ENSMUSG00000004535	Tax1bp1	6:52713728-52766780	+	protein_coding	55.2551	47.8108	51.5738	49.0383	EndoKo	EndoWt	OK	51.533	50.3061	-0.034763	-0.103266	0.87965	0.97354	no
ENSMUSG00000004540	Psg17	7:18813936-18821607	-	protein_coding	0.890305	1.64091	1.18455	0.75206	EndoKo	EndoWt	OK	1.26561	0.968303	-0.3863	-0.397979	0.5769	0.88209	no
ENSMUSG00000004542	Psg19	7:18789124-18798510	-	protein_coding	0.0939957	0.0379483	0.145904	0	EndoKo	EndoWt	NOTEST	0.065972	0.0729521	0.145095	0	1	1	no
ENSMUSG00000004552	Ctse	1:131638305-131675503	+	protein_coding	0.123003	0.299321	0.584883	0	EndoKo	EndoWt	NOTEST	0.211162	0.292442	0.469797	0	1	1	no
ENSMUSG00000004558	Ndrg2	14:51905270-51913488	-	protein_coding	9.76779	7.37272	5.94017	6.71548	EndoKo	EndoWt	OK	8.57026	6.32782	-0.437629	-0.838192	0.22855	0.585877	no
ENSMUSG00000004561	Mettl17	14:51884841-51896745	+	protein_coding	44.1485	31.2507	37.7638	16.6246	EndoKo	EndoWt	OK	37.6996	27.1942	-0.471249	-0.30408	0.4929	0.832796	no
ENSMUSG00000004562	Arhgef40	14:51984832-52020733	+	protein_coding	6.52096	8.32877	7.95132	6.4019	EndoKo	EndoWt	OK	7.42487	7.17661	-0.0490631	-0.0845556	0.90425	0.978538	no
ENSMUSG00000004565	Pnpla6	8:3515383-3544266	+	protein_coding	27.8125	36.2918	33.6163	33.91	EndoKo	EndoWt	OK	32.0522	33.7631	0.0750267	0.229983	0.74105	0.942711	no
ENSMUSG00000004567	Mcoln1	8:3500456-3515232	+	protein_coding	67.9352	76.9269	55.0535	63.711	EndoKo	EndoWt	OK	72.4311	59.3822	-0.286577	-0.584205	0.4041	0.767962	no
ENSMUSG00000004568	Arhgef18	8:3393005-3456601	+	protein_coding	6.88317	7.25904	7.35435	5.3693	EndoKo	EndoWt	OK	7.0711	6.36182	-0.152495	-0.30803	0.6093	0.896396	no
ENSMUSG00000004591	Pkn2	3:142790901-142882004	-	protein_coding	13.6739	13.2551	12.5225	12.2513	EndoKo	EndoWt	OK	13.4645	12.3869	-0.120342	-0.285577	0.6321	0.905655	no
ENSMUSG00000004609	Cd33	7:43527455-43533171	-	protein_coding	0.227441	0.33088	0.780413	0.163541	EndoKo	EndoWt	OK	0.279161	0.471977	0.75762	0.57294	0.40085	0.764843	no
ENSMUSG00000004610	Etfb	7:43444107-43457800	+	protein_coding	82.8678	174.486	95.0248	136.209	EndoKo	EndoWt	OK	128.677	115.617	-0.1544	-0.409025	0.55355	0.870606	no
ENSMUSG00000004612	Nkg7	7:43437072-43438246	+	protein_coding	0	0	0.180664	0	EndoKo	EndoWt	NOTEST	0	0.0903321	Inf	0	1	1	no
ENSMUSG00000004613	Lim2	7:43427669-43435991	+	protein_coding	0	0	0	0	EndoKo	EndoWt	NOTEST	0	0	0	0	1	1	no
ENSMUSG00000004626	Stxbp2	8:3630954-3643644	+	protein_coding	21.2419	27.6146	14.2047	5.98076	EndoKo	EndoWt	OK	24.4282	10.0927	-1.27523	-0.871144	0.13335	0.438743	no
ENSMUSG00000004630	Pcp2	8:3621550-3625545	-	protein_coding	5.74955	7.37102	3.17109	6.82322	EndoKo	EndoWt	OK	6.56029	4.99716	-0.392652	-0.247529	0.7568	0.947335	no
ENSMUSG00000004631	Sgce	6:4674349-4747204	-	protein_coding	25.5581	22.0063	25.2219	40.1688	EndoKo	EndoWt	OK	23.7822	32.6954	0.459205	0.732406	0.1794	0.52494	no
ENSMUSG00000004633	Chn2	6:54039553-54503768	+	protein_coding	9.01338	18.473	8.27802	9.24209	EndoKo	EndoWt	OK	13.7432	8.76006	-0.649703	-0.891422	0.1454	0.463585	no
ENSMUSG00000004637	Wwox	8:114439654-115352708	+	protein_coding	8.12189	6.70649	7.34557	8.68593	EndoKo	EndoWt	OK	7.41419	8.01575	0.112548	0.166109	0.78475	0.953316	no
ENSMUSG00000004642	Slbp	5:33634951-33652574	-	protein_coding	43.5799	58.1071	47.7	45.0586	EndoKo	EndoWt	OK	50.8435	46.3793	-0.132583	-0.254772	0.7228	0.938001	no
ENSMUSG00000004651	Tyr	7:87427404-87493411	-	protein_coding	0.236642	0.0143307	0	0	EndoKo	EndoWt	NOTEST	0.125486	0	-Inf	0	1	1	no
ENSMUSG00000004654	Ghrhr	6:55376294-55388530	+	protein_coding	0	0	0	0	EndoKo	EndoWt	NOTEST	0	0	0	0	1	1	no
ENSMUSG00000004655	Aqp1	6:55336431-55348555	+	protein_coding	9.06935	22.5868	9.29191	15.1229	EndoKo	EndoWt	OK	15.8281	12.2074	-0.374731	-0.894714	0.20215	0.559716	no
ENSMUSG00000004661	Arid3b	9:57777864-57836793	-	protein_coding	16.1984	12.9949	13.1189	3.55286	EndoKo	EndoWt	OK	14.5967	8.33589	-0.808234	-0.686825	0.13815	0.448767	no
ENSMUSG00000004665	Cnn2	10:79988583-79996062	+	protein_coding	111.82	172.84	163.497	218.261	EndoKo	EndoWt	OK	142.33	190.879	0.423424	1.10399	0.10895	0.390419	no
ENSMUSG00000004667	Polr2e	10:80035948-80039795	-	protein_coding	93.577	100.685	104.253	127.343	EndoKo	EndoWt	OK	97.1313	115.798	0.253605	0.715818	0.3102	0.674463	no
ENSMUSG00000004668	Abca13	11:9191941-9684259	+	protein_coding	0.00154948	0.0309652	0.0201003	0	EndoKo	EndoWt	NOTEST	0.0162574	0.0100501	-0.693877	0	1	1	no
ENSMUSG00000004677	Myo9b	8:71248560-71360712	+	protein_coding	10.8901	10.2964	10.6131	8.27748	EndoKo	EndoWt	OK	10.5932	9.4453	-0.165475	-0.400841	0.56285	0.875635	no
ENSMUSG00000004698	Hdac9	12:34371502-34528889	-	protein_coding	4.52143	2.01404	2.86114	1.68344	EndoKo	EndoWt	OK	3.26773	2.27229	-0.524143	-0.933993	0.1824	0.529928	no
ENSMUSG00000004707	Ly9	1:171588623-171607410	-	protein_coding	0.100322	0.375455	0.22642	0.0358446	EndoKo	EndoWt	NOTEST	0.237889	0.131132	-0.859263	0	1	1	no
ENSMUSG00000004709	Cd244	1:171559192-171585318	+	protein_coding	0.0068839	0.0375192	0.45337	0	EndoKo	EndoWt	NOTEST	0.0222015	0.226685	3.35196	0	1	1	no
ENSMUSG00000004730	Emr1	17:57358685-57483529	+	protein_coding	0.260124	0.609415	0.744405	0.232641	EndoKo	EndoWt	OK	0.43477	0.488523	0.168175	0.156051	0.82475	0.962667	no
ENSMUSG00000004748	Mtfp1	11:4091479-4095445	-	protein_coding	23.9598	10.0451	21.1551	10.8491	EndoKo	EndoWt	OK	17.0024	16.0021	-0.0874771	-0.156141	0.80665	0.958944	no
ENSMUSG00000004768	Rab23	1:33719881-33742564	+	protein_coding	6.76963	6.73374	4.3203	11.6321	EndoKo	EndoWt	OK	6.75169	7.97619	0.240451	0.361375	0.51505	0.847377	no
ENSMUSG00000004771	Rab11a	9:64715298-64737758	-	protein_coding	418.353	485.291	407.64	633.364	EndoKo	EndoWt	OK	451.822	520.502	0.204151	0.481855	0.4965	0.834818	no
ENSMUSG00000004788	Eif2b2	12:85219480-85226628	+	protein_coding	98.6799	127.136	112.184	112.996	EndoKo	EndoWt	OK	112.908	112.59	-0.00406618	-0.00750763	0.99155	0.996764	no
ENSMUSG00000004789	Dlst	12:85110832-85134091	+	protein_coding	43.9034	46.1606	43.2382	49.8893	EndoKo	EndoWt	OK	45.032	46.5638	0.048258	0.144193	0.84105	0.965715	no
ENSMUSG00000004791	Pgf	12:85166638-85177296	-	protein_coding	0.692034	0.773698	0.283307	1.23125	EndoKo	EndoWt	OK	0.732866	0.757279	0.0472751	0.0400551	0.95375	0.988481	no
ENSMUSG00000004798	Ulk2	11:61775648-61855073	-	protein_coding	13.5506	13.2282	17.4208	11.895	EndoKo	EndoWt	OK	13.3894	14.6579	0.13059	0.347489	0.6159	0.899462	no
ENSMUSG00000004814	Ccl24	5:135569936-135573043	-	protein_coding	0	0.531998	0	0.0312596	EndoKo	EndoWt	NOTEST	0.265999	0.0156298	-4.08905	0	1	1	no
ENSMUSG00000004815	Dgkq	5:108629769-108684557	-	protein_coding	8.94985	11.5176	13.6778	6.39094	EndoKo	EndoWt	OK	10.2337	10.0344	-0.0283789	-0.0308647	0.9594	0.98968	no
ENSMUSG00000004821	Tmed11	5:108777234-108795363	-	protein_coding	0	0	0	0	EndoKo	EndoWt	NOTEST	0	0	0	0	1	1	no
ENSMUSG00000004837	Grap	11:61653264-61720826	+	protein_coding	77.4478	130.321	98.0401	186.696	EndoKo	EndoWt	OK	103.885	142.368	0.454647	0.345415	0.23615	0.5911	no
ENSMUSG00000004842	Pou1f1	16:65520511-65535005	+	protein_coding	0.50323	0.169916	0.226215	0	EndoKo	EndoWt	OK	0.336573	0.113107	-1.57323	-0.772317	0.3617	0.727412	no
ENSMUSG00000004843	Chmp2b	16:65539132-65562697	-	protein_coding	39.5623	40.411	44.7208	53.5526	EndoKo	EndoWt	OK	39.9867	49.1367	0.297283	0.847453	0.22765	0.585183	no
ENSMUSG00000004846	Plod3	5:136982163-136996648	+	protein_coding	62.0253	88.4007	56.6768	98.4321	EndoKo	EndoWt	OK	75.213	77.5544	0.0442277	0.0688926	0.9291	0.983592	no
ENSMUSG00000004849	Ap1s1	5:137034992-137046135	-	protein_coding	97.9628	113.465	109.806	133.484	EndoKo	EndoWt	OK	105.714	121.645	0.202514	0.518109	0.4596	0.811915	no
ENSMUSG00000004864	Mapk13	17:28769306-28778698	+	protein_coding	0	0.560735	0	0	EndoKo	EndoWt	NOTEST	0.280368	0	-Inf	0	1	1	no
ENSMUSG00000004865	Srpk1	17:28587647-28622521	-	protein_coding	31.4085	38.6087	34.6705	43.6964	EndoKo	EndoWt	OK	35.0086	39.1834	0.162534	0.269149	0.6734	0.922018	no
ENSMUSG00000004872	Pax3	1:78101266-78197134	-	protein_coding	0	0	0	0	EndoKo	EndoWt	NOTEST	0	0	0	0	1	1	no
ENSMUSG00000004880	Lbr	1:181815315-181842401	-	protein_coding	32.8154	38.97	32.0741	46.6258	EndoKo	EndoWt	OK	35.8927	39.3499	0.132671	0.397636	0.56785	0.877901	no
ENSMUSG00000004885	Crabp2	3:87948665-87953376	+	protein_coding	0.671585	0	0	0	EndoKo	EndoWt	NOTEST	0.335793	0	-Inf	0	1	1	no
ENSMUSG00000004891	Nes	3:87971077-87980451	+	protein_coding	54.9354	68.7214	61.399	88.1254	EndoKo	EndoWt	OK	61.8284	74.7622	0.27404	0.827389	0.23005	0.586673	no
ENSMUSG00000004892	Bcan	3:87987530-88000356	-	protein_coding	0.0559369	0	0.310985	0.565567	EndoKo	EndoWt	OK	0.0279684	0.438276	3.96997	1.94918	0.22685	0.584689	no
ENSMUSG00000004894	Hapln2	3:88021749-88027583	-	protein_coding	0.460011	0	0.0323866	0	EndoKo	EndoWt	NOTEST	0.230005	0.0161933	-3.8282	0	1	1	no
ENSMUSG00000004895	Prcc	3:87858899-87885608	-	protein_coding	29.7616	27.5149	33.9041	33.181	EndoKo	EndoWt	OK	28.6382	33.5426	0.22805	0.63149	0.3706	0.736266	no
ENSMUSG00000004896	Rrnad1	3:87919505-87940686	-	protein_coding	24.9392	24.1233	14.4781	25.8373	EndoKo	EndoWt	OK	24.5313	20.1577	-0.28329	-0.283701	0.65995	0.917216	no
ENSMUSG00000004897	Hdgf	3:87906320-87916132	+	protein_coding	98.5521	96.4685	94.8814	107.541	EndoKo	EndoWt	OK	97.5103	101.211	0.0537398	0.132351	0.83165	0.96388	no
ENSMUSG00000004902	Slc25a18	6:120773767-120793982	+	protein_coding	0.357302	0.0381842	0.125838	0.845859	EndoKo	EndoWt	OK	0.197743	0.485849	1.29688	0.74388	0.26265	0.615101	no
ENSMUSG00000004929	Thop1	10:81070034-81082559	+	protein_coding	12.6833	17.098	14.8293	18.1892	EndoKo	EndoWt	OK	14.8906	16.5093	0.148871	0.315299	0.63975	0.909438	no
ENSMUSG00000004931	Apba3	10:81268171-81291267	+	protein_coding	12.1034	18.0165	14.5163	18.8137	EndoKo	EndoWt	OK	15.06	16.665	0.1461	0.34558	0.62565	0.903297	no
ENSMUSG00000004933	Matk	10:81252934-81263365	+	protein_coding	1.14071	0.305691	0.852298	1.15721	EndoKo	EndoWt	OK	0.723203	1.00475	0.474367	0.241097	0.6964	0.930573	no
ENSMUSG00000004934	Pias4	10:81153265-81167923	-	protein_coding	24.1133	17.8471	22.3845	12.4297	EndoKo	EndoWt	OK	20.9802	17.4071	-0.26935	-0.203581	0.6259	0.903374	no
ENSMUSG00000004936	Map2k1	9:64185769-64253631	-	protein_coding	28.2284	31.2482	33.2798	35.1785	EndoKo	EndoWt	OK	29.7383	34.2292	0.202904	0.380305	0.55135	0.8693	no
ENSMUSG00000004937	Sgta	10:81044074-81060178	-	protein_coding	50.2954	52.7751	48.8191	67.6051	EndoKo	EndoWt	OK	51.5352	58.2121	0.17576	0.515852	0.45835	0.811057	no
ENSMUSG00000004939	Nmrk2	10:81194608-81230833	-	protein_coding	0	0	0	0	EndoKo	EndoWt	NOTEST	0	0	0	0	1	1	no
ENSMUSG00000004945	Tmem242	17:5410863-5440260	-	protein_coding	46.35	58.2391	50.6032	66.3105	EndoKo	EndoWt	OK	52.2945	58.4568	0.160712	0.415688	0.5619	0.875175	no
ENSMUSG00000004947	Dtx2	5:135994799-136032872	+	protein_coding	5.15886	6.4712	8.93579	7.62869	EndoKo	EndoWt	OK	5.81503	8.28224	0.510234	0.808295	0.18785	0.538368	no
ENSMUSG00000004948	Zp3	5:135980098-135988624	+	protein_coding	0.137752	0	0.108979	0	EndoKo	EndoWt	NOTEST	0.0688761	0.0544896	-0.338023	0	1	1	no
ENSMUSG00000004951	Hspb1	5:135887918-135889563	+	protein_coding	11.8726	14.5278	17.932	22.0492	EndoKo	EndoWt	OK	13.2002	19.9906	0.59876	1.07063	0.1331	0.438131	no
ENSMUSG00000004952	Rasa4	5:136083915-136111860	+	protein_coding	13.4088	3.94185	6.24378	1.76711	EndoKo	EndoWt	OK	8.67533	4.00544	-1.11496	-1.28523	0.0272	0.144423	no
ENSMUSG00000004961	Syt5	7:4539767-4546567	-	protein_coding	0.174351	0.259161	0.316326	0.329941	EndoKo	EndoWt	OK	0.216756	0.323133	0.576057	0.32613	0.64125	0.909976	no
ENSMUSG00000004980	Hnrnpa2b1	6:51460433-51469894	-	protein_coding	407.989	432.829	443.38	451.839	EndoKo	EndoWt	OK	420.409	447.61	0.0904466	0.231749	0.73765	0.941884	no
ENSMUSG00000004988	Fxyd4	6:117933728-117937335	-	protein_coding	0.122788	0.133845	0.51461	0	EndoKo	EndoWt	NOTEST	0.128317	0.257305	1.00377	0	1	1	no
ENSMUSG00000004994	Ccdc130	8:84257794-84270380	-	protein_coding	19.2603	9.00544	12.7103	33.7928	EndoKo	EndoWt	OK	14.1329	23.2516	0.718273	0.660268	0.3487	0.714716	no
ENSMUSG00000004996	Mri1	8:84249905-84257326	-	protein_coding	27.2928	29.2946	30.8179	36.8276	EndoKo	EndoWt	OK	28.2937	33.8228	0.257513	0.481643	0.49805	0.836032	no
ENSMUSG00000005034	Prkacb	3:146729578-146812960	-	protein_coding	20.2633	17.7441	20.6783	18.2516	EndoKo	EndoWt	OK	19.0037	19.465	0.0346033	0.0969702	0.88805	0.974841	no
ENSMUSG00000005043	Sgsh	11:119307767-119355536	-	protein_coding	6.04933	7.29227	9.54017	7.07543	EndoKo	EndoWt	OK	6.6708	8.3078	0.316607	0.362584	0.5369	0.861117	no
ENSMUSG00000005045	Chd5	4:152338650-152390194	+	protein_coding	0.360714	0.184089	0.174033	0.315003	EndoKo	EndoWt	NOTEST	0.272401	0.244518	-0.15579	0	1	1	no
ENSMUSG00000005054	Cstb	10:78425669-78427619	+	protein_coding	46.0951	59.2252	44.3366	56.1865	EndoKo	EndoWt	OK	52.6601	50.2616	-0.0672549	-0.144205	0.83305	0.964079	no
ENSMUSG00000005057	Sh2b2	5:136218148-136244903	-	protein_coding	1.27735	0.706278	2.07819	0.603727	EndoKo	EndoWt	OK	0.991812	1.34096	0.435128	0.49604	0.49125	0.83175	no
ENSMUSG00000005069	Pex5	6:124396815-124415067	-	protein_coding	18.8245	16.6074	18.7664	15.6449	EndoKo	EndoWt	OK	17.7159	17.2057	-0.0421655	-0.0837303	0.8972	0.976738	no
ENSMUSG00000005078	Jkamp	12:72085588-72185029	+	protein_coding	56.8676	38.3952	44.0085	35.1116	EndoKo	EndoWt	OK	47.6314	39.5601	-0.267869	-0.539913	0.43565	0.793973	no
ENSMUSG00000005087	Cd44	2:102811140-102901665	-	protein_coding	0.116324	0.156202	0.362264	0.0256847	EndoKo	EndoWt	NOTEST	0.136263	0.193974	0.509473	0	1	1	no
ENSMUSG00000005089	Slc1a2	2:102658658-102790784	+	protein_coding	43.5127	10.0205	12.4421	1.93739	EndoKo	EndoWt	OK	26.7666	7.18976	-1.89642	-1.27356	0.0189	0.109212	no
ENSMUSG00000005102	Eif2ak4	2:118388617-118475234	+	protein_coding	10.3157	7.78828	10.324	6.67584	EndoKo	EndoWt	OK	9.05197	8.49993	-0.0907819	-0.142005	0.78715	0.953979	no
ENSMUSG00000005103	Wdr1	5:38526813-38561666	-	protein_coding	84.8297	103.51	107.006	123.206	EndoKo	EndoWt	OK	94.17	115.106	0.289626	0.901682	0.19035	0.542427	no
ENSMUSG00000005107	Slc2a9	5:38349272-38503143	-	protein_coding	2.44657	4.96518	5.41951	4.69199	EndoKo	EndoWt	OK	3.70588	5.05575	0.44811	0.491876	0.42115	0.782371	no
ENSMUSG00000005124	Wisp1	15:66891319-66923201	+	protein_coding	1.12587	0.618174	1.68607	0.736079	EndoKo	EndoWt	OK	0.872021	1.21107	0.473852	0.470386	0.3948	0.759242	no
ENSMUSG00000005125	Ndrg1	15:66929320-67013039	-	protein_coding	184.755	119.504	149.858	43.0581	EndoKo	EndoWt	OK	152.13	96.4582	-0.657326	-0.83516	0.0682	0.286201	no
ENSMUSG00000005131	4930550C14Rik	9:53405285-53432803	+	protein_coding	0.898942	0.0859558	0.613756	0.886391	EndoKo	EndoWt	OK	0.492449	0.750074	0.607058	0.339566	0.63635	0.907752	no
ENSMUSG00000005142	Man2b1	8:85083268-85098739	+	protein_coding	19.9785	22.2547	22.0937	31.1467	EndoKo	EndoWt	OK	21.1166	26.6202	0.334144	0.97842	0.17085	0.510365	no
ENSMUSG00000005148	Klf5	14:99298690-99313405	+	protein_coding	0.0967276	0	0.176956	0	EndoKo	EndoWt	NOTEST	0.0483638	0.0884781	0.871393	0	1	1	no
ENSMUSG00000005150	Wdr83	8:85071756-85082339	-	protein_coding	57.7959	60.9728	52.6435	74.0499	EndoKo	EndoWt	OK	59.3844	63.3467	0.0931854	0.127745	0.85445	0.968661	no
ENSMUSG00000005161	Prdx2	8:84956609-84974834	+	protein_coding	396.39	422.339	418.123	482.994	EndoKo	EndoWt	OK	409.364	450.559	0.13833	0.366787	0.6057	0.895163	no
ENSMUSG00000005198	Polr2a	11:69733996-69758637	-	protein_coding	26.5445	24.7211	26.0013	20.4849	EndoKo	EndoWt	OK	25.6328	23.2431	-0.141185	-0.403266	0.5375	0.861474	no
ENSMUSG00000005202	Shbg	11:69614803-69617905	-	protein_coding	0	0	0	0	EndoKo	EndoWt	NOTEST	0	0	0	0	1	1	no
ENSMUSG00000005204	Senp3	11:69673114-69682084	-	protein_coding	83.6405	73.3536	99.1497	140.273	EndoKo	EndoWt	OK	78.4971	119.712	0.608852	0.437679	0.2558	0.606642	no
ENSMUSG00000005220	Corin	5:72300024-72504473	-	protein_coding	0.149047	0.401161	0.0550842	0	EndoKo	EndoWt	NOTEST	0.275104	0.0275421	-3.32027	0	1	1	no
ENSMUSG00000005225	Plekha8	6:54577603-54645839	+	protein_coding	4.10052	4.8946	4.45823	5.27801	EndoKo	EndoWt	OK	4.49756	4.86812	0.114222	0.235112	0.734	0.941137	no
ENSMUSG00000005232	G6pc2	2:69211072-69227841	+	protein_coding	0	0	0	0	EndoKo	EndoWt	NOTEST	0	0	0	0	1	1	no
ENSMUSG00000005233	Spc25	2:69193894-69206194	-	protein_coding	21.2002	18.7095	19.3164	22.3993	EndoKo	EndoWt	OK	19.9549	20.8578	0.0638491	0.136185	0.8417	0.965854	no
ENSMUSG00000005237	Dnahc2	11:69420808-69549110	-	protein_coding	0.0654899	0.0942116	0.0242062	0.0233652	EndoKo	EndoWt	NOTEST	0.0798508	0.0237857	-1.74721	0	1	1	no
ENSMUSG00000005251	Ripk4	16:97741932-97763737	-	protein_coding	0.102695	0.87955	0	0	EndoKo	EndoWt	OK	0.491122	0	-Inf	NA	5e-05	0.000661514	yes
ENSMUSG00000005262	Ufd1l	16:18780446-18835261	+	protein_coding	54.8228	62.7953	48.8046	71.9088	EndoKo	EndoWt	OK	58.8091	60.3567	0.0374747	0.0434758	0.95235	0.988214	no
ENSMUSG00000005267	Zfp287	11:62700355-62731905	-	protein_coding	5.74725	5.75262	7.51362	5.53051	EndoKo	EndoWt	OK	5.74994	6.52207	0.181783	0.341783	0.6386	0.908939	no
ENSMUSG00000005268	Prlr	15:10177237-10410153	+	protein_coding	0	0	0	0	EndoKo	EndoWt	NOTEST	0	0	0	0	1	1	no
ENSMUSG00000005299	Letm1	5:33739672-33782817	-	protein_coding	14.7388	13.893	16.7726	14.5922	EndoKo	EndoWt	OK	14.3159	15.6824	0.131527	0.175364	0.72135	0.937482	no
ENSMUSG00000005312	Ubqln1	13:58176155-58215653	-	protein_coding	31.4902	32.505	33.3774	34.7582	EndoKo	EndoWt	OK	31.9976	34.0678	0.0904464	0.272135	0.69645	0.930573	no
ENSMUSG00000005320	Fgfr4	13:55152639-55168759	+	protein_coding	1.53809	4.16771	3.13335	3.72522	EndoKo	EndoWt	OK	2.8529	3.42929	0.265479	0.219721	0.62935	0.904492	no
ENSMUSG00000005338	Cadm3	1:173334253-173466040	-	protein_coding	28.8408	14.2361	20.655	6.13088	EndoKo	EndoWt	OK	21.5384	13.3929	-0.685442	-1.10084	0.08685	0.337342	no
ENSMUSG00000005339	Fcer1a	1:173221270-173227229	-	protein_coding	0.148551	0	0.326117	0	EndoKo	EndoWt	NOTEST	0.0742756	0.163058	1.13443	0	1	1	no
ENSMUSG00000005354	Txn2	15:77915046-77929006	-	protein_coding	157.252	221.758	196.959	267.922	EndoKo	EndoWt	OK	189.505	232.44	0.294624	0.487111	0.46065	0.812371	no
ENSMUSG00000005355	Casp14	10:78711996-78718293	-	protein_coding	0	0	0	0	EndoKo	EndoWt	NOTEST	0	0	0	0	1	1	no
ENSMUSG00000005357	Slc1a6	10:78780495-78814825	+	protein_coding	0.298498	0.424408	0.168357	0.144084	EndoKo	EndoWt	OK	0.361453	0.156221	-1.21022	-0.686773	0.3498	0.715803	no
ENSMUSG00000005360	Slc1a3	15:8634123-8710764	-	protein_coding	13.2849	6.24773	10.5476	4.43656	EndoKo	EndoWt	OK	9.76631	7.49206	-0.382451	-0.869048	0.1902	0.542238	no
ENSMUSG00000005362	Crbn	6:106769119-106800074	-	protein_coding	19.5896	16.0138	21.3113	19.1102	EndoKo	EndoWt	OK	17.8017	20.2108	0.183112	0.386433	0.5831	0.885139	no
ENSMUSG00000005364	Il5ra	6:106711974-106745109	-	protein_coding	0	0	0	0	EndoKo	EndoWt	NOTEST	0	0	0	0	1	1	no
ENSMUSG00000005370	Msh6	17:87975049-88065291	+	protein_coding	9.99198	9.71895	9.54847	15.0576	EndoKo	EndoWt	OK	9.85547	12.3031	0.32002	0.507407	0.4642	0.814897	no
ENSMUSG00000005371	Fbxo11	17:87975049-88065291	-	protein_coding	33.9362	26.9017	28.7193	28.3949	EndoKo	EndoWt	OK	30.4189	28.5571	-0.0911199	-0.199206	0.76565	0.949803	no
ENSMUSG00000005373	Mlxipl	5:135106890-135138382	+	protein_coding	0.163639	6.30522	0.207612	0.199368	EndoKo	EndoWt	OK	3.23443	0.20349	-3.99048	-1.90959	0.01645	0.0976868	no
ENSMUSG00000005374	Tbl2	5:135149656-135163873	+	protein_coding	6.24222	6.74561	5.40897	8.36341	EndoKo	EndoWt	OK	6.49391	6.88619	0.0846175	0.153351	0.7927	0.955243	no
ENSMUSG00000005378	Wbscr22	5:135052956-135065365	-	protein_coding	92.0234	101.084	101.089	69.7323	EndoKo	EndoWt	OK	96.5536	85.4108	-0.176911	-0.227058	0.71985	0.937007	no
ENSMUSG00000005397	Nid1	13:13437601-13512275	+	protein_coding	125.808	149.423	138.062	159.852	EndoKo	EndoWt	OK	137.615	148.957	0.114252	0.34101	0.62335	0.902497	no
ENSMUSG00000005410	Mcm5	8:75109527-75128439	+	protein_coding	22.0357	20.1895	16.6149	24.8484	EndoKo	EndoWt	OK	21.1126	20.7317	-0.026269	-0.0733096	0.9162	0.981087	no
ENSMUSG00000005413	Hmox1	8:75093590-75100596	+	protein_coding	18.3656	18.2198	18.3619	24.6469	EndoKo	EndoWt	OK	18.2927	21.5044	0.233365	0.501392	0.4672	0.816804	no
ENSMUSG00000005417	Mprip	11:59661304-59780860	+	protein_coding	172.825	171.02	175.199	173.89	EndoKo	EndoWt	OK	171.923	174.545	0.0218343	0.044109	0.9377	0.985166	no
ENSMUSG00000005442	Cic	7:25267703-25294159	+	protein_coding	123.878	95.2687	111.21	117.658	EndoKo	EndoWt	OK	109.574	114.434	0.0626145	0.0472469	0.91575	0.980947	no
ENSMUSG00000005447	Pafah1b3	7:25295048-25297986	-	protein_coding	47.8676	38.9927	60.6189	45.9933	EndoKo	EndoWt	OK	43.4302	53.3061	0.295604	0.588581	0.3995	0.763664	no
ENSMUSG00000005465	Il27ra	8:84021470-84042575	-	protein_coding	6.70395	6.94156	7.19737	5.19166	EndoKo	EndoWt	OK	6.82275	6.19451	-0.139363	-0.276346	0.69495	0.930234	no
ENSMUSG00000005469	Prkaca	8:83972977-83996445	+	protein_coding	28.0627	25.9597	25.607	28.3955	EndoKo	EndoWt	OK	27.0112	27.0013	-0.000531464	-0.00145024	0.9977	0.998811	no
ENSMUSG00000005470	Asf1b	8:83955506-83970197	+	protein_coding	10.4083	13.2408	8.69301	16.6707	EndoKo	EndoWt	OK	11.8245	12.6818	0.10098	0.155779	0.7896	0.954486	no
ENSMUSG00000005474	Myl10	5:136693145-136701094	+	protein_coding	0	0	0	0	EndoKo	EndoWt	NOTEST	0	0	0	0	1	1	no
ENSMUSG00000005481	Ddx39	8:83715176-83741326	+	protein_coding	52.4971	53.646	53.9606	60.3992	EndoKo	EndoWt	OK	53.0715	57.1799	0.107569	0.123116	0.859	0.969655	no
ENSMUSG00000005483	Dnajb1	8:83608174-83611902	+	protein_coding	27.4135	26.0352	30.2365	24.043	EndoKo	EndoWt	OK	26.7244	27.1397	0.0222503	0.0607017	0.9301	0.983771	no
ENSMUSG00000005493	Msh4	3:153857146-153906138	-	protein_coding	0	0	0	0	EndoKo	EndoWt	NOTEST	0	0	0	0	1	1	no
ENSMUSG00000005501	Usp40	1:87945120-88008551	-	protein_coding	5.80636	7.59253	7.83123	5.94694	EndoKo	EndoWt	OK	6.69945	6.88908	0.0402696	0.0980213	0.8843	0.974185	no
ENSMUSG00000005503	Evx1	6:52308388-52318378	+	protein_coding	0	0	0	0	EndoKo	EndoWt	NOTEST	0	0	0	0	1	1	no
ENSMUSG00000005505	Kbtbd4	2:90894633-90918258	+	protein_coding	25.4243	20.1104	24.8151	26.0398	EndoKo	EndoWt	OK	22.7674	25.4275	0.159421	0.176228	0.7343	0.941153	no
ENSMUSG00000005506	Celf1	2:90940381-91019497	+	protein_coding	36.2305	33.9136	40.6207	32.2777	EndoKo	EndoWt	OK	35.072	36.4492	0.0555668	0.106415	0.83585	0.964911	no
ENSMUSG00000005510	Ndufs3	2:90894633-90918258	-	protein_coding	105.7	137.817	102.849	139.474	EndoKo	EndoWt	OK	121.758	121.162	-0.00708417	-0.0121474	0.9858	0.995348	no
ENSMUSG00000005514	Por	5:135670032-135735326	+	protein_coding	29.3592	31.532	32.3279	29.0368	EndoKo	EndoWt	OK	30.4456	30.6824	0.0111743	0.0198264	0.9776	0.993239	no
ENSMUSG00000005533	Igf1r	7:67952858-68226780	+	protein_coding	7.1818	6.03075	7.86776	4.22609	EndoKo	EndoWt	OK	6.60627	6.04692	-0.127635	-0.293164	0.67475	0.922676	no
ENSMUSG00000005534	Insr	8:3150921-3279617	-	protein_coding	28.8733	32.478	30.7773	32.7178	EndoKo	EndoWt	OK	30.6756	31.7475	0.0495514	0.15433	0.82855	0.963321	no
ENSMUSG00000005540	Fcer2a	8:3681736-3694174	-	protein_coding	0	0	0	0	EndoKo	EndoWt	NOTEST	0	0	0	0	1	1	no
ENSMUSG00000005547	Cyp2a5	7:26835304-26843548	+	protein_coding	0	6.02071	0	0	EndoKo	EndoWt	OK	3.01036	0	-Inf	NA	0.09375	0.354481	no
ENSMUSG00000005553	Atp4a	7:30712208-30725535	+	protein_coding	0.0612533	0.0556412	0.0407484	0.0141672	EndoKo	EndoWt	NOTEST	0.0584473	0.0274578	-1.08992	0	1	1	no
ENSMUSG00000005566	Trim28	7:13024151-13031035	+	protein_coding	429.593	440.781	360.407	555.508	EndoKo	EndoWt	OK	435.187	457.958	0.0735792	0.179818	0.7981	0.956573	no
ENSMUSG00000005575	Ube2m	7:13035119-13038275	-	protein_coding	112.018	87.9541	100.859	125.164	EndoKo	EndoWt	OK	99.986	113.011	0.176669	0.428305	0.53625	0.860796	no
ENSMUSG00000005580	Adcy9	16:4287528-4420498	-	protein_coding	1.65114	2.30948	1.88407	1.98114	EndoKo	EndoWt	OK	1.98031	1.93261	-0.0351756	-0.0495415	0.9435	0.986285	no
ENSMUSG00000005583	Mef2c	13:83504033-83667079	+	protein_coding	13.2841	14.486	11.9869	12.1257	EndoKo	EndoWt	OK	13.885	12.0563	-0.203743	-0.584392	0.4047	0.768379	no
ENSMUSG00000005609	Ctr9	7:111028950-111056377	+	protein_coding	18.0963	25.0135	18.0278	17.1994	EndoKo	EndoWt	OK	21.5549	17.6136	-0.291327	-0.410776	0.37035	0.735984	no
ENSMUSG00000005610	Eif4g2	7:111067984-111083030	-	protein_coding	814.995	785.942	764.252	710.314	EndoKo	EndoWt	OK	800.469	737.283	-0.118626	-0.156791	0.8138	0.960249	no
ENSMUSG00000005611	Mrvi1	7:110868265-110982461	-	protein_coding	0.0388867	0.105972	0.301867	0.242845	EndoKo	EndoWt	NOTEST	0.0724294	0.272356	1.91085	0	1	1	no
ENSMUSG00000005615	Pcyt1a	16:32430920-32475070	+	protein_coding	13.4884	13.8495	15.6697	17.6293	EndoKo	EndoWt	OK	13.6689	16.6495	0.284578	0.707839	0.2474	0.598329	no
ENSMUSG00000005621	Zfp592	7:80993680-81045164	+	protein_coding	19.2789	19.2039	19.3654	24.9274	EndoKo	EndoWt	OK	19.2414	22.1464	0.20286	0.257618	0.6824	0.925591	no
ENSMUSG00000005625	Psmd4	3:95032693-95042614	-	protein_coding	158.763	155.055	156.871	223.045	EndoKo	EndoWt	OK	156.909	189.958	0.275754	0.495543	0.47105	0.819351	no
ENSMUSG00000005628	Tmod4	3:95124475-95129209	+	protein_coding	4.0256	1.6039	1.6206	5.45565	EndoKo	EndoWt	OK	2.81475	3.53812	0.329978	0.285165	0.7175	0.936514	no
ENSMUSG00000005640	Insrr	3:87617558-87824306	+	protein_coding	0	0	0.0399163	0	EndoKo	EndoWt	NOTEST	0	0.0199582	Inf	0	1	1	no
ENSMUSG00000005649	Cabp5	7:13398131-13408887	+	protein_coding	2.8144	6.01917	1.16364	5.9075	EndoKo	EndoWt	OK	4.41678	3.53557	-0.321053	-0.207492	0.7611	0.948244	no
ENSMUSG00000005656	Snx6	12:54746348-54795703	-	protein_coding	40.3376	60.2922	41.172	51.4501	EndoKo	EndoWt	OK	50.3149	46.3111	-0.119628	-0.343733	0.62765	0.904105	no
ENSMUSG00000005667	Mthfd2	6:83305690-83317606	-	protein_coding	4.0838	4.22442	4.42551	4.37119	EndoKo	EndoWt	OK	4.15411	4.39835	0.0824238	0.114686	0.8491	0.967471	no
ENSMUSG00000005672	Kit	5:75574915-75656722	+	protein_coding	19.2536	16.4622	16.0689	18.9925	EndoKo	EndoWt	OK	17.8579	17.5307	-0.0266809	-0.0630761	0.9245	0.982447	no
ENSMUSG00000005674	Tomm40l	1:171213969-171222514	-	protein_coding	30.1276	33.7439	36.0015	37.2851	EndoKo	EndoWt	OK	31.9357	36.6433	0.198377	0.310666	0.6389	0.909122	no
ENSMUSG00000005677	Nr1i3	1:171213969-171222514	+	protein_coding	0.37377	0.523005	0.315457	0.233081	EndoKo	EndoWt	OK	0.448387	0.274269	-0.709155	-0.236194	0.67595	0.922998	no
ENSMUSG00000005681	Apoa2	1:171225053-171226379	+	protein_coding	12.9877	11.9713	9.3389	12.8752	EndoKo	EndoWt	OK	12.4795	11.1071	-0.168086	-0.195413	0.77945	0.952357	no
ENSMUSG00000005682	Pan2	10:128303334-128321358	+	protein_coding	25.566	20.8457	23.5208	18.2358	EndoKo	EndoWt	OK	23.2058	20.8783	-0.152485	-0.446274	0.53095	0.857731	no
ENSMUSG00000005683	Cs	10:128337831-128362479	+	protein_coding	68.0843	66.5229	63.4534	61.9714	EndoKo	EndoWt	OK	67.3036	62.7124	-0.101932	-0.31412	0.6518	0.914023	no
ENSMUSG00000005686	Ampd3	7:110766676-110844457	+	protein_coding	0.881052	0.884742	0.937514	1.63316	EndoKo	EndoWt	OK	0.882897	1.28533	0.541827	0.376154	0.53195	0.85822	no
ENSMUSG00000005687	Bcas2	3:103171654-103179166	+	protein_coding	50.638	62.1489	57.1289	56.9487	EndoKo	EndoWt	OK	56.3934	57.0388	0.0164164	0.0376215	0.95575	0.988881	no
ENSMUSG00000005696	Sh2d1a	X:42502452-42523697	NA	NA	0	0	0	0	EndoKo	EndoWt	NOTEST	0	0	0	0	1	1	no
ENSMUSG00000005698	Ctcf	8:105636567-105682922	+	protein_coding	47.8807	50.588	47.9391	43.501	EndoKo	EndoWt	OK	49.2344	45.7201	-0.106839	-0.180968	0.7725	0.951086	no
ENSMUSG00000005699	Pard6a	8:105701153-105703493	+	protein_coding	9.14463	12.5737	9.23694	9.45445	EndoKo	EndoWt	OK	10.8592	9.34569	-0.216542	-0.387889	0.57645	0.881785	no
ENSMUSG00000005705	Agrp	8:105566699-105568298	-	protein_coding	0.107086	0.972743	0	0	EndoKo	EndoWt	OK	0.539914	0	-Inf	NA	0.00245	0.020736	yes
ENSMUSG00000005716	Pvalb	15:78191113-78206400	-	protein_coding	0.0977758	1.12516	0	0.271401	EndoKo	EndoWt	OK	0.611466	0.1357	-2.17185	-1.0036	0.34885	0.714845	no
ENSMUSG00000005718	Tfap4	16:4544660-4559720	-	protein_coding	5.71559	5.63428	4.28396	5.29976	EndoKo	EndoWt	OK	5.67494	4.79186	-0.244019	-0.424036	0.54855	0.867696	no
ENSMUSG00000005732	Ranbp1	16:18239783-18289249	-	protein_coding	93.5049	97.8358	92.7847	128.853	EndoKo	EndoWt	OK	95.6703	110.819	0.21206	0.404414	0.56355	0.875938	no
ENSMUSG00000005763	Cd247	1:165781074-166002678	+	protein_coding	3.77684	5.16825	6.41525	4.09231	EndoKo	EndoWt	OK	4.47254	5.25378	0.232262	0.189116	0.79795	0.956573	no
ENSMUSG00000005774	Rfx5	3:94954074-94962048	+	protein_coding	8.88858	11.5512	16.2295	6.09153	EndoKo	EndoWt	OK	10.2199	11.1605	0.127021	0.137692	0.78015	0.952471	no
ENSMUSG00000005779	Psmb4	3:94884092-94886961	-	protein_coding	459.022	509.453	491.783	609.836	EndoKo	EndoWt	OK	484.237	550.81	0.185839	0.41195	0.55555	0.871925	no
ENSMUSG00000005800	Mmp8	9:7558428-7568486	+	protein_coding	0	0	0.151996	0	EndoKo	EndoWt	NOTEST	0	0.0759978	Inf	0	1	1	no
ENSMUSG00000005802	Slc30a4	2:122681232-122721456	-	protein_coding	11.5946	10.4984	11.6397	7.95471	EndoKo	EndoWt	OK	11.0465	9.79718	-0.173152	-0.458977	0.5168	0.84868	no
ENSMUSG00000005803	Sqrdl	2:122765236-122809569	+	protein_coding	38.3927	39.2786	34.5255	48.0836	EndoKo	EndoWt	OK	38.8356	41.3046	0.0889197	0.152428	0.8177	0.961015	no
ENSMUSG00000005804	Bloc1s6	2:122738502-122749475	+	protein_coding	15.4148	17.904	15.6394	29.0102	EndoKo	EndoWt	OK	16.6594	22.3248	0.422314	0.690082	0.2372	0.592115	no
ENSMUSG00000005813	Metap1	3:138458959-138489382	-	protein_coding	18.6579	22.8444	19.8261	25.2265	EndoKo	EndoWt	OK	20.7511	22.5263	0.118418	0.318102	0.64785	0.91238	no
ENSMUSG00000005823	Gpr108	17:57234913-57247641	-	protein_coding	21.8636	22.0933	23.8438	27.8818	EndoKo	EndoWt	OK	21.9784	25.8628	0.234789	0.616104	0.3769	0.742493	no
ENSMUSG00000005824	Tnfsf14	17:57189491-57194189	-	protein_coding	0.0591162	0.0805499	0	0	EndoKo	EndoWt	NOTEST	0.069833	0	-Inf	0	1	1	no
ENSMUSG00000005836	Gata6	18:11049086-11085635	+	protein_coding	0.663059	2.34975	1.99311	1.49953	EndoKo	EndoWt	OK	1.5064	1.74632	0.213209	0.289508	0.6859	0.926969	no
ENSMUSG00000005846	Rsl1d1	16:11192969-11203331	-	protein_coding	57.1422	61.5962	55.762	59.9605	EndoKo	EndoWt	OK	59.3692	57.8613	-0.0371168	-0.0974725	0.888	0.974841	no
ENSMUSG00000005864	Cnga2	X:71991848-72010218	NA	NA	0.146318	0.217661	0	0.011876	EndoKo	EndoWt	NOTEST	0.18199	0.00593799	-4.93774	0	1	1	no
ENSMUSG00000005871	Apc	18:34207774-34322189	+	protein_coding	12.1476	10.7173	14.2452	8.79014	EndoKo	EndoWt	OK	11.4324	11.5177	0.0107203	0.0136534	0.97135	0.992155	no
ENSMUSG00000005873	Reep5	18:34344888-34373415	-	protein_coding	35.1637	40.2147	36.033	43.2181	EndoKo	EndoWt	OK	37.6892	39.6256	0.0722803	0.214921	0.76205	0.948554	no
ENSMUSG00000005881	Ergic3	2:156008044-156018279	+	protein_coding	226.395	234.811	253.257	281.903	EndoKo	EndoWt	OK	230.603	267.58	0.214557	0.530892	0.45535	0.808642	no
ENSMUSG00000005882	Uqcc	2:155846893-155930310	-	protein_coding	28.5378	17.3358	38.9746	14.174	EndoKo	EndoWt	OK	22.9368	26.5743	0.212367	0.138816	0.7406	0.942711	no
ENSMUSG00000005883	Spo11	2:172977699-172993576	+	protein_coding	0.517489	0.608222	0.436312	0.248683	EndoKo	EndoWt	OK	0.562855	0.342498	-0.716671	-0.520782	0.42735	0.787249	no
ENSMUSG00000005886	Ncoa2	1:13139104-13374083	-	protein_coding	15.6933	12.8457	14.6827	6.67363	EndoKo	EndoWt	OK	14.2695	10.6782	-0.418273	-0.717003	0.1553	0.48248	no
ENSMUSG00000005891	Prl4a1	13:28016211-28023548	+	protein_coding	0.0738388	0	0	0	EndoKo	EndoWt	NOTEST	0.0369194	0	-Inf	0	1	1	no
ENSMUSG00000005892	Trh	6:92242060-92244650	-	protein_coding	0	0	0	0	EndoKo	EndoWt	NOTEST	0	0	0	0	1	1	no
ENSMUSG00000005893	Nr2c2	6:92091389-92184033	+	protein_coding	9.72746	5.67638	11.5492	3.20353	EndoKo	EndoWt	OK	7.70192	7.37636	-0.0623083	-0.0845058	0.9091	0.979585	no
ENSMUSG00000005897	Nr2c1	10:94148022-94197211	+	protein_coding	5.3704	4.87836	7.20583	6.04554	EndoKo	EndoWt	OK	5.12438	6.62569	0.370694	0.769972	0.27295	0.628735	no
ENSMUSG00000005899	Smpd4	16:17619353-17644828	+	protein_coding	18.0426	25.7409	17.5515	17.8036	EndoKo	EndoWt	OK	21.8917	17.6776	-0.308469	-0.553597	0.29615	0.658354	no
ENSMUSG00000005907	Pex1	5:3571565-3647934	+	protein_coding	8.9313	10.229	6.30469	4.76813	EndoKo	EndoWt	OK	9.58014	5.53641	-0.791096	-0.821933	0.18515	0.53443	no
ENSMUSG00000005917	Otx1	11:21994763-22002897	-	protein_coding	0.00966041	0	0	0	EndoKo	EndoWt	NOTEST	0.00483021	0	-Inf	0	1	1	no
ENSMUSG00000005936	Kctd20	17:28951949-28969549	+	protein_coding	32.0638	31.4257	32.4771	37.081	EndoKo	EndoWt	OK	31.7447	34.779	0.131702	0.390766	0.57055	0.879304	no
ENSMUSG00000005947	Itgae	11:73090582-73147446	+	protein_coding	0.0605097	0.0614102	0.0737988	0.205267	EndoKo	EndoWt	NOTEST	0.0609599	0.139533	1.19467	0	1	1	no
ENSMUSG00000005949	Ctns	11:73183595-73199042	-	protein_coding	14.2493	19.272	13.0965	13.2649	EndoKo	EndoWt	OK	16.7606	13.1807	-0.346647	-0.732405	0.24455	0.596565	no
ENSMUSG00000005950	P2rx5	11:73160420-73172685	+	protein_coding	0.167515	0.277276	0.167159	0	EndoKo	EndoWt	NOTEST	0.222396	0.0835793	-1.41191	0	1	1	no
ENSMUSG00000005951	Shpk	11:73199459-73224511	+	protein_coding	1.95482	1.5879	2.41956	2.84324	EndoKo	EndoWt	OK	1.77136	2.6314	0.570974	0.831191	0.2355	0.590746	no
ENSMUSG00000005952	Trpv1	11:73234291-73261242	+	protein_coding	0	0	0	0	EndoKo	EndoWt	NOTEST	0	0	0	0	1	1	no
ENSMUSG00000005958	Ephb3	16:21204754-21223305	+	protein_coding	1.84182	1.13903	1.11958	0.809732	EndoKo	EndoWt	OK	1.49042	0.964658	-0.627633	-0.347163	0.50695	0.841835	no
ENSMUSG00000005968	Tuft1	3:94612756-94658872	-	protein_coding	1.7239	1.09678	2.95724	0.173931	EndoKo	EndoWt	OK	1.41034	1.56559	0.150664	0.0922472	0.8661	0.971044	no
ENSMUSG00000005973	Rcn1	2:105386290-105399319	-	protein_coding	34.4907	42.8351	38.1564	38.6446	EndoKo	EndoWt	OK	38.6629	38.4005	-0.0098237	-0.0283833	0.96665	0.99086	no
ENSMUSG00000005980	Dnase1	16:4032838-4077827	+	protein_coding	3.71809	39.4902	6.21588	3.76497	EndoKo	EndoWt	OK	21.6041	4.99043	-2.11407	-0.897286	0.14805	0.468576	no
ENSMUSG00000005981	Trap1	16:4032838-4077827	-	protein_coding	43.5664	52.8433	61.2355	67.5981	EndoKo	EndoWt	OK	48.2048	64.4168	0.418259	0.648394	0.33185	0.698029	no
ENSMUSG00000005982	Nat15	16:3847267-3941147	+	protein_coding	49.8949	57.2108	53.7694	58.4738	EndoKo	EndoWt	OK	53.5528	56.1216	0.067594	0.136354	0.8253	0.962792	no
ENSMUSG00000005983	1700037C18Rik	16:3847267-3941147	-	protein_coding	5.97393	4.63469	2.56746	13.1789	EndoKo	EndoWt	OK	5.30431	7.87316	0.569777	0.193696	0.7034	0.932783	no
ENSMUSG00000005986	Ankrd13d	19:4270179-4283137	-	protein_coding	3.45556	9.18686	5.20502	2.15003	EndoKo	EndoWt	OK	6.32121	3.67753	-0.781466	-0.584954	0.43145	0.790767	no
ENSMUSG00000005994	Tyrp1	4:80834122-80851719	+	protein_coding	1.17962	0.606492	0.20189	0.638403	EndoKo	EndoWt	OK	0.893056	0.420146	-1.08786	-0.726417	0.2469	0.598115	no
ENSMUSG00000006005	Tpr	1:150361304-150466165	+	protein_coding	114.19	111.152	101.078	173.553	EndoKo	EndoWt	OK	112.671	137.316	0.28538	0.251495	0.6723	0.92168	no
ENSMUSG00000006007	Pdc	1:150319416-150333905	+	protein_coding	519.192	258.117	334.915	172.203	EndoKo	EndoWt	OK	388.655	253.559	-0.616168	-1.8123	0.01045	0.0679024	no
ENSMUSG00000006010	BC003331	1:150361304-150466165	-	protein_coding	18.9927	13.7966	24.328	8.03839	EndoKo	EndoWt	OK	16.3946	16.1832	-0.0187242	-0.0165294	0.9757	0.992803	no
ENSMUSG00000006014	Prg4	1:150361304-150466165	-	protein_coding	0.555386	0.984929	0.757422	0	EndoKo	EndoWt	OK	0.770157	0.378711	-1.02406	-0.223495	0.6641	0.918281	no
ENSMUSG00000006019	Dhx34	7:16197146-16222037	-	protein_coding	7.53813	8.75888	10.639	6.56462	EndoKo	EndoWt	OK	8.14851	8.60179	0.0781009	0.131392	0.8402	0.965677	no
ENSMUSG00000006021	Kptn	7:16119894-16127516	+	protein_coding	20.5351	15.5027	18.4522	36.0781	EndoKo	EndoWt	OK	18.0189	27.2652	0.597548	1.00293	0.1519	0.476062	no
ENSMUSG00000006024	Napa	7:16098457-16117975	+	protein_coding	182.391	164.319	178.062	176.671	EndoKo	EndoWt	OK	173.355	177.366	0.0330039	0.0680727	0.92345	0.982264	no
ENSMUSG00000006050	Sra1	18:36666680-36679366	-	protein_coding	44.7138	61.5988	47.8171	59.481	EndoKo	EndoWt	OK	53.1563	53.649	0.0133114	0.0245393	0.97065	0.992117	no
ENSMUSG00000006056	Calcoco2	11:96099325-96111964	-	protein_coding	0	0	0	0	EndoKo	EndoWt	NOTEST	0	0	0	0	1	1	no
ENSMUSG00000006057	Atp5g1	11:96068851-96075670	-	protein_coding	66.2635	101.538	78.7599	105.385	EndoKo	EndoWt	OK	83.9007	92.0725	0.134086	0.322946	0.6422	0.910317	no
ENSMUSG00000006058	Snf8	11:96034884-96047430	+	protein_coding	42.2213	42.3661	44.6534	68.0378	EndoKo	EndoWt	OK	42.2937	56.3456	0.413861	0.958955	0.17245	0.513054	no
ENSMUSG00000006095	Tbcb	7:30224130-30233390	-	protein_coding	66.2055	69.2379	75.0577	98.7603	EndoKo	EndoWt	OK	67.7217	86.909	0.359888	0.683819	0.3256	0.690628	no
ENSMUSG00000006127	Inpp5k	11:75630987-75648871	+	protein_coding	47.2641	32.6113	52.1552	43.4548	EndoKo	EndoWt	OK	39.9377	47.805	0.259412	0.494648	0.48025	0.824935	no
ENSMUSG00000006134	Crkl	16:17451986-17486255	+	protein_coding	12.2164	13.0662	15.0611	10.445	EndoKo	EndoWt	OK	12.6413	12.753	0.0126978	0.0333528	0.9611	0.989833	no
ENSMUSG00000006143	Upk3bl	5:136054491-136064326	+	protein_coding	0.156523	0	0	0	EndoKo	EndoWt	NOTEST	0.0782615	0	-Inf	0	1	1	no
ENSMUSG00000006154	Eps8l1	7:4445696-4479404	+	protein_coding	10.0394	32.2969	5.40093	2.46422	EndoKo	EndoWt	OK	21.1681	3.93258	-2.42835	-1.40442	0.02755	0.145848	no
ENSMUSG00000006169	Clint1	11:45852050-45910625	+	protein_coding	25.1972	28.1607	27.7142	25.4789	EndoKo	EndoWt	OK	26.679	26.5966	-0.00446279	-0.0128477	0.984	0.994966	no
ENSMUSG00000006179	Prss16	13:22002175-22009742	-	protein_coding	0.347496	0.382659	0.530534	0	EndoKo	EndoWt	OK	0.365078	0.265267	-0.460757	-0.17578	0.7834	0.953017	no
ENSMUSG00000006191	Cdkal1	13:29191745-29855674	-	protein_coding	9.41921	9.29122	9.06294	6.2253	EndoKo	EndoWt	OK	9.35521	7.64412	-0.29142	-0.356092	0.53015	0.857057	no
ENSMUSG00000006200	Rhox6	X:37826909-37829857	NA	NA	0	0	0	0	EndoKo	EndoWt	NOTEST	0	0	0	0	1	1	no
ENSMUSG00000006204	5430419D17Rik	7:130162450-133124354	+	protein_coding	0	0	0	0	EndoKo	EndoWt	NOTEST	0	0	0	0	1	1	no
ENSMUSG00000006205	Htra1	7:130162450-133124354	+	protein_coding	152.071	145.761	152.465	166.363	EndoKo	EndoWt	OK	148.916	159.414	0.0982778	0.0709653	0.9174	0.981305	no
ENSMUSG00000006215	Zbtb17	4:141444653-141538597	+	protein_coding	33.151	28.4058	32.4238	33.9367	EndoKo	EndoWt	OK	30.7784	33.1802	0.108405	0.152706	0.8294	0.963509	no
ENSMUSG00000006216	Clcnkb	4:141398828-141416014	-	protein_coding	0	0.64037	0	0.0765167	EndoKo	EndoWt	NOTEST	0.320185	0.0382583	-3.06506	0	1	1	no
ENSMUSG00000006218	Fam131c	4:141368219-141384175	+	protein_coding	0	0.433654	0.138943	0	EndoKo	EndoWt	NOTEST	0.216827	0.0694715	-1.64205	0	1	1	no
ENSMUSG00000006219	Fblim1	4:141576061-141606096	-	protein_coding	6.40473	7.47358	9.60667	12.0772	EndoKo	EndoWt	OK	6.93915	10.842	0.643793	1.23686	0.033	0.16774	no
ENSMUSG00000006221	Hspb7	4:141420778-141425311	+	protein_coding	0.00954093	0	0	0	EndoKo	EndoWt	NOTEST	0.00477047	0	-Inf	0	1	1	no
ENSMUSG00000006235	Epor	9:21958898-21963576	-	protein_coding	5.16266	6.12525	5.49711	5.61882	EndoKo	EndoWt	OK	5.64396	5.55796	-0.0221505	-0.0375358	0.95635	0.9891	no
ENSMUSG00000006241	Ccdc159	9:21921009-21935872	+	protein_coding	0.718573	0.502107	1.21346	0.306834	EndoKo	EndoWt	OK	0.61034	0.760146	0.316663	0.11601	0.8808	0.973735	no
ENSMUSG00000006262	Mob1b	5:88720854-88762058	+	protein_coding	9.35658	7.98629	8.70735	7.25873	EndoKo	EndoWt	OK	8.67144	7.98304	-0.119333	-0.26522	0.6772	0.923452	no
ENSMUSG00000006269	Atp6v1b1	6:83743016-83758809	+	protein_coding	0	0.593556	0	0	EndoKo	EndoWt	NOTEST	0.296778	0	-Inf	0	1	1	no
ENSMUSG00000006270	Vax1	19:59166186-59171136	-	protein_coding	0.484629	0	0.149021	0	EndoKo	EndoWt	NOTEST	0.242315	0.0745107	-1.70136	0	1	1	no
ENSMUSG00000006273	Atp6v1b2	8:69037710-69113711	+	protein_coding	63.8294	53.5829	61.4703	42.3045	EndoKo	EndoWt	OK	58.7061	51.8874	-0.178126	-0.450839	0.47305	0.820558	no
ENSMUSG00000006276	Eps15l1	8:72341000-72421474	-	protein_coding	21.0504	22.0589	22.3029	24.2284	EndoKo	EndoWt	OK	21.5547	23.2657	0.1102	0.309395	0.66155	0.917614	no
ENSMUSG00000006281	Tep1	14:50824061-50879003	-	protein_coding	1.49594	2.04596	1.33371	1.20406	EndoKo	EndoWt	OK	1.77095	1.26889	-0.480962	-0.820406	0.23785	0.592486	no
ENSMUSG00000006288	Ttc5	14:50765414-50785518	-	protein_coding	25.2807	22.2587	23.9297	27.0591	EndoKo	EndoWt	OK	23.7697	25.4944	0.101057	0.249515	0.72405	0.938505	no
ENSMUSG00000006289	Osgep	14:50906477-50924893	-	protein_coding	45.5946	36.4504	31.9231	41.3001	EndoKo	EndoWt	OK	41.0225	36.6116	-0.164113	-0.322356	0.64735	0.912271	no
ENSMUSG00000006299	Aamp	1:74279839-74284738	-	protein_coding	75.2552	85.5915	70.9642	105.452	EndoKo	EndoWt	OK	80.4234	88.208	0.133294	0.399202	0.564	0.876151	no
ENSMUSG00000006301	Tmbim1	1:74284929-74353694	-	protein_coding	27.4082	30.324	29.2939	30.3456	EndoKo	EndoWt	OK	28.8661	29.8198	0.0468907	0.0579958	0.9114	0.979833	no
ENSMUSG00000006304	Arpc2	1:74236496-74268209	+	protein_coding	175.358	175.674	180.465	227.105	EndoKo	EndoWt	OK	175.516	203.785	0.215445	0.674071	0.33435	0.700689	no
ENSMUSG00000006307	Wbp7	7:30568857-30588726	-	protein_coding	32.4822	23.667	33.6577	16.8382	EndoKo	EndoWt	OK	28.0746	25.248	-0.153099	-0.182463	0.8036	0.957932	no
ENSMUSG00000006310	Zbtb32	7:30589680-30598909	-	protein_coding	0.108976	0	0	0	EndoKo	EndoWt	NOTEST	0.0544881	0	-Inf	0	1	1	no
ENSMUSG00000006311	Etv2	7:30633615-30635852	-	protein_coding	0.0289381	0	0	0	EndoKo	EndoWt	NOTEST	0.0144691	0	-Inf	0	1	1	no
ENSMUSG00000006313	Upk1a	7:30603091-30612734	-	protein_coding	0.487046	1.20661	0.574374	0.122891	EndoKo	EndoWt	OK	0.846826	0.348633	-1.28036	-0.786766	0.25155	0.601731	no
ENSMUSG00000006315	Tmem147	7:30727700-30729534	-	protein_coding	75.3441	91.4105	93.1544	111.241	EndoKo	EndoWt	OK	83.3773	102.198	0.293636	0.814216	0.2487	0.599045	no
ENSMUSG00000006333	Rps9	7:3703992-3706901	+	protein_coding	1432.96	1873.6	1709.67	2330.81	EndoKo	EndoWt	OK	1653.28	2020.24	0.289197	0.820943	0.241	0.593966	no
ENSMUSG00000006335	Tfpt	7:3620323-3629929	-	protein_coding	35.7934	20.7617	30.3294	34.434	EndoKo	EndoWt	OK	28.2776	32.3817	0.195522	0.303586	0.6604	0.917306	no
ENSMUSG00000006342	Susd2	10:75636618-75644008	-	protein_coding	1.67377	2.71192	1.46155	1.07338	EndoKo	EndoWt	OK	2.19284	1.26747	-0.790856	-1.08556	0.12815	0.42739	no
ENSMUSG00000006344	Ggt5	10:75589380-75616968	+	protein_coding	0.0995914	0.158317	0.124224	0.0259141	EndoKo	EndoWt	NOTEST	0.128954	0.0750691	-0.780566	0	1	1	no
ENSMUSG00000006345	Ggt1	10:75561603-75586200	+	protein_coding	0.847364	146.881	0.288385	0	EndoKo	EndoWt	OK	73.864	0.144193	-9.00073	-2.57385	0.18345	0.531924	no
ENSMUSG00000006356	Crip2	12:113140235-113145504	+	protein_coding	215.142	299.225	291.726	361.465	EndoKo	EndoWt	OK	257.184	326.595	0.344706	1.06212	0.1315	0.434747	no
ENSMUSG00000006360	Crip1	12:113152011-113153877	+	protein_coding	155.623	170.332	139.431	191.118	EndoKo	EndoWt	OK	162.978	165.274	0.0201894	0.0514531	0.93965	0.985335	no
ENSMUSG00000006362	Cbfa2t3	8:119910359-124345724	-	protein_coding	8.26374	10.3232	11.7914	9.07032	EndoKo	EndoWt	OK	9.29345	10.4309	0.166572	0.0213019	0.9127	0.980136	no
ENSMUSG00000006369	Fbln1	15:85205948-85286535	+	protein_coding	20.6137	26.9415	18.4457	23.9152	EndoKo	EndoWt	OK	23.7776	21.1805	-0.166869	-0.354113	0.5602	0.874319	no
ENSMUSG00000006373	Pgrmc1	X:36598205-36606079	NA	NA	86.6803	80.6203	85.9494	85.6289	EndoKo	EndoWt	OK	83.6503	85.7891	0.0364245	0.111028	0.87195	0.971817	no
ENSMUSG00000006378	Gcat	15:79030873-79043558	+	protein_coding	1.7097	4.30197	0.666614	0.848499	EndoKo	EndoWt	OK	3.00584	0.757556	-1.98834	-2.25598	0.00405	0.0315116	yes
ENSMUSG00000006386	Tek	4:94739288-94874976	+	protein_coding	120.863	132.809	134.74	141.087	EndoKo	EndoWt	OK	126.836	137.914	0.120798	0.312806	0.60075	0.892951	no
ENSMUSG00000006389	Mpl	4:118442414-118457513	-	protein_coding	0	0	0.0815067	0.0497276	EndoKo	EndoWt	NOTEST	0	0.0656172	Inf	0	1	1	no
ENSMUSG00000006390	Elovl1	4:118428092-118437352	+	protein_coding	78.2842	87.153	98.0716	108.885	EndoKo	EndoWt	OK	82.7186	103.478	0.323046	0.715911	0.29055	0.651101	no
ENSMUSG00000006392	Med8	4:118409336-118415782	+	protein_coding	48.8805	48.4888	42.3113	45.0695	EndoKo	EndoWt	OK	48.6846	43.6904	-0.15615	-0.362993	0.6055	0.89503	no
ENSMUSG00000006395	Hyi	4:118359989-118409273	+	polymorphic_pseudogene	6.34846	13.6793	6.32147	5.68104	EndoKo	EndoWt	OK	10.0139	6.00126	-0.738662	-0.459545	0.61695	0.899673	no
ENSMUSG00000006398	Cdc20	4:118428092-118437352	-	protein_coding	31.2918	30.9261	30.503	56.3896	EndoKo	EndoWt	OK	31.1089	43.4463	0.481906	0.64908	0.35545	0.721299	no
ENSMUSG00000006403	Adamts4	1:171250420-171260637	+	protein_coding	4.4135	7.60952	7.26927	7.54607	EndoKo	EndoWt	OK	6.01151	7.40767	0.301292	0.697086	0.32325	0.688288	no
ENSMUSG00000006411	Pvrl4	1:171370098-171388598	+	protein_coding	0.0163262	0.0593413	0.171131	0.124662	EndoKo	EndoWt	NOTEST	0.0378338	0.147896	1.96684	0	1	1	no
ENSMUSG00000006412	Pfdn2	1:171345669-171360798	+	protein_coding	75.7084	86.3533	56.221	93.041	EndoKo	EndoWt	OK	81.0309	74.631	-0.118696	-0.249354	0.7235	0.938306	no
ENSMUSG00000006418	Rnf114	2:167481132-167516173	+	protein_coding	35.0883	51.4308	39.7888	48.205	EndoKo	EndoWt	OK	43.2596	43.9969	0.0243824	0.0599739	0.9319	0.983986	no
ENSMUSG00000006423	C330007P06Rik	X:36823736-36874111	NA	NA	9.66514	8.14371	9.2495	6.53709	EndoKo	EndoWt	OK	8.90442	7.89329	-0.173894	-0.331549	0.617	0.899673	no
ENSMUSG00000006435	Neurl1a	19:47178819-47259440	+	protein_coding	5.18431	4.27425	2.50913	1.59344	EndoKo	EndoWt	OK	4.72928	2.05129	-1.20509	-2.07311	0.00495	0.0371411	yes
ENSMUSG00000006442	Srm	4:148591502-148594993	+	protein_coding	47.5068	57.5129	32.5169	52.3199	EndoKo	EndoWt	OK	52.5098	42.4184	-0.307898	-0.494948	0.44775	0.802846	no
ENSMUSG00000006445	Epha2	4:141301239-141329384	+	protein_coding	14.5671	21.8812	19.8603	28.662	EndoKo	EndoWt	OK	18.2241	24.2611	0.412798	1.11807	0.0886	0.342121	no
ENSMUSG00000006456	Rbm14	19:4711207-4811634	-	protein_coding	15.942	20.1947	20.0783	14.3147	EndoKo	EndoWt	OK	18.0683	17.1965	-0.0713489	-0.130539	0.85015	0.967736	no
ENSMUSG00000006457	Actn3	19:4861222-4877909	-	protein_coding	0.306859	0.513173	0.125273	0	EndoKo	EndoWt	OK	0.410016	0.0626366	-2.7106	-1.1696	0.3008	0.663932	no
ENSMUSG00000006462	A530013C23Rik	2:167691176-167729172	+	lincRNA	0	0	0	0	EndoKo	EndoWt	NOTEST	0	0	0	0	1	1	no
ENSMUSG00000006463	Zdhhc24	19:4878667-4885397	+	protein_coding	11.0219	11.4562	14.1627	12.0985	EndoKo	EndoWt	OK	11.2391	13.1306	0.224413	0.418078	0.53915	0.862333	no
ENSMUSG00000006464	Bbs1	19:4886897-4906627	-	protein_coding	6.14288	4.34327	6.98861	3.40614	EndoKo	EndoWt	OK	5.24308	5.19737	-0.0126303	-0.0290955	0.9669	0.990887	no
ENSMUSG00000006469	Slc34a3	2:25228897-25234364	-	protein_coding	0.0123625	0	0	0	EndoKo	EndoWt	NOTEST	0.00618125	0	-Inf	0	1	1	no
ENSMUSG00000006471	Ndor1	2:25244820-25256352	-	protein_coding	22.4856	26.6322	26.0326	16.5194	EndoKo	EndoWt	OK	24.5589	21.276	-0.20702	-0.281547	0.65845	0.916479	no
ENSMUSG00000006476	Nelf	2:25054354-25062881	+	protein_coding	121.232	134.103	124.038	152.803	EndoKo	EndoWt	OK	127.667	138.421	0.116668	0.236779	0.72535	0.938995	no
ENSMUSG00000006488	Prl7a1	13:27633379-27642474	-	protein_coding	0	0	0	0	EndoKo	EndoWt	NOTEST	0	0	0	0	1	1	no
ENSMUSG00000006490	Prl8a9	13:27558008-27564604	-	protein_coding	0	0	0	0	EndoKo	EndoWt	NOTEST	0	0	0	0	1	1	no
ENSMUSG00000006494	Pdk1	2:71873223-71903858	+	protein_coding	11.5666	7.04342	13.4423	7.86123	EndoKo	EndoWt	OK	9.30499	10.6518	0.195016	0.257562	0.5959	0.890894	no
ENSMUSG00000006498	Ptbp1	10:79851380-79883174	+	protein_coding	207.562	216.767	223.624	246.307	EndoKo	EndoWt	OK	212.165	234.965	0.147264	0.305378	0.63115	0.9052	no
ENSMUSG00000006517	Mvd	8:119910359-124345724	-	protein_coding	9.22457	12.8172	10.1589	13.4068	EndoKo	EndoWt	OK	11.0209	11.7829	0.0964515	0.0118623	0.9543	0.988544	no
ENSMUSG00000006519	Cyba	8:119910359-124345724	-	protein_coding	87.519	122.285	90.7527	133.047	EndoKo	EndoWt	OK	104.902	111.9	0.0931693	0.0210614	0.96165	0.989911	no
ENSMUSG00000006522	Itih3	14:30908572-30923760	-	protein_coding	0	0	0.206008	0.572777	EndoKo	EndoWt	OK	0	0.389392	Inf	NA	5e-05	0.000661514	yes
ENSMUSG00000006526	Tmem110	14:30825589-30876986	+	protein_coding	18.2583	14.787	13.579	20.3883	EndoKo	EndoWt	OK	16.5227	16.9836	0.0396988	0.0473203	0.9424	0.985997	no
ENSMUSG00000006527	Sfmbt1	14:30714848-30822713	+	protein_coding	4.412	3.17018	3.58286	2.37436	EndoKo	EndoWt	OK	3.79109	2.97861	-0.347974	-0.525003	0.4231	0.784018	no
ENSMUSG00000006529	Itih1	14:30929179-30943289	-	protein_coding	0	0	0	0	EndoKo	EndoWt	NOTEST	0	0	0	0	1	1	no
ENSMUSG00000006538	Ihh	1:74945318-74951651	-	protein_coding	0.0218571	0.933162	0.0763369	0	EndoKo	EndoWt	OK	0.47751	0.0381684	-3.64508	-1.74838	0.2281	0.58557	no
ENSMUSG00000006542	Prkag3	1:74739498-74749221	-	protein_coding	0	0	0	0	EndoKo	EndoWt	NOTEST	0	0	0	0	1	1	no
ENSMUSG00000006546	Cryba2	1:74889933-74893143	-	protein_coding	0.330707	0	0	0	EndoKo	EndoWt	NOTEST	0.165353	0	-Inf	0	1	1	no
ENSMUSG00000006567	Atp7b	8:21992784-22060305	-	protein_coding	0.994857	0.402432	0.294719	0.008847	EndoKo	EndoWt	OK	0.698644	0.151783	-2.20255	-1.4635	0.0251	0.13572	no
ENSMUSG00000006570	Defb2	8:21839925-21843482	+	protein_coding	0	0	0	0	EndoKo	EndoWt	NOTEST	0	0	0	0	1	1	no
ENSMUSG00000006574	Slc4a1	11:102348823-102366203	-	protein_coding	0	0	0	0	EndoKo	EndoWt	NOTEST	0	0	0	0	1	1	no
ENSMUSG00000006575	Rundc3a	11:102393402-102402555	+	protein_coding	48.4971	26.2163	44.1613	16.7659	EndoKo	EndoWt	OK	37.3567	30.4636	-0.294281	-0.423895	0.4964	0.834764	no
ENSMUSG00000006576	Slc4a3	1:75546265-75562172	+	protein_coding	4.57965	5.13022	2.53549	0.465498	EndoKo	EndoWt	OK	4.85494	1.50049	-1.69402	-1.08463	0.127	0.424936	no
ENSMUSG00000006585	Cdt1	8:119910359-124345724	+	protein_coding	13.4254	8.87028	7.76217	14.1116	EndoKo	EndoWt	OK	11.1478	10.9369	-0.0275579	-0.00374135	0.98765	0.995786	no
ENSMUSG00000006586	Runx1t1	4:13743435-13893649	+	protein_coding	2.6315	1.20781	4.54852	0.274079	EndoKo	EndoWt	OK	1.91965	2.4113	0.328965	0.209004	0.7103	0.93468	no
ENSMUSG00000006587	Snai3	8:119910359-124345724	-	protein_coding	0.216478	0.42141	0.231227	0.172255	EndoKo	EndoWt	OK	0.318944	0.201741	-0.660799	-0.0113814	0.7042	0.932976	no
ENSMUSG00000006589	Aprt	8:119910359-124345724	-	protein_coding	115.467	153.578	117.791	153.629	EndoKo	EndoWt	OK	134.522	135.71	0.0126831	0.00350541	0.98265	0.9945	no
ENSMUSG00000006599	Gtf2h1	7:46796102-46823800	+	protein_coding	28.5178	19.9542	21.8949	18.2818	EndoKo	EndoWt	OK	24.236	20.0884	-0.270792	-0.500601	0.43975	0.797068	no
ENSMUSG00000006611	Hfe	13:23702033-23710854	-	protein_coding	24.5357	34.1001	25.4552	22.7438	EndoKo	EndoWt	OK	29.3179	24.0995	-0.282781	-0.516994	0.4411	0.797683	no
ENSMUSG00000006638	Abhd1	5:30950065-30960330	+	processed_transcript	1.60083	0	5.23511	0.921843	EndoKo	EndoWt	OK	0.800413	3.07848	1.9434	0.6309	0.48025	0.824935	no
ENSMUSG00000006641	Slc5a6	5:31036035-31054633	-	protein_coding	7.8253	9.90035	14.3448	4.5892	EndoKo	EndoWt	OK	8.86282	9.46698	0.0951379	0.0742443	0.91025	0.979713	no
ENSMUSG00000006642	Tcf23	5:30968676-30977018	+	protein_coding	0.157048	0	0.0752226	0	EndoKo	EndoWt	NOTEST	0.0785241	0.0376113	-1.06197	0	1	1	no
ENSMUSG00000006649	Nphs1	7:30458314-30487223	+	protein_coding	0.038914	0	0.00554731	0	EndoKo	EndoWt	NOTEST	0.019457	0.00277365	-2.81043	0	1	1	no
ENSMUSG00000006651	Aplp1	7:30434980-30445582	-	protein_coding	20.642	11.9111	15.0941	10.5424	EndoKo	EndoWt	OK	16.2765	12.8182	-0.344597	-0.825895	0.2367	0.591587	no
ENSMUSG00000006673	Qrich1	9:108517086-108560167	+	protein_coding	37.1011	31.1147	29.2937	32.1981	EndoKo	EndoWt	OK	34.1079	30.7459	-0.149711	-0.448718	0.52195	0.85191	no
ENSMUSG00000006675	P4htm	9:108578825-108597600	-	protein_coding	4.78199	2.71145	4.36149	1.26807	EndoKo	EndoWt	OK	3.74672	2.81478	-0.412606	-0.575122	0.41445	0.77671	no
ENSMUSG00000006676	Usp19	9:108490675-108502333	+	protein_coding	29.9976	27.8197	31.1778	26.7351	EndoKo	EndoWt	OK	28.9087	28.9565	0.00238411	0.00716117	0.9907	0.996568	no
ENSMUSG00000006678	Pola1	X:93304766-93632155	NA	NA	3.63594	3.08833	2.49237	4.75909	EndoKo	EndoWt	OK	3.36213	3.62573	0.108894	0.168092	0.76895	0.950484	no
ENSMUSG00000006699	Cdc42	4:137319695-137357720	-	protein_coding	214.372	230.7	221.531	254.507	EndoKo	EndoWt	OK	222.536	238.019	0.0970384	0.299111	0.66405	0.918281	no
ENSMUSG00000006705	Pknox1	17:31564748-31607680	+	protein_coding	7.8943	10.4606	7.95959	6.13241	EndoKo	EndoWt	OK	9.17744	7.046	-0.381287	-0.578417	0.32225	0.687288	no
ENSMUSG00000006711	D130043K22Rik	13:24845134-24901270	+	protein_coding	0.0105897	0.27902	0.0686985	0	EndoKo	EndoWt	NOTEST	0.144805	0.0343493	-2.07576	0	1	1	no
ENSMUSG00000006715	Gmnn	13:24751844-24761923	-	protein_coding	27.8455	18.0036	23.9893	54.9058	EndoKo	EndoWt	OK	22.9245	39.4475	0.783043	1.26109	0.0807	0.32182	no
ENSMUSG00000006717	Acot13	13:24817947-24831517	-	protein_coding	20.1343	62.707	17.7388	34.8778	EndoKo	EndoWt	OK	41.4206	26.3083	-0.654834	-1.29607	0.06505	0.276841	no
ENSMUSG00000006720	Zfp184	13:21940373-21960779	+	protein_coding	6.49623	2.8017	4.15688	9.49724	EndoKo	EndoWt	OK	4.64897	6.82706	0.554355	0.594827	0.37905	0.744584	no
ENSMUSG00000006724	Cyp27b1	10:127048249-127053006	+	protein_coding	0.608493	0	0.0673189	0	EndoKo	EndoWt	NOTEST	0.304247	0.0336594	-3.17616	0	1	1	no
ENSMUSG00000006728	Cdk4	10:127063533-127070261	+	protein_coding	472.388	491.412	487.69	649.202	EndoKo	EndoWt	OK	481.9	568.446	0.238289	0.538628	0.43745	0.795382	no
ENSMUSG00000006731	B4galnt1	10:127165155-127172340	+	protein_coding	1.14262	2.09545	1.237	0.957394	EndoKo	EndoWt	OK	1.61904	1.0972	-0.561316	-0.652723	0.3422	0.708196	no
ENSMUSG00000006732	Mettl1	10:127031181-127046365	+	protein_coding	9.77696	9.55318	9.70038	11.3599	EndoKo	EndoWt	OK	9.66507	10.5301	0.12367	0.204954	0.7641	0.949292	no
ENSMUSG00000006736	Tspan31	10:127063533-127070261	-	protein_coding	71.131	78.4751	78.5014	80.8482	EndoKo	EndoWt	OK	74.803	79.6748	0.0910265	0.146477	0.8381	0.965343	no
ENSMUSG00000006740	Kif5b	18:6201001-6242174	-	protein_coding	35.2022	33.6514	41.2133	30.9553	EndoKo	EndoWt	OK	34.4268	36.0843	0.0678398	0.170383	0.80105	0.957432	no
ENSMUSG00000006763	Saal1	7:46686107-46710680	-	protein_coding	18.5412	6.02934	12.551	15.0544	EndoKo	EndoWt	OK	12.2853	13.8027	0.168018	0.117313	0.81355	0.960218	no
ENSMUSG00000006764	Tph2	10:115078640-115185022	-	protein_coding	0	0	0	0	EndoKo	EndoWt	NOTEST	0	0	0	0	1	1	no
ENSMUSG00000006777	Krt23	11:99477973-99493137	-	protein_coding	0.592868	0	0.215129	0	EndoKo	EndoWt	NOTEST	0.296434	0.107565	-1.46251	0	1	1	no
ENSMUSG00000006782	Cnp	11:100574903-100704271	+	protein_coding	16.2728	14.5275	17.2839	14.7701	EndoKo	EndoWt	OK	15.4001	16.027	0.0575641	0.0537627	0.9319	0.983986	no
ENSMUSG00000006784	Ttc25	11:100545606-100572568	+	protein_coding	0.780038	2.51806	3.07059	0.116734	EndoKo	EndoWt	OK	1.64905	1.59366	-0.0492886	-0.0386023	0.9631	0.990187	no
ENSMUSG00000006800	Sulf2	2:165992635-166155663	-	protein_coding	7.64661	3.05674	4.55979	3.28822	EndoKo	EndoWt	OK	5.35167	3.92401	-0.447663	-0.266355	0.6243	0.90279	no
ENSMUSG00000006818	Sod2	17:13007838-13018119	+	protein_coding	12.5373	18.207	15.2367	9.36564	EndoKo	EndoWt	OK	15.3721	12.3012	-0.321522	-0.848857	0.2228	0.581025	no
ENSMUSG00000006850	Tmco6	18:36735067-36744557	+	protein_coding	4.07272	5.64734	7.70167	4.67153	EndoKo	EndoWt	OK	4.86003	6.1866	0.348183	0.281606	0.68195	0.925368	no
ENSMUSG00000006906	Stambp	6:83543205-83572504	-	protein_coding	10.1844	7.98816	7.91262	8.5009	EndoKo	EndoWt	OK	9.08626	8.20676	-0.146872	-0.298287	0.67275	0.921876	no
ENSMUSG00000006920	Ezh1	11:101191114-101226463	-	protein_coding	17.7284	18.7287	17.6786	17.4365	EndoKo	EndoWt	OK	18.2285	17.5575	-0.0541093	-0.109514	0.8488	0.967402	no
ENSMUSG00000006930	Hap1	11:100347326-100356128	-	protein_coding	5.70024	3.99213	2.91251	2.34103	EndoKo	EndoWt	OK	4.84618	2.62677	-0.883559	-1.40643	0.03845	0.188456	no
ENSMUSG00000006931	Leprel4	11:100408455-100414836	-	protein_coding	55.8118	62.8874	60.8076	95.1587	EndoKo	EndoWt	OK	59.3496	77.9831	0.393924	0.466472	0.50415	0.8402	no
ENSMUSG00000006932	Ctnnb1	9:120924454-121277197	+	protein_coding	525.155	524.913	664.201	575.297	EndoKo	EndoWt	OK	525.034	619.749	0.239274	0.511018	0.3636	0.72941	no
ENSMUSG00000006941	Eif1b	9:120492605-120495327	+	protein_coding	79.4282	96.2219	97.7756	112.555	EndoKo	EndoWt	OK	87.825	105.165	0.259955	0.735103	0.29405	0.655675	no
ENSMUSG00000006948	Klk4	7:43881171-43885804	+	protein_coding	0	0	0	0	EndoKo	EndoWt	NOTEST	0	0	0	0	1	1	no
ENSMUSG00000006958	Chrd	16:20725157-20742384	+	protein_coding	0.422507	0.593364	0.429777	0.575153	EndoKo	EndoWt	OK	0.507936	0.502465	-0.0156215	-0.0119987	0.9851	0.995135	no
ENSMUSG00000006998	Psmd2	16:20651651-20663414	+	protein_coding	66.978	75.8983	66.5525	80.7717	EndoKo	EndoWt	OK	71.4381	73.6621	0.0442281	0.102476	0.8721	0.971817	no
ENSMUSG00000007021	Syngr3	17:24685091-24689955	-	protein_coding	1.11692	0.227125	0.304945	0.616862	EndoKo	EndoWt	OK	0.67202	0.460904	-0.544039	-0.338372	0.65405	0.914835	no
ENSMUSG00000007029	Vars	17:34996735-35016322	+	protein_coding	98.54	101.847	76.896	126.662	EndoKo	EndoWt	OK	100.193	101.779	0.0226536	0.0315496	0.9653	0.990538	no
ENSMUSG00000007030	Vwa7	17:35016578-35028016	+	protein_coding	0.111712	0.287769	0.236389	0.319234	EndoKo	EndoWt	NOTEST	0.199741	0.277812	0.47598	0	1	1	no
ENSMUSG00000007033	Hspa1l	17:34972702-34981788	+	protein_coding	1.87116	0.839421	1.15789	0.541514	EndoKo	EndoWt	OK	1.35529	0.849705	-0.67357	-0.397734	0.4603	0.812208	no
ENSMUSG00000007034	Slc44a4	17:34914465-34930436	+	protein_coding	0	0.848915	0	0	EndoKo	EndoWt	OK	0.424458	0	-Inf	NA	0.1244	0.419554	no
ENSMUSG00000007035	Msh5	17:35028604-35046745	-	protein_coding	4.90022	2.0989	2.28337	4.61471	EndoKo	EndoWt	OK	3.49956	3.44904	-0.020979	-0.0159217	0.97765	0.993239	no
ENSMUSG00000007036	Abhd16a	17:35089262-35102987	+	protein_coding	49.2493	52.8837	43.8425	47.8937	EndoKo	EndoWt	OK	51.0665	45.8681	-0.154886	-0.298539	0.66555	0.91881	no
ENSMUSG00000007038	Neu1	17:34931252-34935953	+	protein_coding	13.3055	22.4296	17.7327	19.7047	EndoKo	EndoWt	OK	17.8675	18.7187	0.0671429	0.114691	0.8439	0.966475	no
ENSMUSG00000007039	Ddah2	17:35059034-35062095	+	protein_coding	160.604	171.402	171.045	254.241	EndoKo	EndoWt	OK	166.003	212.643	0.357225	0.739418	0.2849	0.644008	no
ENSMUSG00000007041	Clic1	17:35049965-35058749	+	protein_coding	184.544	229.911	225.134	252.658	EndoKo	EndoWt	OK	207.228	238.896	0.205162	0.617835	0.37115	0.736884	no
ENSMUSG00000007050	Lsm2	17:34981861-34985891	+	protein_coding	60.2129	50.0332	46.9604	67.224	EndoKo	EndoWt	OK	55.1231	57.0922	0.0506375	0.104423	0.88345	0.974018	no
ENSMUSG00000007080	Pole	5:110286305-110337474	+	protein_coding	8.60362	6.36176	5.02188	10.9302	EndoKo	EndoWt	OK	7.48269	7.97602	0.0921126	0.145154	0.84455	0.966635	no
ENSMUSG00000007097	Atp1a2	1:172261640-172319841	-	protein_coding	0.378087	2.68378	0.519268	0.259531	EndoKo	EndoWt	OK	1.53093	0.3894	-1.97509	-1.16288	0.1668	0.503076	no
ENSMUSG00000007107	Atp1a4	1:172223512-172258414	-	protein_coding	0.262314	0.163392	0.172011	0.187214	EndoKo	EndoWt	NOTEST	0.212853	0.179612	-0.24497	0	1	1	no
ENSMUSG00000007122	Casq1	1:172209893-172219868	-	protein_coding	6.14597	1.41102	9.12274	8.97107	EndoKo	EndoWt	OK	3.7785	9.0469	1.25961	1.53212	0.033	0.16774	no
ENSMUSG00000007207	Stx1a	5:135023481-135051100	+	protein_coding	64.1749	73.2666	59.0782	77.7628	EndoKo	EndoWt	OK	68.7207	68.4205	-0.00631644	-0.0166552	0.98005	0.99387	no
ENSMUSG00000007209	Ceacam9	7:16721928-16726110	+	protein_coding	0	0	0	0	EndoKo	EndoWt	NOTEST	0	0	0	0	1	1	no
ENSMUSG00000007216	Zfp775	6:48613179-48623227	+	protein_coding	2.17732	2.36193	3.01656	3.38943	EndoKo	EndoWt	OK	2.26962	3.20299	0.49697	0.869118	0.2119	0.57122	no
ENSMUSG00000007279	Scube2	7:109798675-109865679	-	protein_coding	0	0	0	0.0598627	EndoKo	EndoWt	NOTEST	0	0.0299313	Inf	0	1	1	no
ENSMUSG00000007338	Mrpl49	19:6046575-6057751	-	protein_coding	40.1507	41.1359	37.947	39.079	EndoKo	EndoWt	OK	40.6433	38.513	-0.0776704	-0.16234	0.8205	0.961564	no
ENSMUSG00000007379	Dennd2c	3:103102603-103169769	+	protein_coding	9.1739	10.219	11.0143	18.2248	EndoKo	EndoWt	OK	9.69643	14.6195	0.592373	1.50288	0.0328	0.166923	no
ENSMUSG00000007411	Mark3	12:111574509-111656227	+	protein_coding	37.9542	41.6618	41.4996	40.7439	EndoKo	EndoWt	OK	39.808	41.1217	0.0468425	0.142483	0.8399	0.965594	no
ENSMUSG00000007415	Gatad1	5:3571565-3647934	-	protein_coding	25.0306	24.1978	26.12	32.0554	EndoKo	EndoWt	OK	24.6142	29.0877	0.240915	0.49597	0.48585	0.828256	no
ENSMUSG00000007440	Pcdha10	18:36930284-37187657	+	protein_coding	1.77883	0.291339	1.45434	0.594005	EndoKo	EndoWt	OK	1.03508	1.02417	-0.0152911	-0.0190165	0.97515	0.992709	no
ENSMUSG00000007457	2310003L06Rik	5:87969458-87972870	+	protein_coding	0	0	0	0	EndoKo	EndoWt	NOTEST	0	0	0	0	1	1	no
ENSMUSG00000007458	M6pr	6:122308719-122317680	+	protein_coding	80.6674	91.6227	90.8178	123.961	EndoKo	EndoWt	OK	86.145	107.389	0.318011	0.981657	0.15875	0.488356	no
ENSMUSG00000007476	Lrrc8a	2:30237492-30344266	+	protein_coding	15.3441	20.419	23.9214	23.0817	EndoKo	EndoWt	OK	17.8816	23.5015	0.394282	0.769846	0.2806	0.638709	no
ENSMUSG00000007480	Mc5r	18:68337602-68339711	+	protein_coding	0.0510071	0	0	0	EndoKo	EndoWt	NOTEST	0.0255035	0	-Inf	0	1	1	no
ENSMUSG00000007564	Ppp2r1a	17:20945310-20965916	+	protein_coding	110.48	116.767	105.77	109.948	EndoKo	EndoWt	OK	113.624	107.859	-0.0751138	-0.196268	0.7588	0.947699	no
ENSMUSG00000007570	Fance	17:28313529-28326568	+	protein_coding	63.6544	49.0546	58.0093	44.5536	EndoKo	EndoWt	OK	56.3545	51.2815	-0.136093	-0.233449	0.7347	0.941153	no
ENSMUSG00000007589	Tinf2	14:55679082-55681817	-	protein_coding	13.4893	11.2528	12.3933	15.2639	EndoKo	EndoWt	OK	12.3711	13.8286	0.160685	0.34301	0.62075	0.90116	no
ENSMUSG00000007591	Tssk4	14:55650181-55652539	+	protein_coding	1.32804	2.77442	0.882978	2.00872	EndoKo	EndoWt	OK	2.05123	1.44585	-0.504572	-0.531142	0.45605	0.809138	no
ENSMUSG00000007594	Hapln4	8:70083528-70090862	+	protein_coding	0.00725926	0.276955	0.0651942	0.382815	EndoKo	EndoWt	NOTEST	0.142107	0.224005	0.656553	0	1	1	no
ENSMUSG00000007603	Dus3l	17:56764750-56770092	+	protein_coding	27.0083	27.8692	23.4613	27.2412	EndoKo	EndoWt	OK	27.4387	25.3513	-0.114158	-0.311909	0.65065	0.913398	no
ENSMUSG00000007610	Gtpbp3	8:71488102-71511769	+	protein_coding	11.1987	23.5024	15.739	19.6139	EndoKo	EndoWt	OK	17.3505	17.6764	0.0268466	0.0279518	0.96795	0.991208	no
ENSMUSG00000007613	Tgfbr1	4:47353221-47414931	+	protein_coding	12.2857	10.472	14.3806	11.4143	EndoKo	EndoWt	OK	11.3789	12.8974	0.180728	0.499282	0.4709	0.819322	no
ENSMUSG00000007617	Homer1	13:93303756-93404129	+	protein_coding	7.94379	3.84737	4.68965	4.63023	EndoKo	EndoWt	OK	5.89558	4.65994	-0.339323	-0.473724	0.46425	0.814915	no
ENSMUSG00000007646	Rad51c	11:87376644-87404954	-	protein_coding	3.69933	5.48933	2.49722	2.05087	EndoKo	EndoWt	OK	4.59433	2.27405	-1.01459	-1.26963	0.06255	0.269236	no
ENSMUSG00000007653	Gabrb2	11:42419756-42629028	+	protein_coding	1.00399	0.0352507	0.503427	0	EndoKo	EndoWt	OK	0.519618	0.251714	-1.04567	-0.509886	0.4807	0.82519	no
ENSMUSG00000007655	Cav1	6:17197750-17385604	+	protein_coding	130.407	137.906	157.979	151.545	EndoKo	EndoWt	OK	134.156	154.762	0.206137	0.414293	0.4392	0.79667	no
ENSMUSG00000007656	Arpp19	9:75037613-75060313	+	protein_coding	267.804	375.454	242.629	408.733	EndoKo	EndoWt	OK	321.629	325.681	0.0180646	0.0218541	0.9773	0.993151	no
ENSMUSG00000007659	Bcl2l1	2:152780667-152831728	-	protein_coding	26.8222	25.365	31.0211	40.3802	EndoKo	EndoWt	OK	26.0936	35.7006	0.452254	1.13802	0.1007	0.37084	no
ENSMUSG00000007670	Khsrp	17:57021057-57031507	-	protein_coding	27.7326	22.8599	24.7442	20.1179	EndoKo	EndoWt	OK	25.2963	22.4311	-0.173424	-0.506055	0.46025	0.812208	no
ENSMUSG00000007682	Dio2	12:90724553-90750693	-	protein_coding	0.1135	0	0.126327	0	EndoKo	EndoWt	NOTEST	0.0567501	0.0631634	0.154465	0	1	1	no
ENSMUSG00000007721	Ccdc124	8:70868226-70873490	-	protein_coding	73.9543	80.1626	81.8241	91.1792	EndoKo	EndoWt	OK	77.0584	86.5017	0.166776	0.458549	0.5134	0.84628	no
ENSMUSG00000007739	Cct4	11:22990518-23003780	+	protein_coding	156.85	157.29	161.579	182.095	EndoKo	EndoWt	OK	157.07	171.837	0.129631	0.281772	0.6816	0.92522	no
ENSMUSG00000007777	0610009B22Rik	11:51685385-51688874	-	protein_coding	23.6347	45.386	23.1047	27.1845	EndoKo	EndoWt	OK	34.5104	25.1446	-0.456781	-0.938915	0.18145	0.528389	no
ENSMUSG00000007783	Cpt1c	7:44959372-44974851	-	protein_coding	4.11187	3.17701	2.38641	5.29962	EndoKo	EndoWt	OK	3.64444	3.84301	0.0765412	0.13083	0.85465	0.96873	no
ENSMUSG00000007805	Twist2	1:91801460-91848028	+	protein_coding	0	0.276298	0	0	EndoKo	EndoWt	NOTEST	0.138149	0	-Inf	0	1	1	no
ENSMUSG00000007812	Zfp655	5:145231722-145247302	+	protein_coding	11.1151	10.0382	10.1803	6.19358	EndoKo	EndoWt	OK	10.5766	8.18697	-0.36948	-0.563338	0.35675	0.722627	no
ENSMUSG00000007815	Rhoa	9:108306204-108337939	+	protein_coding	148.009	171.887	155.67	192.293	EndoKo	EndoWt	OK	159.948	173.982	0.121333	0.377806	0.59115	0.889094	no
ENSMUSG00000007817	Zmiz1	14:25455736-25666743	+	protein_coding	28.3982	27.8605	28.7474	20.5283	EndoKo	EndoWt	OK	28.1294	24.6379	-0.191201	-0.331054	0.4133	0.775653	no
ENSMUSG00000007827	Ankrd26	6:118502563-118562256	-	protein_coding	2.13244	1.76318	2.81647	2.03878	EndoKo	EndoWt	OK	1.94781	2.42762	0.317692	0.582397	0.40265	0.76671	no
ENSMUSG00000007833	Aldh16a1	7:45140683-45160069	-	protein_coding	55.1425	71.4165	47.7195	71.5339	EndoKo	EndoWt	OK	63.2795	59.6267	-0.0857779	-0.0864291	0.88785	0.974841	no
ENSMUSG00000007836	Hnrnpa0	13:58125878-58128556	-	protein_coding	101.675	74.4337	97.0759	96.9814	EndoKo	EndoWt	OK	88.0543	97.0286	0.140017	0.433002	0.54215	0.864089	no
ENSMUSG00000007837	Prrg2	7:45053612-45078503	-	protein_coding	50.0892	70.2311	60.1547	58.2792	EndoKo	EndoWt	OK	60.1601	59.2169	-0.022798	-0.0425437	0.9506	0.98795	no
ENSMUSG00000007850	Hnrnph1	11:50376989-50386528	+	protein_coding	1451.71	1568.61	1327.01	1392.59	EndoKo	EndoWt	OK	1510.16	1359.8	-0.151309	-0.110638	0.86155	0.970023	no
ENSMUSG00000007867	Ift43	12:86082560-86162458	+	protein_coding	14.3516	15.8303	16.7931	11.4994	EndoKo	EndoWt	OK	15.0909	14.1463	-0.09326	-0.153716	0.8213	0.961713	no
ENSMUSG00000007872	Id3	4:136143496-136145755	+	protein_coding	264.125	374.531	380.687	497.672	EndoKo	EndoWt	OK	319.328	439.179	0.459772	0.992862	0.09775	0.363433	no
ENSMUSG00000007877	Tcap	11:98383810-98384953	+	protein_coding	0	0	0.654894	0	EndoKo	EndoWt	NOTEST	0	0.327447	Inf	0	1	1	no
ENSMUSG00000007880	Arid1a	4:133679007-133756769	-	protein_coding	18.7998	17.402	19.8563	15.3188	EndoKo	EndoWt	OK	18.1009	17.5875	-0.0415091	-0.126438	0.85345	0.968377	no
ENSMUSG00000007888	Crlf1	8:70493157-70504081	+	protein_coding	0.500641	0.837238	0	0	EndoKo	EndoWt	OK	0.66894	0	-Inf	NA	0.0166	0.0983925	no
ENSMUSG00000007891	Ctsd	7:142325836-142388038	-	protein_coding	136.207	156.008	153.388	161.937	EndoKo	EndoWt	OK	146.108	157.663	0.109808	0.337973	0.6212	0.901494	no
ENSMUSG00000007892	Rplp1	9:61913283-61914538	-	protein_coding	1016.54	1332.8	1230.91	1640.85	EndoKo	EndoWt	OK	1174.67	1435.88	0.289682	0.893733	0.1986	0.554363	no
ENSMUSG00000007907	Cabs1	5:87979450-87981543	+	protein_coding	0	0	0	0	EndoKo	EndoWt	NOTEST	0	0	0	0	1	1	no
ENSMUSG00000007908	Hmgcll1	9:75775363-76136350	+	protein_coding	0.699797	0.239167	0.428664	0	EndoKo	EndoWt	OK	0.469482	0.214332	-1.13122	-0.672963	0.4363	0.794499	no
ENSMUSG00000007944	Ttc9b	7:27653914-27656208	+	protein_coding	0.481326	0.124922	0.686144	0	EndoKo	EndoWt	NOTEST	0.303124	0.343072	0.178604	0	1	1	no
ENSMUSG00000007946	Phox2a	7:101818312-101838226	+	protein_coding	0	0	0.194028	0	EndoKo	EndoWt	NOTEST	0	0.0970139	Inf	0	1	1	no
ENSMUSG00000007950	Abhd8	8:71456699-71463657	-	protein_coding	30.5053	26.4253	30.9201	24.5884	EndoKo	EndoWt	OK	28.4653	27.7542	-0.0364975	-0.0979074	0.8916	0.975726	no
ENSMUSG00000007987	Rabl5	5:136908149-136913244	+	protein_coding	26.4813	24.5255	23.841	29.323	EndoKo	EndoWt	OK	25.5034	26.582	0.0597606	0.124275	0.8601	0.969854	no
ENSMUSG00000007989	Fzd3	14:65201025-65262463	-	protein_coding	2.43787	0.55136	2.64229	1.04409	EndoKo	EndoWt	OK	1.49461	1.84319	0.302433	0.288237	0.57325	0.880379	no
ENSMUSG00000008028	1700008O03Rik	7:44360042-44400187	-	protein_coding	0.0464158	0.0217783	0	0.0477786	EndoKo	EndoWt	NOTEST	0.034097	0.0238893	-0.513283	0	1	1	no
ENSMUSG00000008035	Mid1ip1	X:10707175-10719690	NA	NA	7.50928	13.827	13.3459	2.82823	EndoKo	EndoWt	OK	10.6682	8.08705	-0.399625	-0.353952	0.6282	0.904184	no
ENSMUSG00000008036	Ap2s1	7:16738409-16749294	+	protein_coding	148.497	195.223	178.373	229.896	EndoKo	EndoWt	OK	171.86	204.135	0.248291	0.74064	0.28625	0.645767	no
ENSMUSG00000008090	Fgfrl1	5:108694228-108706950	+	protein_coding	2.16675	3.99851	3.92327	4.6443	EndoKo	EndoWt	OK	3.08263	4.28379	0.474724	0.764203	0.28155	0.639854	no
ENSMUSG00000008129	4930432K21Rik	8:84148024-84172590	+	protein_coding	1.03387	1.39183	0.274247	1.03775	EndoKo	EndoWt	OK	1.21285	0.655997	-0.886639	-0.730789	0.23255	0.588986	no
ENSMUSG00000008136	Fhl2	1:43123073-43163961	-	protein_coding	1.49334	0.228811	1.59789	2.72158	EndoKo	EndoWt	OK	0.861078	2.15974	1.32664	1.29575	0.06675	0.281923	no
ENSMUSG00000008140	Emc10	7:44489936-44496529	-	protein_coding	79.505	76.4661	80.8358	99.1984	EndoKo	EndoWt	OK	77.9856	90.0171	0.206993	0.563747	0.38285	0.748561	no
ENSMUSG00000008153	Clstn3	6:124430758-124464794	-	protein_coding	12.3195	5.28507	6.09169	0.563104	EndoKo	EndoWt	OK	8.80229	3.3274	-1.40348	-1.24852	0.0406	0.196136	no
ENSMUSG00000008167	Fbxw9	8:85036914-85067124	+	protein_coding	39.4883	55.6963	63.4889	68.79	EndoKo	EndoWt	OK	47.5923	66.1394	0.474782	0.530354	0.4588	0.811282	no
ENSMUSG00000008193	Spib	7:44525994-44532071	-	protein_coding	0	0	0	0	EndoKo	EndoWt	NOTEST	0	0	0	0	1	1	no
ENSMUSG00000008200	Fnbp4	2:90745369-90781021	+	protein_coding	65.791	53.1903	52.9367	46.3483	EndoKo	EndoWt	OK	59.4906	49.6425	-0.261088	-0.399177	0.5708	0.879458	no
ENSMUSG00000008206	Lass4	8:4493025-4525757	+	protein_coding	30.7656	22.3614	38.5939	29.9356	EndoKo	EndoWt	OK	26.5635	34.2648	0.367281	0.426398	0.3937	0.758346	no
ENSMUSG00000008226	Scrn3	2:73271924-73337818	+	protein_coding	8.66653	7.3368	5.34595	7.31452	EndoKo	EndoWt	OK	8.00167	6.33023	-0.338042	-0.391099	0.50775	0.84238	no
ENSMUSG00000008301	Phax	18:56509686-56587712	+	protein_coding	34.6263	42.7916	36.5369	59.4491	EndoKo	EndoWt	OK	38.7089	47.993	0.310158	0.619928	0.37955	0.745102	no
ENSMUSG00000008305	Tle1	4:72117141-72200919	-	protein_coding	26.8613	25.9136	30.7868	28.5372	EndoKo	EndoWt	OK	26.3875	29.662	0.168763	0.376302	0.5594	0.874091	no
ENSMUSG00000008307	1700109H08Rik	5:3571565-3647934	+	protein_coding	27.9597	11.4595	5.39393	12.5332	EndoKo	EndoWt	OK	19.7096	8.96354	-1.13676	-0.289423	0.58765	0.887331	no
ENSMUSG00000008318	Relt	7:100845847-100863446	-	protein_coding	1.14749	0.921654	0.609366	2.00319	EndoKo	EndoWt	OK	1.03457	1.30628	0.336428	0.275523	0.6167	0.899658	no
ENSMUSG00000008333	Snrpb2	2:143063038-143072853	+	protein_coding	60.1019	65.7233	69.6627	77.2682	EndoKo	EndoWt	OK	62.9126	73.4655	0.223717	0.478528	0.49845	0.836236	no
ENSMUSG00000008348	Ubc	5:125385964-125390554	-	protein_coding	569.38	545.686	442.527	492.386	EndoKo	EndoWt	OK	557.533	467.456	-0.254225	-0.628063	0.35535	0.721215	no
ENSMUSG00000008373	Prpf31	7:3629984-3644887	+	protein_coding	36.0409	34.977	31.3768	41.6462	EndoKo	EndoWt	OK	35.5089	36.5115	0.0401666	0.0996155	0.88715	0.974795	no
ENSMUSG00000008384	Sertad1	7:27486909-27490316	+	protein_coding	20.7321	43.8263	38.7455	46.37	EndoKo	EndoWt	OK	32.2792	42.5577	0.398816	0.857681	0.19935	0.555549	no
ENSMUSG00000008393	Carhsp1	16:8658586-8672153	-	protein_coding	34.2625	28.7111	35.1128	37.2629	EndoKo	EndoWt	OK	31.4868	36.1878	0.200757	0.586623	0.40625	0.769648	no
ENSMUSG00000008398	Elk3	10:93247413-93311135	-	protein_coding	120.596	132.61	130.397	152.718	EndoKo	EndoWt	OK	126.603	141.557	0.161076	0.435873	0.53135	0.857938	no
ENSMUSG00000008429	Herpud2	9:25108129-25151781	-	protein_coding	16.6488	14.4408	14.3444	14.681	EndoKo	EndoWt	OK	15.5448	14.5127	-0.0991159	-0.249576	0.7224	0.937857	no
ENSMUSG00000008435	Rdh13	7:4424769-4445649	-	protein_coding	14.7147	13.5264	8.72502	5.93524	EndoKo	EndoWt	OK	14.1206	7.33013	-0.945886	-1.21547	0.0605	0.263116	no
ENSMUSG00000008438	Adam21	12:81558583-81568474	-	protein_coding	0.144655	0.279227	0	0	EndoKo	EndoWt	NOTEST	0.211941	0	-Inf	0	1	1	no
ENSMUSG00000008450	Nutf2	8:105860633-105880402	+	protein_coding	16.715	17.1508	17.5383	21.5202	EndoKo	EndoWt	OK	16.9329	19.5292	0.205806	0.498442	0.48235	0.82649	no
ENSMUSG00000008461	Fut1	7:45617605-45621059	+	protein_coding	0	0	0	0	EndoKo	EndoWt	NOTEST	0	0	0	0	1	1	no
ENSMUSG00000008475	Arpc5	1:152766541-152775597	+	protein_coding	95.2208	96.6257	96.8885	127.294	EndoKo	EndoWt	OK	95.9232	112.091	0.224723	0.656693	0.34255	0.708587	no
ENSMUSG00000008482	Rnf151	17:24715838-24718057	-	protein_coding	0.19845	0	0	0.34425	EndoKo	EndoWt	NOTEST	0.099225	0.172125	0.794683	0	1	1	no
ENSMUSG00000008489	Elavl2	4:91250762-91400785	-	protein_coding	1.49805	2.63383	1.83399	1.03861	EndoKo	EndoWt	OK	2.06594	1.4363	-0.524439	-0.471453	0.4048	0.76845	no
ENSMUSG00000008496	Pou2f2	7:25091908-25159922	-	protein_coding	0.259104	0.75707	0.120682	0.18137	EndoKo	EndoWt	OK	0.508087	0.151026	-1.75028	-0.810369	0.07325	0.3003	no
ENSMUSG00000008540	Mgst1	6:138140315-138156755	+	protein_coding	7.40653	11.9597	15.1038	18.4836	EndoKo	EndoWt	OK	9.68311	16.7937	0.794377	0.958055	0.1501	0.472658	no
ENSMUSG00000008575	Nfib	4:82290172-82705750	-	protein_coding	19.9768	19.1732	17.323	21.9413	EndoKo	EndoWt	OK	19.575	19.6322	0.00420775	0.011404	0.9849	0.995085	no
ENSMUSG00000008590	Htr3b	9:48935007-48964990	-	protein_coding	0	0.120852	0	0.0615432	EndoKo	EndoWt	NOTEST	0.0604262	0.0307716	-0.973573	0	1	1	no
ENSMUSG00000008601	Rab25	3:88542028-88548300	-	protein_coding	1.74486	0.774608	0.811114	0.541132	EndoKo	EndoWt	OK	1.25973	0.676123	-0.897761	-0.649037	0.3637	0.729492	no
ENSMUSG00000008604	Ubqln4	3:88553715-88569725	+	protein_coding	20.3898	19.4972	24.0934	25.7764	EndoKo	EndoWt	OK	19.9435	24.9349	0.322245	0.915794	0.1888	0.539922	no
ENSMUSG00000008658	Rbfox1	16:6809221-7412479	+	protein_coding	0.182974	0	0.138512	0	EndoKo	EndoWt	NOTEST	0.0914868	0.069256	-0.401625	0	1	1	no
ENSMUSG00000008668	Rps18	17:33951998-33966984	-	protein_coding	476.48	538.898	534.402	704.883	EndoKo	EndoWt	OK	507.689	619.642	0.28749	0.719824	0.32165	0.686746	no
ENSMUSG00000008682	Rpl10	X:74270811-74273135	NA	NA	178.618	259.22	217.829	279.203	EndoKo	EndoWt	OK	218.919	248.516	0.182941	0.502104	0.47705	0.822963	no
ENSMUSG00000008683	Rps15a	7:118104377-118116186	-	protein_coding	1177.34	1594.13	1238.55	1943.87	EndoKo	EndoWt	OK	1385.74	1591.21	0.19947	0.472305	0.4996	0.836819	no
ENSMUSG00000008690	Ncaph2	15:89355718-89377039	+	protein_coding	55.333	69.5124	67.2554	76.6865	EndoKo	EndoWt	OK	62.4227	71.9709	0.205344	0.354226	0.60665	0.895513	no
ENSMUSG00000008730	Hipk1	3:103739365-103791563	-	protein_coding	18.8766	17.6429	19.0478	18.2171	EndoKo	EndoWt	OK	18.2597	18.6325	0.0291515	0.0750487	0.90195	0.978017	no
ENSMUSG00000008734	Gprc5b	7:118740225-118995211	-	protein_coding	3.88679	2.49994	3.08698	3.13729	EndoKo	EndoWt	OK	3.19337	3.11214	-0.037173	-0.0344353	0.96255	0.990167	no
ENSMUSG00000008763	Man1a2	3:100562207-100685503	-	protein_coding	10.6581	11.2279	14.6267	10.6367	EndoKo	EndoWt	OK	10.943	12.6317	0.207035	0.277778	0.51565	0.847775	no
ENSMUSG00000008789	Ceacam5	7:17713251-17761121	+	protein_coding	0	0	0	0	EndoKo	EndoWt	NOTEST	0	0	0	0	1	1	no
ENSMUSG00000008813	Tppp2	14:51918424-51920699	+	protein_coding	0	0	0	0	EndoKo	EndoWt	NOTEST	0	0	0	0	1	1	no
ENSMUSG00000008822	Acyp1	12:85272397-85288438	-	protein_coding	20.0217	25.9389	24.8787	39.4681	EndoKo	EndoWt	OK	22.9803	32.1734	0.485469	0.891334	0.20085	0.557735	no
ENSMUSG00000008843	Cldn13	5:134914248-134915526	-	protein_coding	0	0	0	0	EndoKo	EndoWt	NOTEST	0	0	0	0	1	1	no
ENSMUSG00000008845	Cd163	6:124304650-124330527	+	protein_coding	0.0116403	0	0	0	EndoKo	EndoWt	NOTEST	0.00582017	0	-Inf	0	1	1	no
ENSMUSG00000008855	Hdac5	11:102194431-102230166	-	protein_coding	44.2923	50.3286	46.0535	59.6093	EndoKo	EndoWt	OK	47.3104	52.8314	0.159238	0.196009	0.79805	0.956573	no
ENSMUSG00000008859	Rala	13:17880574-17944239	-	protein_coding	29.7508	23.7713	27.3834	27.196	EndoKo	EndoWt	OK	26.7611	27.2897	0.0282202	0.0793129	0.91245	0.980047	no
ENSMUSG00000008874	Clec3a	8:114418085-114425846	+	protein_coding	0	0	0	0	EndoKo	EndoWt	NOTEST	0	0	0	0	1	1	no
ENSMUSG00000008892	Vdac3	8:22577074-22593813	-	protein_coding	47.4444	54.6388	52.519	58.1133	EndoKo	EndoWt	OK	51.0416	55.3161	0.116027	0.325852	0.63475	0.907056	no
ENSMUSG00000008932	Slc1a7	4:107968331-108013532	+	protein_coding	15.3991	7.88737	8.96785	2.0145	EndoKo	EndoWt	OK	11.6432	5.49118	-1.08431	-1.91352	0.00645	0.0461221	yes
ENSMUSG00000008958	Vps72	3:95111021-95123051	+	protein_coding	95.6317	74.8404	104.144	99.6888	EndoKo	EndoWt	OK	85.2361	101.916	0.25785	0.467283	0.49445	0.833626	no
ENSMUSG00000008976	Gabpa	16:84827865-84863779	+	protein_coding	40.0672	38.089	36.8199	30.9627	EndoKo	EndoWt	OK	39.0781	33.8913	-0.205445	-0.14507	0.7472	0.944877	no
ENSMUSG00000008999	Bmp7	2:172868011-172940321	-	protein_coding	0.275438	0.513236	0.133902	0	EndoKo	EndoWt	OK	0.394337	0.0669511	-2.55825	-1.43147	0.2668	0.620735	no
ENSMUSG00000009013	Dynll1	5:115297109-115300999	-	protein_coding	361.895	487.226	505.691	615.527	EndoKo	EndoWt	OK	424.561	560.609	0.401024	1.16279	0.09235	0.351291	no
ENSMUSG00000009030	Pdcl	2:37350073-37359332	-	protein_coding	27.6907	24.8702	31.2517	22.215	EndoKo	EndoWt	OK	26.2804	26.7333	0.0246518	0.0586451	0.92525	0.98254	no
ENSMUSG00000009035	Tmem184b	15:79360683-79403303	-	protein_coding	50.8564	68.9706	68.51	74.1369	EndoKo	EndoWt	OK	59.9135	71.3235	0.251497	0.782955	0.2684	0.622951	no
ENSMUSG00000009047	Gm5965	16:88777895-88778528	+	protein_coding	0	0	0	0.0879537	EndoKo	EndoWt	NOTEST	0	0.0439769	Inf	0	1	1	no
ENSMUSG00000009070	Rtdr1	10:74957476-75032586	-	protein_coding	0	0	0	0	EndoKo	EndoWt	NOTEST	0	0	0	0	1	1	no
ENSMUSG00000009073	Nf2	11:4765844-4849536	-	protein_coding	21.928	21.7831	24.1405	20.1424	EndoKo	EndoWt	OK	21.8556	22.1415	0.0187495	0.0433437	0.94195	0.985862	no
ENSMUSG00000009075	Cabp7	11:4704677-4746778	-	protein_coding	0.21272	0.119798	0.218413	0.604374	EndoKo	EndoWt	OK	0.166259	0.411394	1.30709	0.468802	0.6178	0.899923	no
ENSMUSG00000009076	Zmat5	11:4704677-4746778	+	protein_coding	29.3983	31.3873	36.6348	36.721	EndoKo	EndoWt	OK	30.3928	36.6779	0.271181	0.571999	0.41855	0.78006	no
ENSMUSG00000009079	Ewsr1	11:5069688-5106093	-	protein_coding	276.566	264.005	256.04	307.406	EndoKo	EndoWt	OK	270.286	281.723	0.0597928	0.13232	0.84545	0.96685	no
ENSMUSG00000009090	Ap1b1	11:4986823-5042791	+	protein_coding	43.046	27.9144	34.7833	29.874	EndoKo	EndoWt	OK	35.4802	32.3286	-0.1342	-0.205357	0.70305	0.932721	no
ENSMUSG00000009092	Derl3	10:75893397-75895941	+	protein_coding	0.215921	0	0.474014	0.509397	EndoKo	EndoWt	OK	0.10796	0.491706	2.18729	1.16445	0.20455	0.562478	no
ENSMUSG00000009093	Gstt4	10:75814942-75822543	-	protein_coding	0	0	0	0	EndoKo	EndoWt	NOTEST	0	0	0	0	1	1	no
ENSMUSG00000009097	Tbx1	16:18581712-18586969	-	protein_coding	39.477	46.7212	43.551	48.225	EndoKo	EndoWt	OK	43.0991	45.888	0.0904593	0.256451	0.7104	0.93468	no
ENSMUSG00000009108	Gnat2	3:108092788-108101432	+	protein_coding	9.15703	1.13541	7.99735	1.76875	EndoKo	EndoWt	OK	5.14622	4.88305	-0.0757291	-0.0808906	0.9055	0.978776	no
ENSMUSG00000009112	Bcl2l13	6:120836229-120916853	+	protein_coding	9.96365	9.59254	10.8027	8.93107	EndoKo	EndoWt	OK	9.7781	9.86686	0.013038	0.033147	0.9632	0.990187	no
ENSMUSG00000009114	2610028H24Rik	10:76449080-76515856	+	protein_coding	0.0681553	0.0851592	0	0	EndoKo	EndoWt	NOTEST	0.0766573	0	-Inf	0	1	1	no
ENSMUSG00000009115	1700027D21Rik	10:76562271-76570532	+	protein_coding	0	0	0	0	EndoKo	EndoWt	NOTEST	0	0	0	0	1	1	no
ENSMUSG00000009145	Dqx1	6:83057843-83067210	+	protein_coding	0.440477	1.04182	1.13617	0.668943	EndoKo	EndoWt	OK	0.74115	0.902555	0.28425	0.305398	0.6613	0.917526	no
ENSMUSG00000009185	Ccl8	11:82115184-82116799	+	protein_coding	0	0	0	0	EndoKo	EndoWt	NOTEST	0	0	0	0	1	1	no
ENSMUSG00000009207	Lnp	2:74520290-74584544	-	protein_coding	5.8083	2.2702	6.58383	4.89713	EndoKo	EndoWt	OK	4.03925	5.74048	0.507084	0.72025	0.2314	0.588021	no
ENSMUSG00000009210	2310007L24Rik	11:106365473-106377114	+	protein_coding	0.0269633	0	0.257643	0.0374185	EndoKo	EndoWt	NOTEST	0.0134816	0.147531	3.45195	0	1	1	no
ENSMUSG00000009214	Tmem8c	2:27061635-27072179	-	protein_coding	0.170026	0	0	0	EndoKo	EndoWt	NOTEST	0.0850131	0	-Inf	0	1	1	no
ENSMUSG00000009216	Fam163b	2:27110379-27142491	-	protein_coding	0.0977189	0	0.0709169	0.0123282	EndoKo	EndoWt	NOTEST	0.0488594	0.0416226	-0.231272	0	1	1	no
ENSMUSG00000009246	Trpm5	7:143069152-143094642	-	protein_coding	2.40908	5.77969	1.26727	0.389119	EndoKo	EndoWt	OK	4.09438	0.828192	-2.30561	-0.764337	0.32605	0.69113	no
ENSMUSG00000009248	Ascl2	7:142966821-142969264	-	protein_coding	0.122127	0	0	0.193724	EndoKo	EndoWt	NOTEST	0.0610635	0.0968622	0.665625	0	1	1	no
ENSMUSG00000009281	Rarres2	6:48554795-48572670	-	protein_coding	0	3.42125	0.627452	0	EndoKo	EndoWt	OK	1.71063	0.313726	-2.44695	-0.575358	0.4993	0.836647	no
ENSMUSG00000009291	Pttg1ip	10:77581719-77598732	+	protein_coding	101.229	116.551	122.268	130.837	EndoKo	EndoWt	OK	108.89	126.553	0.216867	0.552591	0.3738	0.73964	no
ENSMUSG00000009292	Trpm2	10:77907721-77970563	-	protein_coding	0.235838	0.135039	0.711628	0	EndoKo	EndoWt	OK	0.185439	0.355814	0.940183	0.461111	0.5288	0.856282	no
ENSMUSG00000009293	Ube2g2	10:77606096-77645993	+	protein_coding	39.1452	38.0449	43.6373	30.195	EndoKo	EndoWt	OK	38.595	36.9161	-0.0641634	-0.0746068	0.88875	0.975083	no
ENSMUSG00000009350	Mpo	11:87793580-87804413	+	protein_coding	0	0	0.0110732	0	EndoKo	EndoWt	NOTEST	0	0.00553661	Inf	0	1	1	no
ENSMUSG00000009356	Lpo	11:87806427-87828289	-	protein_coding	0.0359645	0	0.0358879	0	EndoKo	EndoWt	NOTEST	0.0179823	0.017944	-0.0030758	0	1	1	no
ENSMUSG00000009376	Met	6:17463799-17573980	+	protein_coding	2.64987	0.986666	1.50013	3.59503	EndoKo	EndoWt	OK	1.81827	2.54758	0.486561	0.294649	0.5352	0.860374	no
ENSMUSG00000009378	Slc16a12	19:34668402-34747289	-	protein_coding	0.0190906	0.242781	0	0.158958	EndoKo	EndoWt	NOTEST	0.130936	0.0794792	-0.720207	0	1	1	no
ENSMUSG00000009394	Syn2	6:115134901-115282626	+	protein_coding	1.66221	2.6014	2.17926	3.94488	EndoKo	EndoWt	OK	2.1318	3.06207	0.522432	0.844982	0.2255	0.58371	no
ENSMUSG00000009406	Elk1	X:20933394-20986737	NA	NA	8.50013	6.43655	8.67343	5.91089	EndoKo	EndoWt	OK	7.46834	7.29216	-0.0344416	-0.0713459	0.9176	0.981367	no
ENSMUSG00000009418	Nav1	1:135434579-135599950	-	protein_coding	11.1848	11.268	10.4483	12.1907	EndoKo	EndoWt	OK	11.2264	11.3195	0.0119092	0.0359142	0.9598	0.989753	no
ENSMUSG00000009470	Tnpo1	13:98839018-98926384	-	protein_coding	32.3688	25.0432	29.0623	20.9403	EndoKo	EndoWt	OK	28.706	25.0013	-0.199351	-0.503625	0.47665	0.822751	no
ENSMUSG00000009471	Myod1	7:46376473-46379092	+	protein_coding	0	0	0	0	EndoKo	EndoWt	NOTEST	0	0	0	0	1	1	no
ENSMUSG00000009487	Otog	7:46240986-46311434	+	protein_coding	0.0448037	0	0.012419	0	EndoKo	EndoWt	NOTEST	0.0224018	0.00620948	-1.85107	0	1	1	no
ENSMUSG00000009535	Rnmt	18:68300354-68324852	+	protein_coding	17.1329	17.1362	20.3266	16.738	EndoKo	EndoWt	OK	17.1345	18.5323	0.113132	0.249447	0.71075	0.934724	no
ENSMUSG00000009545	Kcnq1	7:143107253-143427042	+	protein_coding	20.8186	23.3105	19.564	25.0559	EndoKo	EndoWt	OK	22.0646	22.3099	0.0159562	0.0442545	0.95195	0.98813	no
ENSMUSG00000009549	Srp14	2:118475849-118479711	-	protein_coding	132.043	147.81	152.371	174.976	EndoKo	EndoWt	OK	139.926	163.673	0.22615	0.623608	0.3809	0.746562	no
ENSMUSG00000009551	6330409D20Rik	2:32721054-32755512	-	protein_coding	2.09662	3.30687	0.55644	2.04087	EndoKo	EndoWt	OK	2.70175	1.29865	-1.05688	-0.320801	0.67365	0.922165	no
ENSMUSG00000009555	Cdk9	2:32705783-32713076	-	protein_coding	85.4454	82.1345	74.8099	99.7142	EndoKo	EndoWt	OK	83.7899	87.262	0.0585772	0.117872	0.86775	0.971095	no
ENSMUSG00000009563	Tor2a	2:32757025-32775633	+	protein_coding	47.3387	49.0681	45.1615	47.7638	EndoKo	EndoWt	OK	48.2034	46.4627	-0.053063	-0.133883	0.839	0.965452	no
ENSMUSG00000009566	Fpgs	2:32621757-32704137	-	protein_coding	20.6343	26.0826	17.8682	14.1391	EndoKo	EndoWt	OK	23.3585	16.0037	-0.545544	-0.142331	0.6148	0.898817	no
ENSMUSG00000009569	Mkl2	16:13256480-13417529	+	protein_coding	23.1634	28.269	29.5976	26.2613	EndoKo	EndoWt	OK	25.7162	27.9294	0.119108	0.213816	0.66165	0.917614	no
ENSMUSG00000009575	Cbx5	15:103191543-103239816	-	protein_coding	19.8161	21.7965	15.0928	15.2042	EndoKo	EndoWt	OK	20.8063	15.1485	-0.457843	-0.573145	0.13755	0.447538	no
ENSMUSG00000009580	Odam	5:87885028-87894174	+	protein_coding	0	0	0	0	EndoKo	EndoWt	NOTEST	0	0	0	0	1	1	no
ENSMUSG00000009585	Apobec3	15:79891658-79971119	+	protein_coding	20.941	28.0915	32.0691	44.3334	EndoKo	EndoWt	OK	24.5162	38.2013	0.639883	1.01569	0.151	0.474303	no
ENSMUSG00000009588	St6galnac1	11:116765024-116775507	-	protein_coding	0.011183	0	0	0	EndoKo	EndoWt	NOTEST	0.00559149	0	-Inf	0	1	1	no
ENSMUSG00000009596	Taf7l	X:134460117-134476490	NA	NA	0	0	0	0	EndoKo	EndoWt	NOTEST	0	0	0	0	1	1	no
ENSMUSG00000009614	Sardh	2:27188392-27248337	-	protein_coding	19.4273	32.5752	19.0638	21.5893	EndoKo	EndoWt	OK	26.0012	20.3265	-0.355218	-0.547772	0.4316	0.79078	no
ENSMUSG00000009621	Vav2	2:27262103-27427033	-	protein_coding	10.6964	15.4858	9.21036	6.2932	EndoKo	EndoWt	OK	13.0911	7.75178	-0.755985	-0.502037	0.2395	0.593493	no
ENSMUSG00000009628	Tex15	8:33516737-33585582	+	protein_coding	0.0707147	0.256963	0.0577274	0	EndoKo	EndoWt	NOTEST	0.163839	0.0288637	-2.50495	0	1	1	no
ENSMUSG00000009630	Ppp2cb	8:33599620-33641976	+	protein_coding	60.9745	57.5526	61.0312	73.965	EndoKo	EndoWt	OK	59.2635	67.4981	0.187702	0.508148	0.4622	0.813369	no
ENSMUSG00000009633	G0s2	1:193272160-193273188	-	protein_coding	1.6063	3.82152	1.33573	0.796124	EndoKo	EndoWt	OK	2.71391	1.06593	-1.34826	-1.10264	0.1404	0.453444	no
ENSMUSG00000009640	Dmap1	4:117674680-117682273	-	protein_coding	23.6407	26.0318	21.2394	31.9091	EndoKo	EndoWt	OK	24.8362	26.5743	0.0975833	0.229636	0.74	0.942431	no
ENSMUSG00000009646	Pla2g12b	10:59403659-59421976	+	protein_coding	0	0	0	0	EndoKo	EndoWt	NOTEST	0	0	0	0	1	1	no
ENSMUSG00000009647	Ccdc109a	10:59446983-59616692	-	protein_coding	9.75077	9.14909	7.16712	9.44552	EndoKo	EndoWt	OK	9.44993	8.30632	-0.186094	-0.412094	0.549	0.867973	no
ENSMUSG00000009654	Oit3	10:59422957-59441778	-	protein_coding	0.664663	0.106151	0.659659	0	EndoKo	EndoWt	OK	0.385407	0.329829	-0.224664	-0.101661	0.83245	0.963978	no
ENSMUSG00000009670	Tex11	X:100838647-101059667	NA	NA	0	0	0	0	EndoKo	EndoWt	NOTEST	0	0	0	0	1	1	no
ENSMUSG00000009681	Bcr	10:75060895-75184923	+	protein_coding	8.99355	9.43397	8.8818	10.3023	EndoKo	EndoWt	OK	9.21376	9.59207	0.0580525	0.160728	0.8223	0.962097	no
ENSMUSG00000009687	Fxyd5	7:31032721-31042481	-	protein_coding	302.857	356.287	321.428	373.778	EndoKo	EndoWt	OK	329.572	347.603	0.0768461	0.180857	0.7973	0.956488	no
ENSMUSG00000009731	Kcnd1	X:7822288-7838280	NA	NA	0.936522	1.36543	0.547958	0.32755	EndoKo	EndoWt	OK	1.15098	0.437754	-1.39466	-1.31098	0.05	0.22925	no
ENSMUSG00000009733	Tfcp2	15:100502798-100552008	-	protein_coding	8.04358	9.25554	8.90046	8.50851	EndoKo	EndoWt	OK	8.64956	8.70448	0.0091321	0.0209844	0.9751	0.992709	no
ENSMUSG00000009734	Pou6f2	13:18121100-18382041	-	protein_coding	0.00424364	0	0	0	EndoKo	EndoWt	NOTEST	0.00212182	0	-Inf	0	1	1	no
ENSMUSG00000009739	Pou6f1	15:100575317-100599984	-	protein_coding	15.3485	15.7281	12.913	15.396	EndoKo	EndoWt	OK	15.5383	14.1545	-0.134568	-0.206995	0.7581	0.947536	no
ENSMUSG00000009741	Ubp1	9:113930933-114046191	+	protein_coding	41.7477	37.6359	40.1983	38.7659	EndoKo	EndoWt	OK	39.6918	39.4821	-0.00764111	-0.0216071	0.9741	0.992607	no
ENSMUSG00000009772	Nuak2	1:132316125-132333488	+	protein_coding	3.61193	3.59104	2.1325	2.48449	EndoKo	EndoWt	OK	3.60149	2.3085	-0.641637	-0.786274	0.18015	0.526334	no
ENSMUSG00000009828	Ick	9:78109191-78172107	+	protein_coding	16.6086	15.2416	17.5887	14.1819	EndoKo	EndoWt	OK	15.9251	15.8853	-0.00361121	-0.00838732	0.99	0.9965	no
ENSMUSG00000009863	Sdhb	4:140961202-140979193	+	protein_coding	89.0358	135.271	93.3	98.686	EndoKo	EndoWt	OK	112.153	95.993	-0.224472	-0.655086	0.3561	0.721928	no
ENSMUSG00000009876	Cox4i2	2:152754172-152765037	+	protein_coding	5.25407	5.08108	6.69818	0.959391	EndoKo	EndoWt	OK	5.16757	3.82879	-0.4326	-0.46744	0.4992	0.836593	no
ENSMUSG00000009894	Snap47	11:59407133-59458567	-	protein_coding	25.5514	24.0838	26.5744	26.6623	EndoKo	EndoWt	OK	24.8176	26.6184	0.101059	0.20511	0.74365	0.943596	no
ENSMUSG00000009900	Wnt3a	11:59248032-59290752	-	protein_coding	0	0	0	0	EndoKo	EndoWt	NOTEST	0	0	0	0	1	1	no
ENSMUSG00000009905	Kdsr	1:106720409-106759742	-	protein_coding	7.34824	7.26225	7.27353	7.95461	EndoKo	EndoWt	OK	7.30524	7.61407	0.0597351	0.153253	0.82815	0.96322	no
ENSMUSG00000009907	Vps4b	1:106764070-106796728	-	protein_coding	29.4099	26.5022	33.9561	36.2735	EndoKo	EndoWt	OK	27.956	35.1148	0.328918	0.465871	0.42855	0.788315	no
ENSMUSG00000009927	Rps25	9:44407713-44418003	+	protein_coding	177.195	207.008	181.436	267.324	EndoKo	EndoWt	OK	192.102	224.38	0.224074	0.633334	0.35825	0.724081	no
ENSMUSG00000009941	Nxf2	X:134944525-134964754	NA	NA	0.349369	0.252559	0.387034	0.40056	EndoKo	EndoWt	OK	0.300964	0.393797	0.387861	0.269348	0.71935	0.936946	no
ENSMUSG00000009995	Taz	X:74273216-74290151	NA	NA	57.1783	61.9308	65.7581	52.9278	EndoKo	EndoWt	OK	59.5546	59.3429	-0.00513563	-0.0085253	0.98905	0.996271	no
ENSMUSG00000010021	Kif19a	11:114765387-114790739	+	protein_coding	51.4983	26.0743	42.2467	9.40493	EndoKo	EndoWt	OK	38.7863	25.8258	-0.586734	-0.893131	0.121	0.412597	no
ENSMUSG00000010025	Aldh3a2	11:61223416-61267464	-	protein_coding	16.615	17.1877	19.8748	23.529	EndoKo	EndoWt	OK	16.9014	21.7019	0.360682	0.949803	0.15785	0.486986	no
ENSMUSG00000010044	Zmynd10	9:107547309-107551319	+	protein_coding	0.12631	2.18001	0.157551	0	EndoKo	EndoWt	OK	1.15316	0.0787757	-3.8717	-2.10666	0.17885	0.52419	no
ENSMUSG00000010045	Tmem115	9:107533944-107538656	+	protein_coding	24.4157	25.6367	27.321	31.7665	EndoKo	EndoWt	OK	25.0262	29.5437	0.239411	0.650787	0.3448	0.711138	no
ENSMUSG00000010047	Hyal2	9:107569116-107572776	+	protein_coding	61.0271	74.1423	80.0304	91.7048	EndoKo	EndoWt	OK	67.5847	85.8676	0.345417	1.04246	0.1373	0.446985	no
ENSMUSG00000010048	Ifrd2	9:107587717-107593038	+	protein_coding	11.3494	20.5441	11.5726	20.7773	EndoKo	EndoWt	OK	15.9467	16.175	0.0205018	0.0469238	0.94525	0.986749	no
ENSMUSG00000010051	Hyal1	9:107575819-107587425	+	protein_coding	2.87726	6.59541	4.92548	7.12071	EndoKo	EndoWt	OK	4.73634	6.02309	0.346733	0.327488	0.65305	0.914476	no
ENSMUSG00000010054	Tusc2	9:107551554-107568415	+	protein_coding	20.1216	21.638	19.0791	18.8618	EndoKo	EndoWt	OK	20.8798	18.9704	-0.138354	-0.172504	0.81065	0.959919	no
ENSMUSG00000010057	Nprl2	9:107542208-107545704	+	protein_coding	12.048	15.8929	16.8351	15.5002	EndoKo	EndoWt	OK	13.9704	16.1677	0.210735	0.437171	0.5345	0.859801	no
ENSMUSG00000010064	Slc38a3	9:107650638-107668968	-	protein_coding	150.674	167.442	159.772	213.239	EndoKo	EndoWt	OK	159.058	186.505	0.22966	0.707503	0.31565	0.680246	no
ENSMUSG00000010066	Cacna2d2	9:107399611-107529346	+	protein_coding	0.606026	1.28021	0.442837	0.245668	EndoKo	EndoWt	OK	0.943116	0.344253	-1.45397	-0.707477	0.14775	0.468349	no
ENSMUSG00000010067	Rassf1	9:107551554-107568415	+	protein_coding	33.5545	43.2679	45.6112	50.0045	EndoKo	EndoWt	OK	38.4112	47.8079	0.315722	0.559851	0.4387	0.796443	no
ENSMUSG00000010080	Epn3	11:94489598-94499974	-	protein_coding	0.0133042	0	0	0.144084	EndoKo	EndoWt	NOTEST	0.0066521	0.0720422	3.43696	0	1	1	no
ENSMUSG00000010086	Rnf112	11:61448441-61454131	-	protein_coding	0.165544	0	0.186425	0	EndoKo	EndoWt	NOTEST	0.0827719	0.0932126	0.171384	0	1	1	no
ENSMUSG00000010095	Slc3a2	19:8706881-8723369	-	protein_coding	399.57	458.952	375.834	511.977	EndoKo	EndoWt	OK	429.261	443.906	0.0483989	0.140776	0.83475	0.964546	no
ENSMUSG00000010097	Nxf1	19:8757102-8770909	+	protein_coding	61.5732	62.7737	57.5315	56.6392	EndoKo	EndoWt	OK	62.1734	57.0853	-0.123178	-0.370113	0.6031	0.893842	no
ENSMUSG00000010110	Stx5a	19:8741412-8756069	+	protein_coding	92.8533	93.944	99.6448	106.098	EndoKo	EndoWt	OK	93.3987	102.871	0.139367	0.338619	0.60305	0.893842	no
ENSMUSG00000010122	Slc47a1	11:61343400-61378345	-	protein_coding	0	7.63135	0	0	EndoKo	EndoWt	OK	3.81568	0	-Inf	NA	0.0928	0.352262	no
ENSMUSG00000010136	1700027A23Rik	3:105996956-106014646	-	protein_coding	0	0	0.172987	0	EndoKo	EndoWt	NOTEST	0	0.0864933	Inf	0	1	1	no
ENSMUSG00000010142	Tnfrsf13b	11:61126754-61149372	+	protein_coding	0.187425	0.510344	0.315252	0.106864	EndoKo	EndoWt	OK	0.348885	0.211058	-0.72511	-0.274461	0.4968	0.835061	no
ENSMUSG00000010154	Spire2	8:119910359-124345724	+	protein_coding	1.38406	0.985595	1.08095	0.735169	EndoKo	EndoWt	OK	1.18483	0.90806	-0.383816	-0.0167743	0.81315	0.960066	no
ENSMUSG00000010175	Prox1	1:190118037-190217276	-	protein_coding	6.14628	3.9899	3.42411	2.31727	EndoKo	EndoWt	OK	5.06809	2.87069	-0.820043	-1.69279	0.01765	0.103426	no
ENSMUSG00000010205	Raver1	9:21074167-21128393	-	protein_coding	28.8502	32.3432	28.1102	36.4146	EndoKo	EndoWt	OK	30.5967	32.2624	0.0764791	0.195161	0.7799	0.952458	no
ENSMUSG00000010277	2610507B11Rik	11:78261751-78290623	+	protein_coding	69.217	70.812	67.9174	58.3836	EndoKo	EndoWt	OK	70.0145	63.1505	-0.148859	-0.229283	0.7304	0.940301	no
ENSMUSG00000010290	AI597479	1:43098709-43115947	+	protein_coding	8.77852	8.92402	12.2127	7.10904	EndoKo	EndoWt	OK	8.85127	9.66088	0.126269	0.298367	0.6751	0.922796	no
ENSMUSG00000010307	Tmem86a	7:47050639-47054776	+	protein_coding	75.3613	62.0169	73.786	68.9308	EndoKo	EndoWt	OK	68.6891	71.3584	0.0550016	0.164186	0.81625	0.960733	no
ENSMUSG00000010311	Optc	1:133897198-133921414	-	protein_coding	0.277287	0.500972	0.0999243	0	EndoKo	EndoWt	OK	0.38913	0.0499622	-2.96134	-0.388433	0.1971	0.552003	no
ENSMUSG00000010342	Tex14	11:87405064-87555823	+	protein_coding	1.31978	5.36292	2.96341	3.23343	EndoKo	EndoWt	OK	3.34135	3.09842	-0.108899	-0.0495524	0.95075	0.98795	no
ENSMUSG00000010358	Ifi35	11:101448406-101458698	+	protein_coding	25.6389	45.1442	27.1549	29.6603	EndoKo	EndoWt	OK	35.3915	28.4076	-0.317127	-0.724213	0.29895	0.661711	no
ENSMUSG00000010362	Rdm1	11:101627194-101636100	+	protein_coding	31.3767	29.2039	29.4614	30.8191	EndoKo	EndoWt	OK	30.2903	30.1403	-0.00716488	-0.0109931	0.9873	0.995735	no
ENSMUSG00000010376	Nedd8	14:55662264-55671906	-	protein_coding	188.049	236.237	221.792	242.586	EndoKo	EndoWt	OK	212.143	232.189	0.130262	0.378658	0.5908	0.888882	no
ENSMUSG00000010392	Gosr1	11:76726601-76763579	-	protein_coding	12.873	12.2053	13.6921	10.3212	EndoKo	EndoWt	OK	12.5391	12.0067	-0.0625994	-0.134519	0.8206	0.961564	no
ENSMUSG00000010406	Mrpl52	14:54426908-54429750	+	protein_coding	99.13	131.901	106.582	166.309	EndoKo	EndoWt	OK	115.515	136.445	0.240239	0.551632	0.43535	0.793662	no
ENSMUSG00000010435	Spaca7	8:12554269-12600738	+	protein_coding	0	0	0	0	EndoKo	EndoWt	NOTEST	0	0	0	0	1	1	no
ENSMUSG00000010453	Kansl3	1:36335729-36369181	-	protein_coding	16.9166	18.7832	18.1572	16.4203	EndoKo	EndoWt	OK	17.8499	17.2887	-0.0460808	-0.132259	0.84895	0.967402	no
ENSMUSG00000010461	Eya4	10:23104167-23349895	-	protein_coding	0.0315019	0.121873	0.144547	0.0206872	EndoKo	EndoWt	NOTEST	0.0766872	0.0826172	0.107457	0	1	1	no
ENSMUSG00000010476	Ebf3	7:137193672-137314445	-	protein_coding	2.2747	2.67907	2.02462	2.56895	EndoKo	EndoWt	OK	2.47689	2.29679	-0.108912	-0.197304	0.7752	0.951679	no
ENSMUSG00000010492	Gm16119	2:181569148-181655660	+	antisense	23.6665	17.7096	3.45419	18.8512	EndoKo	EndoWt	OK	20.688	11.1527	-0.891403	-0.270525	0.5214	0.851532	no
ENSMUSG00000010505	Myt1	2:181763331-181827797	+	protein_coding	14.9515	9.31519	13.3992	2.55466	EndoKo	EndoWt	OK	12.1333	7.97693	-0.605072	-0.988308	0.06625	0.2806	no
ENSMUSG00000010517	Faf1	4:109676587-109963960	+	protein_coding	16.9736	14.3654	13.1695	9.38208	EndoKo	EndoWt	OK	15.6695	11.2758	-0.474729	-0.599143	0.2031	0.560682	no
ENSMUSG00000010529	Gm266	12:111484610-111485823	-	protein_coding	1.69524	2.59586	1.66746	2.89031	EndoKo	EndoWt	OK	2.14555	2.27888	0.0869813	0.0952645	0.89425	0.976236	no
ENSMUSG00000010538	Tsacc	3:88242873-88296999	-	protein_coding	4.36033	4.57646	8.74536	3.52708	EndoKo	EndoWt	OK	4.4684	6.13622	0.457593	0.408596	0.54615	0.86635	no
ENSMUSG00000010554	Mettl16	11:74770829-74828525	+	protein_coding	9.78578	13.899	9.35104	7.86753	EndoKo	EndoWt	OK	11.8424	8.60928	-0.459994	-0.579591	0.36485	0.730715	no
ENSMUSG00000010592	Dazl	17:50279393-50293599	-	protein_coding	0	0	0	0	EndoKo	EndoWt	NOTEST	0	0	0	0	1	1	no
ENSMUSG00000010601	Apol7a	15:77388220-77399110	-	protein_coding	0	0	0.0397138	0	EndoKo	EndoWt	NOTEST	0	0.0198569	Inf	0	1	1	no
ENSMUSG00000010607	Pigyl	9:22156845-22158358	+	protein_coding	32.0877	35.8154	34.8962	48.1789	EndoKo	EndoWt	OK	33.9515	41.5376	0.290939	0.605306	0.38945	0.75467	no
ENSMUSG00000010608	Rbm25	12:83632233-83683123	+	protein_coding	39.8971	33.5775	29.7684	32.4435	EndoKo	EndoWt	OK	36.7373	31.106	-0.240056	-0.729072	0.30075	0.663893	no
ENSMUSG00000010609	Psen2	1:180227003-180263438	-	protein_coding	15.0415	15.9252	15.1856	14.2309	EndoKo	EndoWt	OK	15.4834	14.7083	-0.07409	-0.0991287	0.8604	0.969979	no
ENSMUSG00000010651	Acaa1b	9:119102477-119157093	-	protein_coding	10.1898	25.7	12.2839	14.4207	EndoKo	EndoWt	OK	17.9449	13.3523	-0.426486	-0.917971	0.182	0.529278	no
ENSMUSG00000010660	Plcd1	9:119071526-119093496	-	protein_coding	16.8709	9.92004	13.4121	8.70171	EndoKo	EndoWt	OK	13.3955	11.0569	-0.276798	-0.651075	0.3523	0.718566	no
ENSMUSG00000010663	Fads1	19:10182887-10196870	+	protein_coding	31.3346	30.6995	30.9298	38.9619	EndoKo	EndoWt	OK	31.017	34.9459	0.172061	0.511879	0.4712	0.819439	no
ENSMUSG00000010721	Lmbr1	5:29229813-29378390	-	protein_coding	8.3327	12.7131	11.7076	15.5261	EndoKo	EndoWt	OK	10.5229	13.6169	0.371858	1.00441	0.15585	0.483628	no
ENSMUSG00000010751	Tnfrsf22	7:143634805-143649661	-	protein_coding	5.24647	7.40405	8.45941	5.03551	EndoKo	EndoWt	OK	6.32526	6.74746	0.0932195	0.0881358	0.86115	0.970004	no
ENSMUSG00000010755	Cars	7:143557229-143600090	-	protein_coding	38.0194	23.6927	39.4286	50.182	EndoKo	EndoWt	OK	30.8561	44.8053	0.538115	0.834272	0.2296	0.586205	no
ENSMUSG00000010760	Phlda2	7:143501544-143502541	-	protein_coding	0	5.44774	0	0	EndoKo	EndoWt	OK	2.72387	0	-Inf	NA	5e-05	0.000661514	yes
ENSMUSG00000010796	Asz1	6:18050963-18109061	-	protein_coding	0	0	0	0	EndoKo	EndoWt	NOTEST	0	0	0	0	1	1	no
ENSMUSG00000010797	Wnt2	6:17988939-18030585	-	protein_coding	0	0	0	0	EndoKo	EndoWt	NOTEST	0	0	0	0	1	1	no
ENSMUSG00000010803	Gabra1	11:42130938-42182930	-	protein_coding	2.92847	1.32922	3.61151	0.485283	EndoKo	EndoWt	OK	2.12884	2.0484	-0.0555748	-0.0375127	0.9275	0.9832	no
ENSMUSG00000010825	Grid2ip	5:143357337-143403748	+	protein_coding	0	0	0.13507	0	EndoKo	EndoWt	NOTEST	0	0.067535	Inf	0	1	1	no
ENSMUSG00000010830	Kdelr3	15:79516407-79546741	+	protein_coding	9.59646	10.8277	7.68098	10.4017	EndoKo	EndoWt	OK	10.2121	9.04134	-0.175668	-0.071899	0.73035	0.940276	no
ENSMUSG00000010841	1700006E09Rik	11:101971142-101992264	+	protein_coding	0	0	1.26308	0	EndoKo	EndoWt	NOTEST	0	0.631541	Inf	0	1	1	no
ENSMUSG00000010911	Apip	2:103073674-103092644	+	protein_coding	48.4801	46.4583	36.4638	69.6296	EndoKo	EndoWt	OK	47.4692	53.0467	0.16027	0.18966	0.7815	0.95264	no
ENSMUSG00000010914	Pdhx	2:103021074-103073513	-	protein_coding	11.019	10.7879	14.3807	12.4268	EndoKo	EndoWt	OK	10.9035	13.4038	0.29785	0.533327	0.42065	0.781997	no
ENSMUSG00000010936	Vac14	8:110618637-110720396	+	protein_coding	13.7453	10.5021	9.96274	12.4722	EndoKo	EndoWt	OK	12.1237	11.2175	-0.112081	-0.273051	0.69105	0.928719	no
ENSMUSG00000011008	Mcoln2	3:146149832-146195513	+	protein_coding	0	0	0.0105431	0	EndoKo	EndoWt	NOTEST	0	0.00527155	Inf	0	1	1	no
ENSMUSG00000011034	Slc5a1	5:33104218-33162872	+	protein_coding	0	0.376138	0	0	EndoKo	EndoWt	NOTEST	0.188069	0	-Inf	0	1	1	no
ENSMUSG00000011052	1700049J03Rik	17:26554253-26656931	-	antisense	0	0	0	0	EndoKo	EndoWt	NOTEST	0	0	0	0	1	1	no
ENSMUSG00000011096	Akt1s1	7:44840900-44855421	+	protein_coding	39.7772	48.0904	46.7322	48.5242	EndoKo	EndoWt	OK	43.9338	47.6282	0.116484	0.165968	0.77165	0.951074	no
ENSMUSG00000011114	Tbrg1	9:37649181-37657312	-	protein_coding	62.9244	60.2527	66.2468	74.0788	EndoKo	EndoWt	OK	61.5885	70.1628	0.188044	0.547163	0.4382	0.796052	no
ENSMUSG00000011118	Panx3	9:37659901-37669222	-	protein_coding	0	0	0	0	EndoKo	EndoWt	NOTEST	0	0	0	0	1	1	no
ENSMUSG00000011148	Adssl1	12:112620044-112641354	+	protein_coding	0.570575	0.952547	0.815571	0.770417	EndoKo	EndoWt	OK	0.761561	0.792994	0.0583507	0.0477629	0.9448	0.98658	no
ENSMUSG00000011154	1700026D08Rik	7:83774100-83794880	-	protein_coding	0.108056	0	0	0	EndoKo	EndoWt	NOTEST	0.0540278	0	-Inf	0	1	1	no
ENSMUSG00000011158	Brf1	12:112959861-113001926	-	protein_coding	30.7158	30.5698	32.1797	26.9304	EndoKo	EndoWt	OK	30.6428	29.5551	-0.0521419	-0.137835	0.8432	0.966356	no
ENSMUSG00000011171	Vipr2	12:116077725-116146261	+	protein_coding	11.5912	8.97266	16.4558	2.10919	EndoKo	EndoWt	OK	10.2819	9.28248	-0.147526	-0.198838	0.71445	0.935536	no
ENSMUSG00000011179	Odc1	12:17544872-17551502	+	protein_coding	55.4888	91.816	44.5737	64.2216	EndoKo	EndoWt	OK	73.6524	54.3976	-0.437188	-1.30722	0.0602	0.26221	no
ENSMUSG00000011254	Thg1l	11:45946842-45955494	-	protein_coding	8.32216	7.20283	8.17081	16.507	EndoKo	EndoWt	OK	7.76249	12.3389	0.668621	0.766839	0.24255	0.595177	no
ENSMUSG00000011256	Adam19	11:46055991-46147343	+	protein_coding	6.84623	6.07266	7.22412	7.47829	EndoKo	EndoWt	OK	6.45944	7.35121	0.186571	0.419592	0.5028	0.839416	no
ENSMUSG00000011257	Pabpc4	4:123262350-123298925	+	protein_coding	18.2416	23.2415	25.4389	20.9138	EndoKo	EndoWt	OK	20.7415	23.1764	0.160131	0.168475	0.74075	0.942711	no
ENSMUSG00000011263	Exoc3l2	7:19489055-19496760	+	protein_coding	11.9572	11.8855	13.3987	23.5644	EndoKo	EndoWt	OK	11.9213	18.4816	0.632539	1.48137	0.039	0.190469	no
ENSMUSG00000011267	Zfp296	7:19577286-19580656	+	protein_coding	0.18439	1.44047	0.128798	0.332655	EndoKo	EndoWt	OK	0.812429	0.230727	-1.81606	-1.10266	0.1357	0.443794	no
ENSMUSG00000011305	Plin5	17:56111600-56117596	-	protein_coding	0.109818	0.149635	0.301357	0.266701	EndoKo	EndoWt	NOTEST	0.129726	0.284029	1.13057	0	1	1	no
ENSMUSG00000011306	Sugp1	8:70042812-70071953	+	protein_coding	17.0082	18.3094	13.9363	19.7237	EndoKo	EndoWt	OK	17.6588	16.83	-0.069354	-0.172274	0.80945	0.959608	no
ENSMUSG00000011349	Dmrtc2	7:24870056-24877651	+	protein_coding	0	0	0	0	EndoKo	EndoWt	NOTEST	0	0	0	0	1	1	no
ENSMUSG00000011350	Gm5893	7:24818794-24840275	+	processed_transcript	0	0	0	0	EndoKo	EndoWt	NOTEST	0	0	0	0	1	1	no
ENSMUSG00000011382	Dhdh	7:45472955-45526268	-	protein_coding	3.62103	3.76925	4.11732	3.25662	EndoKo	EndoWt	OK	3.69514	3.68697	-0.00319316	-0.0017439	0.9979	0.99893	no
ENSMUSG00000011427	Zfp790	7:29816071-29832042	+	protein_coding	3.98622	5.94966	6.38881	5.45237	EndoKo	EndoWt	OK	4.96794	5.92059	0.253093	0.563627	0.4199	0.781286	no
ENSMUSG00000011463	Cpb1	3:20248263-20275733	-	protein_coding	0	0	0	0	EndoKo	EndoWt	NOTEST	0	0	0	0	1	1	no
ENSMUSG00000011486	Slc25a41	17:57032772-57041654	-	protein_coding	0	0	0	0	EndoKo	EndoWt	NOTEST	0	0	0	0	1	1	no
ENSMUSG00000011589	Fsd1	17:55986510-55996881	+	protein_coding	1.48894	0.172663	0.900946	0.2418	EndoKo	EndoWt	OK	0.830802	0.571373	-0.540072	-0.408168	0.56765	0.877867	no
ENSMUSG00000011632	Pinlyp	7:24541698-24546071	-	protein_coding	0.0442564	0	0	0	EndoKo	EndoWt	NOTEST	0.0221282	0	-Inf	0	1	1	no
ENSMUSG00000011658	Fuz	7:44896078-44929496	+	protein_coding	14.8436	17.9952	13.2796	16.238	EndoKo	EndoWt	OK	16.4194	14.7588	-0.153827	-0.161478	0.80345	0.957883	no
ENSMUSG00000011751	Spnb4	7:27342132-27447686	-	protein_coding	0.211004	0.344409	0.312311	0.357258	EndoKo	EndoWt	OK	0.277707	0.334785	0.269672	0.115906	0.8376	0.965221	no
ENSMUSG00000011752	Pgam1	19:41911870-41918664	+	protein_coding	44.7232	46.8389	40.4877	42.4545	EndoKo	EndoWt	OK	45.781	41.4711	-0.142645	-0.404316	0.568	0.877934	no
ENSMUSG00000011831	Evi5	5:107744794-107875107	-	protein_coding	11.3626	10.9744	12.0903	12.2558	EndoKo	EndoWt	OK	11.1685	12.1731	0.124258	0.259864	0.65985	0.917191	no
ENSMUSG00000011832	Evi5l	8:4162521-4217459	+	protein_coding	15.2345	15.3994	15.4021	18.3078	EndoKo	EndoWt	OK	15.3169	16.8549	0.138044	0.219891	0.75665	0.94733	no
ENSMUSG00000011837	Snapc2	8:4253101-4256219	+	protein_coding	21.1435	16.6613	19.1601	27.735	EndoKo	EndoWt	OK	18.9024	23.4476	0.310867	0.719161	0.30805	0.672162	no
ENSMUSG00000011877	Git1	11:77493561-77507786	+	protein_coding	66.6772	68.9391	60.0093	74.8206	EndoKo	EndoWt	OK	67.8081	67.4149	-0.0083897	-0.021957	0.97145	0.992155	no
ENSMUSG00000011884	Gltp	5:114669402-114690984	-	protein_coding	32.8765	43.1194	43.1931	41.4119	EndoKo	EndoWt	OK	37.9979	42.3025	0.154823	0.370978	0.5915	0.889251	no
ENSMUSG00000011958	Bnip2	9:69989465-70008317	+	protein_coding	88.378	96.7923	93.7793	109.708	EndoKo	EndoWt	OK	92.5852	101.744	0.136087	0.353492	0.6053	0.894917	no
ENSMUSG00000011960	Ccnt1	15:98538688-98570923	-	protein_coding	24.6748	24.41	20.5649	24.7354	EndoKo	EndoWt	OK	24.5424	22.6502	-0.115755	-0.152024	0.8225	0.962179	no
ENSMUSG00000012017	Scarf2	16:17797281-17808287	+	protein_coding	2.99439	2.75593	2.1602	3.28931	EndoKo	EndoWt	OK	2.87516	2.72476	-0.0775165	-0.128989	0.8519	0.968046	no
ENSMUSG00000012042	4930579F01Rik	3:138164134-138186713	-	protein_coding	0.0647407	0	0	0	EndoKo	EndoWt	NOTEST	0.0323704	0	-Inf	0	1	1	no
ENSMUSG00000012076	Brms1l	12:55836365-55869735	+	protein_coding	14.9495	12.5729	15.538	18.0003	EndoKo	EndoWt	OK	13.7612	16.7691	0.2852	0.711722	0.3133	0.67778	no
ENSMUSG00000012114	Med15	16:17651220-17722930	-	protein_coding	19.0178	20.2051	19.0092	19.9646	EndoKo	EndoWt	OK	19.6115	19.4869	-0.00919342	-0.0240241	0.97245	0.992269	no
ENSMUSG00000012117	Dhdds	4:133969027-134000918	-	protein_coding	23.3598	32.5136	32.0981	20.4871	EndoKo	EndoWt	OK	27.9367	26.2926	-0.0875038	-0.143227	0.837	0.96509	no
ENSMUSG00000012123	Aim1l	4:134065911-134095082	+	protein_coding	0.00974987	0	0	0	EndoKo	EndoWt	NOTEST	0.00487494	0	-Inf	0	1	1	no
ENSMUSG00000012126	Ubxn11	4:134102569-134128789	+	protein_coding	29.3021	30.4406	20.9756	9.11426	EndoKo	EndoWt	OK	29.8713	15.0449	-0.989486	-0.470191	0.3405	0.706709	no
ENSMUSG00000012187	Mogat1	1:78497805-78538173	+	protein_coding	0.253048	8.85515	0.205464	0	EndoKo	EndoWt	OK	4.5541	0.102732	-5.47021	-1.53988	0.2088	0.567724	no
ENSMUSG00000012211	Tex22	12:113074501-113088917	+	protein_coding	0	0	0	0	EndoKo	EndoWt	NOTEST	0	0	0	0	1	1	no
ENSMUSG00000012282	Wnt8a	18:34542312-34548273	+	protein_coding	0	0	0	0	EndoKo	EndoWt	NOTEST	0	0	0	0	1	1	no
ENSMUSG00000012296	Tjap1	17:46257850-46283026	-	protein_coding	23.2232	23.7723	24.5839	26.7506	EndoKo	EndoWt	OK	23.4977	25.6672	0.127405	0.345169	0.61915	0.900578	no
ENSMUSG00000012350	Ehf	2:103263432-103303278	-	protein_coding	0.0911294	1.35323	0.0364019	0	EndoKo	EndoWt	OK	0.722178	0.0182009	-5.31027	-0.543481	0.2076	0.566036	no
ENSMUSG00000012396	Nanog	6:122707488-122714633	+	protein_coding	0	0	0.0136122	0	EndoKo	EndoWt	NOTEST	0	0.0068061	Inf	0	1	1	no
ENSMUSG00000012405	Rpl15	14:18267822-18331859	-	protein_coding	135.246	157.348	161.224	176.347	EndoKo	EndoWt	OK	146.297	168.785	0.206289	0.432972	0.53545	0.860439	no
ENSMUSG00000012422	Tmem167	13:89655311-90143907	+	protein_coding	11.498	14.0241	10.6255	17.8761	EndoKo	EndoWt	OK	12.761	14.2508	0.159298	0.222901	0.75205	0.94618	no
ENSMUSG00000012428	Steap4	5:7960471-7982213	+	protein_coding	0.408481	0.0908707	0.17469	0.19667	EndoKo	EndoWt	NOTEST	0.249676	0.18568	-0.427236	0	1	1	no
ENSMUSG00000012429	2810021B07Rik	13:17695412-17699105	+	protein_coding	5.87	7.20565	6.92609	7.82964	EndoKo	EndoWt	OK	6.53782	7.37787	0.174393	0.356268	0.6133	0.898075	no
ENSMUSG00000012443	Kif11	19:37376402-37421859	+	protein_coding	7.49613	6.16839	5.79144	8.28986	EndoKo	EndoWt	OK	6.83226	7.04065	0.0433446	0.103814	0.8811	0.973735	no
ENSMUSG00000012483	Rpa3	6:8255935-8259173	-	protein_coding	27.1013	26.537	26.3334	40.7824	EndoKo	EndoWt	OK	26.8192	33.5579	0.32339	0.62155	0.38045	0.746036	no
ENSMUSG00000012519	Mlkl	8:111311796-111338177	-	protein_coding	14.2238	18.5794	19.2671	12.2902	EndoKo	EndoWt	OK	16.4016	15.7786	-0.0558613	-0.0718508	0.9121	0.980026	no
ENSMUSG00000012520	Phox2b	5:67094396-67099301	-	protein_coding	0.0174134	0	0	0	EndoKo	EndoWt	NOTEST	0.00870672	0	-Inf	0	1	1	no
ENSMUSG00000012535	Tnpo3	6:29526624-29609887	-	protein_coding	45.1371	40.0635	45.4519	52.6458	EndoKo	EndoWt	OK	42.6003	49.0488	0.203355	0.33304	0.6113	0.897213	no
ENSMUSG00000012609	Ttll5	12:85824658-86079041	+	protein_coding	10.4118	12.8058	10.1016	7.86238	EndoKo	EndoWt	OK	11.6088	8.98197	-0.370111	-0.457312	0.5291	0.856319	no
ENSMUSG00000012640	Zfp715	7:43296196-43313294	-	protein_coding	11.5597	15.2703	12.8982	16.8444	EndoKo	EndoWt	OK	13.415	14.8713	0.148688	0.305063	0.60045	0.89284	no
ENSMUSG00000012705	Retn	8:3655769-3660110	+	protein_coding	0	0	0.109043	0.0505495	EndoKo	EndoWt	NOTEST	0	0.0797964	Inf	0	1	1	no
ENSMUSG00000012777	Acpt	7:44246721-44262720	-	protein_coding	0	0	0	0	EndoKo	EndoWt	NOTEST	0	0	0	0	1	1	no
ENSMUSG00000012819	Cdh23	10:60302747-60696490	-	protein_coding	0.201967	1.06596	0.0265809	0.757519	EndoKo	EndoWt	OK	0.633965	0.39205	-0.693365	-0.132544	0.6937	0.929916	no
ENSMUSG00000012848	Rps5	7:12922289-12926686	+	protein_coding	1000.63	1217.31	1132.9	1523.42	EndoKo	EndoWt	OK	1108.97	1328.16	0.260206	0.77994	0.26695	0.62092	no
ENSMUSG00000012889	Podnl1	8:84125988-84132527	+	protein_coding	0	0	0	0	EndoKo	EndoWt	NOTEST	0	0	0	0	1	1	no
ENSMUSG00000013033	Lphn1	8:83900104-83955205	+	protein_coding	19.5601	17.3885	21.0223	25.805	EndoKo	EndoWt	OK	18.4743	23.4137	0.341832	0.451998	0.3194	0.684446	no
ENSMUSG00000013076	Amotl1	9:14541965-14615483	-	protein_coding	17.9486	21.1409	21.7526	24.9213	EndoKo	EndoWt	OK	19.5447	23.337	0.255837	0.595667	0.25645	0.607293	no
ENSMUSG00000013083	2200002J24Rik	7:30699782-30700380	+	protein_coding	0	0	0	0	EndoKo	EndoWt	NOTEST	0	0	0	0	1	1	no
ENSMUSG00000013089	Etv5	16:22381308-22439719	-	protein_coding	4.03671	3.63083	2.7342	1.11365	EndoKo	EndoWt	OK	3.83377	1.92392	-0.994712	-0.860402	0.0486	0.224731	no
ENSMUSG00000013091	Tmem190	7:4782939-4784341	+	protein_coding	0	0	0	0	EndoKo	EndoWt	NOTEST	0	0	0	0	1	1	no
ENSMUSG00000013150	Gfod2	8:105713853-105758664	-	protein_coding	18.6636	30.3785	20.8609	22.6456	EndoKo	EndoWt	OK	24.5211	21.7532	-0.172793	-0.256124	0.71605	0.936098	no
ENSMUSG00000013155	Enkd1	8:105703654-105707933	-	protein_coding	15.6977	14.9246	10.5266	12.7977	EndoKo	EndoWt	OK	15.3112	11.6621	-0.392754	-0.752661	0.28475	0.643799	no
ENSMUSG00000013158	4933405L10Rik	8:105708290-105710244	+	protein_coding	0.0484833	0	0.14514	0.571906	EndoKo	EndoWt	OK	0.0242416	0.358523	3.88651	1.40486	0.23155	0.588123	no
ENSMUSG00000013160	Atp6v0d1	8:105524464-105566047	-	protein_coding	75.8498	66.1867	79.5503	71.0379	EndoKo	EndoWt	OK	71.0182	75.2941	0.0843478	0.238983	0.72165	0.937635	no
ENSMUSG00000013236	Ptprs	17:56412430-56476483	-	protein_coding	33.8046	22.7599	30.3815	21.0404	EndoKo	EndoWt	OK	28.2822	25.7109	-0.137513	-0.412396	0.55835	0.873535	no
ENSMUSG00000013275	Slc41a1	1:131827492-131848865	+	protein_coding	11.6899	13.43	15.3663	15.3131	EndoKo	EndoWt	OK	12.5599	15.3397	0.28844	0.783269	0.23525	0.590746	no
ENSMUSG00000013338	Fer1l4	2:156019138-156052947	-	protein_coding	0	0	0	0	EndoKo	EndoWt	NOTEST	0	0	0	0	1	1	no
ENSMUSG00000013353	4931406B18Rik	7:43492043-43505940	-	protein_coding	0	0	0	0	EndoKo	EndoWt	NOTEST	0	0	0	0	1	1	no
ENSMUSG00000013367	Iglon5	7:43472906-43490075	-	protein_coding	3.73905	1.49113	2.55817	0.787474	EndoKo	EndoWt	OK	2.61509	1.67282	-0.644578	-0.881294	0.20115	0.55819	no
ENSMUSG00000013415	Igf2bp1	11:95957162-96005940	-	protein_coding	0.24631	0.363731	0.941362	0.386662	EndoKo	EndoWt	OK	0.30502	0.664012	1.1223	0.62804	0.17275	0.513438	no
ENSMUSG00000013418	B4galnt2	11:95865942-95914891	-	protein_coding	0.289992	0.585383	0.144687	0	EndoKo	EndoWt	OK	0.437688	0.0723436	-2.59696	-1.29371	0.2766	0.633433	no
ENSMUSG00000013419	Zfp651	9:121760032-121771742	+	protein_coding	4.02201	3.75479	3.84654	3.07262	EndoKo	EndoWt	OK	3.8884	3.45958	-0.168577	-0.372653	0.5956	0.890813	no
ENSMUSG00000013465	Cobra1	2:25199711-25211489	-	protein_coding	59.1693	62.4351	76.3666	60.1181	EndoKo	EndoWt	OK	60.8022	68.2424	0.166544	0.28831	0.6636	0.918136	no
ENSMUSG00000013483	Card14	11:119307767-119355536	+	protein_coding	0.114044	0.311602	0.0318065	0	EndoKo	EndoWt	NOTEST	0.212823	0.0159033	-3.74226	0	1	1	no
ENSMUSG00000013495	Tmem175	5:108629769-108684557	+	protein_coding	9.31858	8.4661	8.94298	9.81881	EndoKo	EndoWt	OK	8.89234	9.3809	0.0771619	0.105586	0.87505	0.972707	no
ENSMUSG00000013523	Bcas1	2:170346990-170427845	-	protein_coding	0.139264	0.28634	0.133078	0	EndoKo	EndoWt	NOTEST	0.212802	0.0665391	-1.67724	0	1	1	no
ENSMUSG00000013539	D16H22S680E	16:18300824-18348103	-	protein_coding	10.677	13.8588	16.3795	12.3521	EndoKo	EndoWt	OK	12.2679	14.3658	0.22775	0.365395	0.5798	0.883638	no
ENSMUSG00000013562	4833413E03Rik	17:31557125-31559113	+	lincRNA	0	0.299855	0	0	EndoKo	EndoWt	NOTEST	0.149928	0	-Inf	0	1	1	no
ENSMUSG00000013584	Aldh1a2	9:71215788-71296243	+	protein_coding	0.023754	0	0	0	EndoKo	EndoWt	NOTEST	0.011877	0	-Inf	0	1	1	no
ENSMUSG00000013593	Ndufs2	1:171234852-171247122	-	protein_coding	224.275	215.727	200.545	230.713	EndoKo	EndoWt	OK	220.001	215.629	-0.0289571	-0.0753652	0.9141	0.980487	no
ENSMUSG00000013611	Snx31	15:36504061-36555573	-	protein_coding	0	1.58182	0	0	EndoKo	EndoWt	OK	0.79091	0	-Inf	NA	0.121	0.412597	no
ENSMUSG00000013622	Atraid	5:31036035-31054633	+	protein_coding	184.03	194.938	220.598	240.72	EndoKo	EndoWt	OK	189.484	230.659	0.283686	0.701387	0.3163	0.681039	no
ENSMUSG00000013629	Cad	5:31054779-31078479	+	protein_coding	18.9986	12.7859	13.6556	20.0376	EndoKo	EndoWt	OK	15.8923	16.8466	0.0841308	0.0858584	0.8875	0.974797	no
ENSMUSG00000013643	Lypd8	11:58379042-58390728	+	protein_coding	0	0	0	0	EndoKo	EndoWt	NOTEST	0	0	0	0	1	1	no
ENSMUSG00000013646	Sh3bp5l	11:58330723-58347728	+	protein_coding	16.8653	22.5819	21.7468	9.83619	EndoKo	EndoWt	OK	19.7236	15.7915	-0.320775	-0.476986	0.4739	0.821107	no
ENSMUSG00000013653	1810065E05Rik	11:58421110-58426024	+	protein_coding	0	0	0	0	EndoKo	EndoWt	NOTEST	0	0	0	0	1	1	no
ENSMUSG00000013662	Atad1	19:32672562-32712298	-	protein_coding	31.8832	26.1758	24.7952	24.0041	EndoKo	EndoWt	OK	29.0295	24.3996	-0.25066	-0.710615	0.30535	0.669033	no
ENSMUSG00000013663	Pten	19:32757496-32826160	+	protein_coding	17.0407	12.6486	17.8191	12.2496	EndoKo	EndoWt	OK	14.8447	15.0343	0.0183136	0.0364449	0.9505	0.98795	no
ENSMUSG00000013668	4933402N03Rik	7:130162450-133124354	-	protein_coding	0	0	0	0	EndoKo	EndoWt	NOTEST	0	0	0	0	1	1	no
ENSMUSG00000013698	Pea15a	1:172196727-172206804	-	protein_coding	223.01	229.668	232.788	242.247	EndoKo	EndoWt	OK	226.339	237.518	0.0695478	0.202513	0.75765	0.947431	no
ENSMUSG00000013701	Timm23	14:32180161-32201898	-	protein_coding	18.8956	23.9777	19.8506	33.8655	EndoKo	EndoWt	OK	21.4367	26.858	0.325272	0.576688	0.4114	0.774235	no
ENSMUSG00000013707	Tnfaip8l2	3:95139520-95142360	-	protein_coding	0.638683	0.386777	0.371771	0.295446	EndoKo	EndoWt	OK	0.51273	0.333609	-0.620043	-0.348163	0.6154	0.899191	no
ENSMUSG00000013736	Trnt1	6:106769119-106800074	+	protein_coding	23.4611	15.5049	15.3851	11.366	EndoKo	EndoWt	OK	19.483	13.3756	-0.542614	-0.757414	0.19595	0.550498	no
ENSMUSG00000013766	Ly6g6e	17:35071442-35078804	+	protein_coding	0.416633	0.489505	1.31316	1.75988	EndoKo	EndoWt	OK	0.453069	1.53652	1.76186	0.650128	0.434	0.792771	no
ENSMUSG00000013787	Ehmt2	17:34898468-34914052	+	protein_coding	76.0023	73.6849	57.8456	84.8316	EndoKo	EndoWt	OK	74.8436	71.3386	-0.0691957	-0.146853	0.83535	0.964678	no
ENSMUSG00000013822	Elof1	9:22112988-22117148	-	protein_coding	62.7187	74.3556	74.6727	94.5366	EndoKo	EndoWt	OK	68.5372	84.6047	0.303851	0.81507	0.2432	0.595514	no
ENSMUSG00000013833	Med16	10:79894707-79908923	-	protein_coding	17.6988	13.8949	22.4528	18.5971	EndoKo	EndoWt	OK	15.7969	20.525	0.377741	0.83324	0.1953	0.549512	no
ENSMUSG00000013846	St3gal1	15:67102874-67113992	-	protein_coding	12.6028	12.7274	12.6884	14.6612	EndoKo	EndoWt	OK	12.6651	13.6748	0.11066	0.309146	0.662	0.917727	no
ENSMUSG00000013858	ORF61	10:79970714-79984330	-	protein_coding	74.7854	65.2686	70.9005	72.4981	EndoKo	EndoWt	OK	70.027	71.6993	0.0340483	0.0889048	0.90155	0.977894	no
ENSMUSG00000013878	Rnf170	8:26119367-26143871	+	protein_coding	5.94632	5.67334	6.81737	4.67981	EndoKo	EndoWt	OK	5.80983	5.74859	-0.0152874	-0.0247416	0.96445	0.990417	no
ENSMUSG00000013921	Clip3	7:30291671-30308367	+	protein_coding	16.3134	18.4989	17.744	4.02348	EndoKo	EndoWt	OK	17.4061	10.8837	-0.677424	-0.642944	0.3233	0.688335	no
ENSMUSG00000013928	Thap8	7:30240137-30290237	+	protein_coding	0	0	0	0	EndoKo	EndoWt	NOTEST	0	0	0	0	1	1	no
ENSMUSG00000013936	Myl2	5:122100950-122138957	+	protein_coding	0	0	0.0393718	0	EndoKo	EndoWt	NOTEST	0	0.0196859	Inf	0	1	1	no
ENSMUSG00000013973	Dedd	1:171329144-171345646	+	protein_coding	33.6322	46.0646	86.2752	51.1693	EndoKo	EndoWt	OK	39.8484	68.7222	0.786256	0.556655	0.3248	0.689977	no
ENSMUSG00000013974	1810033B17Rik	8:3665761-3668905	+	protein_coding	0.0263258	0	0	0	EndoKo	EndoWt	NOTEST	0.0131629	0	-Inf	0	1	1	no
ENSMUSG00000013997	Nit1	1:171329144-171345646	-	protein_coding	18.8295	41.6894	26.8048	24.6089	EndoKo	EndoWt	OK	30.2595	25.7069	-0.235232	-0.35856	0.60985	0.896679	no
ENSMUSG00000014030	Pax5	4:44531144-44711446	-	protein_coding	0	0	0	0	EndoKo	EndoWt	NOTEST	0	0	0	0	1	1	no
ENSMUSG00000014039	Prdm15	16:97791466-97851850	-	protein_coding	5.31703	4.87292	5.56643	4.39624	EndoKo	EndoWt	OK	5.09498	4.98134	-0.0325425	-0.0503518	0.92295	0.982224	no
ENSMUSG00000014074	Rnf168	16:32277458-32301434	+	protein_coding	7.13369	7.46805	6.83241	8.31947	EndoKo	EndoWt	OK	7.30087	7.57594	0.0533577	0.122783	0.86015	0.969874	no
ENSMUSG00000014075	Tctex1d2	16:32419701-32429099	+	protein_coding	6.52658	9.8108	7.86418	21.8732	EndoKo	EndoWt	OK	8.16869	14.8687	0.864101	1.1654	0.1118	0.395942	no
ENSMUSG00000014077	1500003O03Rik	2:119547696-119587027	+	protein_coding	21.7767	24.7535	27.2692	21.8161	EndoKo	EndoWt	OK	23.2651	24.5426	0.0771234	0.201662	0.7645	0.949473	no
ENSMUSG00000014104	Sval2	6:41852988-41864413	+	protein_coding	0	0	0	0	EndoKo	EndoWt	NOTEST	0	0	0	0	1	1	no
ENSMUSG00000014158	Trpv4	5:114622151-114658421	-	protein_coding	1.05616	2.58892	1.30174	1.10684	EndoKo	EndoWt	OK	1.82254	1.20429	-0.597763	-0.726817	0.285	0.644092	no
ENSMUSG00000014164	Klhl3	13:58004220-58113592	-	protein_coding	1.00324	1.03935	2.71372	1.94454	EndoKo	EndoWt	OK	1.0213	2.32913	1.18939	1.57507	0.02885	0.151221	no
ENSMUSG00000014177	Fam18b	11:62879454-62916780	+	protein_coding	17.0273	19.4422	19.6634	15.0157	EndoKo	EndoWt	OK	18.2347	17.3396	-0.0726208	-0.165282	0.81125	0.960025	no
ENSMUSG00000014195	Dnajc7	11:100574903-100704271	-	protein_coding	244.023	269.319	262.012	315.199	EndoKo	EndoWt	OK	256.671	288.606	0.169178	0.363224	0.6069	0.895539	no
ENSMUSG00000014198	Zfp385c	11:100574903-100704271	-	protein_coding	0.0329218	0.770745	0.0953175	0.013256	EndoKo	EndoWt	OK	0.401834	0.0542868	-2.88793	-0.24116	0.26755	0.621834	no
ENSMUSG00000014226	Cacybp	1:160202366-160212892	-	protein_coding	25.514	24.0486	26.9416	27.8746	EndoKo	EndoWt	OK	24.7813	27.4081	0.145348	0.389733	0.5759	0.881612	no
ENSMUSG00000014232	Cluap1	16:3847267-3941147	+	protein_coding	10.6963	15.0653	14.4149	11.3907	EndoKo	EndoWt	OK	12.8808	12.9028	0.00245924	0.00231942	0.99705	0.998567	no
ENSMUSG00000014243	Zswim7	11:62267223-62281375	-	protein_coding	8.173	10.6539	5.29883	3.01176	EndoKo	EndoWt	OK	9.41346	4.15529	-1.17977	-1.43707	0.0473	0.220191	no
ENSMUSG00000014245	Pigl	11:62281472-62514417	+	protein_coding	5.36176	5.67667	5.47453	3.98034	EndoKo	EndoWt	OK	5.51922	4.72743	-0.223406	-0.112877	0.8708	0.971717	no
ENSMUSG00000014294	Ndufa2	18:36735067-36744557	-	protein_coding	165.447	225.577	172.721	230.664	EndoKo	EndoWt	OK	195.512	201.693	0.0449013	0.121751	0.86085	0.970001	no
ENSMUSG00000014301	Pam16	16:4594712-4624988	-	protein_coding	28.7142	29.8776	30.3047	27.9162	EndoKo	EndoWt	OK	29.2959	29.1104	-0.00916205	-0.009122	0.991	0.99661	no
ENSMUSG00000014303	Glis2	16:4594712-4624988	+	protein_coding	16.1266	14.9188	13.1763	15.8481	EndoKo	EndoWt	OK	15.5227	14.5122	-0.0971177	-0.191176	0.7302	0.940221	no
ENSMUSG00000014313	Cox6c	15:35371545-35938246	-	protein_coding	227.966	284.415	249.586	306.348	EndoKo	EndoWt	OK	256.191	277.967	0.117695	0.227885	0.74395	0.943709	no
ENSMUSG00000014329	Bicc1	10:70868668-71159700	-	protein_coding	0.962617	1.93491	1.00354	0.942591	EndoKo	EndoWt	OK	1.44876	0.973065	-0.574212	-0.828054	0.23235	0.588831	no
ENSMUSG00000014349	Ube2z	11:96047431-96065388	-	protein_coding	28.9335	26.6285	26.9913	30.5601	EndoKo	EndoWt	OK	27.781	28.7757	0.0507532	0.151293	0.8318	0.96388	no
ENSMUSG00000014351	Gip	11:96024544-96030831	+	protein_coding	0	0	0	0	EndoKo	EndoWt	NOTEST	0	0	0	0	1	1	no
ENSMUSG00000014353	Tmem87b	2:128818117-128854261	+	protein_coding	15.8018	23.7239	18.214	17.5386	EndoKo	EndoWt	OK	19.7629	17.8763	-0.144748	-0.200754	0.72185	0.937743	no
ENSMUSG00000014355	Anapc1	2:128610103-128687391	-	protein_coding	60.1516	43.7169	46.4929	50.7912	EndoKo	EndoWt	OK	51.9342	48.642	-0.094482	-0.122756	0.8657	0.971044	no
ENSMUSG00000014361	Mertk	2:128698955-128802894	+	protein_coding	2.52498	2.77954	2.51893	3.07032	EndoKo	EndoWt	OK	2.65226	2.79463	0.0754328	0.116692	0.86585	0.971044	no
ENSMUSG00000014402	Tsg101	7:46888948-46919969	-	protein_coding	37.3239	28.4709	36.4585	34.928	EndoKo	EndoWt	OK	32.8974	35.6933	0.117679	0.28016	0.68075	0.924899	no
ENSMUSG00000014418	Hps5	7:46760465-46796064	-	protein_coding	17.5746	21.1706	20.8179	24.3554	EndoKo	EndoWt	OK	19.3726	22.5867	0.221453	0.334329	0.60195	0.893279	no
ENSMUSG00000014426	Map3k4	17:12227620-12318660	-	protein_coding	7.86345	8.15132	8.85785	7.24064	EndoKo	EndoWt	OK	8.00739	8.04925	0.0075222	0.0191715	0.9782	0.993376	no
ENSMUSG00000014444	Fam38a	8:119910359-124345724	-	protein_coding	158.249	198.594	152.133	249.67	EndoKo	EndoWt	OK	178.421	200.901	0.171198	0.046318	0.8381	0.965343	no
ENSMUSG00000014453	Blk	14:63372836-63417187	-	protein_coding	0	0	0	0	EndoKo	EndoWt	NOTEST	0	0	0	0	1	1	no
ENSMUSG00000014470	Rnf166	8:119910359-124345724	-	protein_coding	20.1811	21.4508	18.2461	32.4243	EndoKo	EndoWt	OK	20.8159	25.3352	0.283456	0.0372442	0.8359	0.964922	no
ENSMUSG00000014496	Ankrd28	14:31700014-31830415	-	protein_coding	15.8453	12.0389	13.2638	13.3073	EndoKo	EndoWt	OK	13.9421	13.2855	-0.0695903	-0.196117	0.78205	0.952759	no
ENSMUSG00000014498	Ankrd52	10:128377114-128411492	+	protein_coding	9.82861	9.62004	14.1635	9.95799	EndoKo	EndoWt	OK	9.72432	12.0607	0.310647	0.50191	0.4283	0.788114	no
ENSMUSG00000014503	Pkd2l2	18:34409422-34506823	+	protein_coding	2.52076	3.61156	2.40456	1.32233	EndoKo	EndoWt	OK	3.06616	1.86344	-0.71846	-0.537577	0.47945	0.824469	no
ENSMUSG00000014504	Srp19	18:34330846-34336599	+	protein_coding	73.13	70.1798	70.7398	72.1875	EndoKo	EndoWt	OK	71.6549	71.4637	-0.00385521	-0.00914513	0.9894	0.996377	no
ENSMUSG00000014529	4930511M11Rik	5:3657003-3680325	+	protein_coding	0	0	0	0	EndoKo	EndoWt	NOTEST	0	0	0	0	1	1	no
ENSMUSG00000014542	Clec4f	6:83644541-83656187	-	protein_coding	0	0	0	0	EndoKo	EndoWt	NOTEST	0	0	0	0	1	1	no
ENSMUSG00000014543	Klra17	6:129831153-129876672	-	protein_coding	0	0	0	0	EndoKo	EndoWt	NOTEST	0	0	0	0	1	1	no
ENSMUSG00000014547	Wdfy2	14:62836907-62956886	+	protein_coding	2.7862	4.04197	5.69954	2.78046	EndoKo	EndoWt	OK	3.41409	4.24	0.312564	0.478558	0.48585	0.828256	no
ENSMUSG00000014550	Zfyve20	6:92186711-92214925	-	protein_coding	9.70787	10.6654	9.33953	8.62378	EndoKo	EndoWt	OK	10.1866	8.98165	-0.181622	-0.482914	0.4879	0.829741	no
ENSMUSG00000014551	Mrps25	6:92091389-92184033	-	protein_coding	24.302	36.2401	32.0311	27.0441	EndoKo	EndoWt	OK	30.271	29.5376	-0.0353867	-0.0333837	0.96155	0.989883	no
ENSMUSG00000014554	Dguok	6:83480216-83506969	-	protein_coding	26.8265	24.9561	22.015	16.7824	EndoKo	EndoWt	OK	25.8913	19.3987	-0.416508	-0.565235	0.34595	0.712138	no
ENSMUSG00000014592	Camta1	4:150914561-151861876	-	protein_coding	31.6407	32.122	30.6677	21.3596	EndoKo	EndoWt	OK	31.8813	26.0136	-0.293443	-0.213542	0.7648	0.949625	no
ENSMUSG00000014599	Csf1	3:107741047-107760469	-	protein_coding	14.5246	26.0466	15.8601	32.684	EndoKo	EndoWt	OK	20.2856	24.2721	0.258843	0.4984	0.4619	0.813189	no
ENSMUSG00000014601	Fam40a	3:107612531-107633090	-	protein_coding	34.2116	38.3414	32.6299	46.3665	EndoKo	EndoWt	OK	36.2765	39.4982	0.122751	0.36481	0.5995	0.892472	no
ENSMUSG00000014602	Kif1a	1:93015455-93101865	-	protein_coding	9.95227	5.26412	6.72318	2.20523	EndoKo	EndoWt	OK	7.60819	4.46421	-0.76915	-1.9101	0.00745	0.0518631	no
ENSMUSG00000014603	Alx3	3:107595030-107605769	+	protein_coding	0	0	0	0	EndoKo	EndoWt	NOTEST	0	0	0	0	1	1	no
ENSMUSG00000014606	Slc25a11	11:70644195-70651421	-	protein_coding	46.339	47.1858	43.1336	58.5917	EndoKo	EndoWt	OK	46.7624	50.8627	0.121259	0.202695	0.75005	0.945799	no
ENSMUSG00000014609	Chrne	11:70614882-70619216	-	protein_coding	0	0	0.0351712	0	EndoKo	EndoWt	NOTEST	0	0.0175856	Inf	0	1	1	no
ENSMUSG00000014633	2310061C15Rik	8:116888684-116921455	-	protein_coding	32.012	38.9319	33.7329	38.2674	EndoKo	EndoWt	OK	35.472	36.0001	0.021324	0.0351045	0.9614	0.989852	no
ENSMUSG00000014668	Chfr	5:110135839-110176504	+	protein_coding	27.262	24.6499	25.729	25.0923	EndoKo	EndoWt	OK	25.956	25.4106	-0.030636	-0.087109	0.9055	0.978776	no
ENSMUSG00000014686	Ceacam16	7:19852002-19861299	-	protein_coding	0.0341768	0	0	0	EndoKo	EndoWt	NOTEST	0.0170884	0	-Inf	0	1	1	no
ENSMUSG00000014704	Hoxa2	6:52162350-52221854	-	protein_coding	0	0	0	0	EndoKo	EndoWt	NOTEST	0	0	0	0	1	1	no
ENSMUSG00000014725	Adam28	14:68606026-68655842	-	protein_coding	0	0	0	0	EndoKo	EndoWt	NOTEST	0	0	0	0	1	1	no
ENSMUSG00000014747	Ankrd53	6:83762643-83768326	+	protein_coding	0.286786	0.0578911	0.397465	0.132663	EndoKo	EndoWt	NOTEST	0.172338	0.265064	0.621097	0	1	1	no
ENSMUSG00000014748	Tex261	6:83768880-83775812	-	protein_coding	34.9105	30.8217	31.096	29.6087	EndoKo	EndoWt	OK	32.8661	30.3523	-0.114793	-0.295559	0.64395	0.911025	no
ENSMUSG00000014763	Fam120b	17:15396245-15433580	+	protein_coding	7.72943	7.7842	7.12968	7.93073	EndoKo	EndoWt	OK	7.75682	7.53021	-0.0427753	-0.104566	0.88305	0.973952	no
ENSMUSG00000014767	Tbp	17:15499887-15528379	+	protein_coding	38.6116	29.7158	39.7792	14.7319	EndoKo	EndoWt	OK	34.1637	27.2555	-0.325914	-0.454106	0.51385	0.846503	no
ENSMUSG00000014769	Psmb1	17:15475720-15498276	-	protein_coding	133.885	155.296	151.262	177.041	EndoKo	EndoWt	OK	144.59	164.152	0.183061	0.549644	0.43175	0.790858	no
ENSMUSG00000014771	Pdcd2	17:15499887-15528379	-	protein_coding	30.1138	35.6754	24.5755	18.6081	EndoKo	EndoWt	OK	32.8946	21.5918	-0.607367	-0.563524	0.41475	0.777071	no
ENSMUSG00000014773	Dll1	17:15367353-15379475	-	protein_coding	10.0116	5.55645	8.59379	2.57908	EndoKo	EndoWt	OK	7.78405	5.58643	-0.478593	-0.578978	0.36275	0.728524	no
ENSMUSG00000014776	Nol3	8:105276446-105289528	+	protein_coding	0.42726	0.214704	0.102027	0	EndoKo	EndoWt	OK	0.320982	0.0510134	-2.65355	-0.613429	0.51725	0.848989	no
ENSMUSG00000014778	Fhod1	8:105326361-105347953	-	protein_coding	13.5318	19.9989	15.9564	22.9354	EndoKo	EndoWt	OK	16.7654	19.4459	0.21398	0.2692	0.6467	0.911979	no
ENSMUSG00000014782	Plekhg4	8:105373273-105413502	+	protein_coding	0.465581	1.30204	0.296787	0.281712	EndoKo	EndoWt	OK	0.883809	0.289249	-1.61142	-1.30211	0.0633	0.27143	no
ENSMUSG00000014786	Slc9a5	8:105348257-105369881	+	protein_coding	4.26936	4.71589	1.72358	4.70602	EndoKo	EndoWt	OK	4.49263	3.2148	-0.48283	-0.998176	0.1514	0.475087	no
ENSMUSG00000014791	Elmo3	8:105305600-105310623	+	protein_coding	1.35401	2.03954	1.35967	2.21202	EndoKo	EndoWt	OK	1.69677	1.78585	0.0738175	0.101296	0.8857	0.974477	no
ENSMUSG00000014813	Stc1	14:69029288-69041401	+	protein_coding	2.09584	2.40019	2.15349	2.07339	EndoKo	EndoWt	OK	2.24801	2.11344	-0.0890539	-0.143581	0.8275	0.963092	no
ENSMUSG00000014837	4931428F04Rik	8:105276446-105289528	-	protein_coding	7.35999	7.28034	6.17225	6.70919	EndoKo	EndoWt	OK	7.32017	6.44072	-0.184655	-0.399183	0.57275	0.880127	no
ENSMUSG00000014846	Tppp3	8:105467492-105471526	-	protein_coding	6.07974	8.84823	7.93597	3.65529	EndoKo	EndoWt	OK	7.46398	5.79563	-0.36498	-0.465771	0.5109	0.844873	no
ENSMUSG00000014850	Msh3	13:92211880-92389053	-	protein_coding	8.8341	6.05243	7.3072	6.57966	EndoKo	EndoWt	OK	7.44326	6.94343	-0.100287	-0.193913	0.7838	0.953094	no
ENSMUSG00000014852	Adamts13	2:26973415-27009628	+	protein_coding	0.0898262	0.135994	0.0971045	0.0519404	EndoKo	EndoWt	NOTEST	0.11291	0.0745225	-0.599426	0	1	1	no
ENSMUSG00000014856	Tmem208	8:105326361-105347953	+	protein_coding	67.9693	82.6804	85.5935	73.6963	EndoKo	EndoWt	OK	75.3248	79.6449	0.0804567	0.125903	0.8567	0.969174	no
ENSMUSG00000014859	E2f4	8:105297662-105305369	+	protein_coding	33.5738	37.2584	35.3863	45.624	EndoKo	EndoWt	OK	35.4161	40.5051	0.193699	0.546432	0.4286	0.788348	no
ENSMUSG00000014867	Surf4	2:26913382-26933928	-	protein_coding	81.9076	84.5099	95.72	104.463	EndoKo	EndoWt	OK	83.2087	100.091	0.266512	0.692016	0.31645	0.681243	no
ENSMUSG00000014873	Surf2	2:26913382-26933928	+	protein_coding	26.2037	36.3869	27.615	24.912	EndoKo	EndoWt	OK	31.2953	26.2635	-0.252886	-0.210468	0.7725	0.951086	no
ENSMUSG00000014905	Dnajb9	12:44205896-44210068	-	protein_coding	16.9052	17.5768	17.0749	17.5952	EndoKo	EndoWt	OK	17.241	17.335	0.00784907	0.0184791	0.97775	0.993239	no
ENSMUSG00000014907	Naf1	8:66860216-66890564	+	protein_coding	5.13031	6.14453	4.87393	5.7786	EndoKo	EndoWt	OK	5.63742	5.32627	-0.0819101	-0.161602	0.8177	0.961015	no
ENSMUSG00000014932	Yes1	5:32458973-32687066	+	protein_coding	30.8254	33.1268	31.8226	32.9265	EndoKo	EndoWt	OK	31.9761	32.3746	0.0178674	0.0353232	0.9604	0.989801	no
ENSMUSG00000014956	Ppp1cb	5:32458973-32687066	+	protein_coding	54.7949	39.2805	46.6348	37.9957	EndoKo	EndoWt	OK	47.0377	42.3153	-0.15264	-0.227903	0.66915	0.920364	no
ENSMUSG00000014959	Gorasp2	2:70661247-70825728	+	protein_coding	65.5755	57.8064	61.2985	66.1323	EndoKo	EndoWt	OK	61.6909	63.7154	0.0465834	0.107772	0.87275	0.972037	no
ENSMUSG00000014980	Tsen15	1:152370734-152386688	-	protein_coding	16.8088	25.4258	16.6178	26.3762	EndoKo	EndoWt	OK	21.1173	21.497	0.0257143	0.0415451	0.94745	0.987179	no
ENSMUSG00000015001	Oc90	15:65876052-65912397	-	protein_coding	0	0	0	0	EndoKo	EndoWt	NOTEST	0	0	0	0	1	1	no
ENSMUSG00000015002	Efr3a	15:65787033-65873816	+	protein_coding	17.7076	11.0699	13.1929	11.6948	EndoKo	EndoWt	OK	14.3887	12.4439	-0.209503	-0.302068	0.51105	0.844951	no
ENSMUSG00000015013	Trappc2l	8:119910359-124345724	+	protein_coding	47.4971	56.5355	44.9765	49.7154	EndoKo	EndoWt	OK	52.0163	47.3459	-0.135723	-0.0177927	0.93645	0.984886	no
ENSMUSG00000015016	Acsf3	8:119910359-124345724	+	protein_coding	7.79998	13.191	9.26944	10.9054	EndoKo	EndoWt	OK	10.4955	10.0874	-0.0572183	-0.00758914	0.9722	0.992243	no
ENSMUSG00000015023	Ddx19a	8:110974995-110997800	-	protein_coding	21.08	23.3942	23.6929	18.7253	EndoKo	EndoWt	OK	22.2371	21.2091	-0.0682855	-0.133549	0.84245	0.966081	no
ENSMUSG00000015027	Galns	8:119910359-124345724	-	protein_coding	7.70051	10.4961	7.73398	13.2361	EndoKo	EndoWt	OK	9.09828	10.4851	0.20467	0.0286692	0.90675	0.979011	no
ENSMUSG00000015053	Gata2	6:88193890-88207030	+	protein_coding	21.1057	21.2987	21.1279	23.9342	EndoKo	EndoWt	OK	21.2022	22.5311	0.0877039	0.246321	0.72435	0.938607	no
ENSMUSG00000015083	C8g	2:25498650-25505471	-	protein_coding	4.36632	4.34873	4.73627	5.85696	EndoKo	EndoWt	OK	4.35753	5.29661	0.281561	0.151986	0.79835	0.956573	no
ENSMUSG00000015085	Entpd2	2:25395873-25409494	+	protein_coding	2.40049	0.682841	1.3304	1.7615	EndoKo	EndoWt	OK	1.54167	1.54595	0.00400268	0.00138329	0.95935	0.989662	no
ENSMUSG00000015087	Rabl6	2:25583017-25631761	-	protein_coding	47.0675	57.2462	46.8159	65.883	EndoKo	EndoWt	OK	52.1569	56.3495	0.111545	0.113454	0.87245	0.971914	no
ENSMUSG00000015090	Ptgds	2:25466708-25470046	-	protein_coding	11.3187	4.00852	5.25007	7.98651	EndoKo	EndoWt	OK	7.66362	6.61829	-0.211568	-0.272969	0.70105	0.932126	no
ENSMUSG00000015092	Edf1	2:25557846-25562082	+	protein_coding	163.021	199.567	167.506	216.652	EndoKo	EndoWt	OK	181.294	192.079	0.0833691	0.197356	0.7752	0.951679	no
ENSMUSG00000015093	Clic3	2:25455140-25461094	+	protein_coding	1.7778	3.61173	3.58468	1.15326	EndoKo	EndoWt	OK	2.69477	2.36897	-0.185899	-0.0810475	0.9048	0.978691	no
ENSMUSG00000015094	Npdc1	2:25395873-25409494	+	protein_coding	209.197	213.461	213.914	237.693	EndoKo	EndoWt	OK	211.329	225.804	0.0955814	0.246924	0.72295	0.938086	no
ENSMUSG00000015095	Fbxw5	2:25498650-25505471	+	protein_coding	54.7796	50.5564	56.6557	49.0912	EndoKo	EndoWt	OK	52.668	52.8735	0.00561739	0.0119924	0.98785	0.995841	no
ENSMUSG00000015112	Slc25a13	6:6041217-6217118	-	protein_coding	4.55115	5.43629	4.9676	8.11995	EndoKo	EndoWt	OK	4.99372	6.54377	0.390007	0.596795	0.3717	0.737381	no
ENSMUSG00000015120	Ube2i	17:25261915-25274622	-	protein_coding	110.975	81.5326	111.553	108.886	EndoKo	EndoWt	OK	96.2537	110.219	0.195463	0.472464	0.4672	0.816804	no
ENSMUSG00000015126	0610007P22Rik	17:25240169-25242798	+	protein_coding	16.7677	22.5101	16.3124	14.5863	EndoKo	EndoWt	OK	19.6389	15.4494	-0.346166	-0.703411	0.3218	0.686887	no
ENSMUSG00000015127	Unkl	17:25188396-25240124	+	protein_coding	7.21576	9.29632	6.41961	7.39815	EndoKo	EndoWt	OK	8.25604	6.90888	-0.256998	-0.22554	0.72545	0.938995	no
ENSMUSG00000015133	Lrrk1	7:66226911-66388350	-	protein_coding	17.5109	16.7781	14.3545	19.0354	EndoKo	EndoWt	OK	17.1445	16.695	-0.0383314	-0.0596346	0.9305	0.983788	no
ENSMUSG00000015134	Aldh1a3	7:66390891-66427517	-	protein_coding	0.165824	0	0.022637	0.0944451	EndoKo	EndoWt	NOTEST	0.0829118	0.0585411	-0.502128	0	1	1	no
ENSMUSG00000015143	Actn1	12:80167541-80260371	-	protein_coding	35.5242	38.0187	44.1199	56.0395	EndoKo	EndoWt	OK	36.7714	50.0797	0.445642	1.34338	0.05155	0.234471	no
ENSMUSG00000015149	Sirt2	7:28756173-28788665	+	protein_coding	63.5354	61.3954	61.6321	56.7355	EndoKo	EndoWt	OK	62.4654	59.1838	-0.0778554	-0.160101	0.79485	0.955672	no
ENSMUSG00000015165	Hnrnpl	7:28808540-28822266	+	protein_coding	345.982	274.729	300.279	407.186	EndoKo	EndoWt	OK	310.355	353.732	0.188738	0.457918	0.5098	0.844052	no
ENSMUSG00000015176	Nolc1	19:46075862-46085528	+	protein_coding	21.8237	25.3216	22.3185	24.1852	EndoKo	EndoWt	OK	23.5726	23.2518	-0.0197677	-0.0570227	0.93105	0.98393	no
ENSMUSG00000015189	Casd1	6:4600839-4643381	+	protein_coding	18.6158	19.3562	21.0371	19.0792	EndoKo	EndoWt	OK	18.986	20.0582	0.0792522	0.22631	0.7373	0.941843	no
ENSMUSG00000015202	Cnksr3	10:7119062-7212237	-	protein_coding	12.4559	11.633	11.4331	8.64194	EndoKo	EndoWt	OK	12.0444	10.0375	-0.26296	-0.645062	0.3594	0.725179	no
ENSMUSG00000015214	Mtmr1	X:71364759-71419196	NA	NA	11.3665	9.69087	9.58691	7.82745	EndoKo	EndoWt	OK	10.5287	8.70718	-0.274048	-0.50756	0.36135	0.727052	no
ENSMUSG00000015217	Hmgb3	X:71555917-71560676	NA	NA	44.6625	30.1378	32.3085	35.8695	EndoKo	EndoWt	OK	37.4002	34.089	-0.133739	-0.316275	0.65865	0.916685	no
ENSMUSG00000015222	Mtap2	1:66175272-66442583	+	protein_coding	26.8681	16.1159	26.4481	8.82063	EndoKo	EndoWt	OK	21.492	17.6344	-0.285407	-0.412048	0.45785	0.810638	no
ENSMUSG00000015224	Cyp2j9	4:96568428-96591578	-	protein_coding	0.64992	1.32531	1.35686	0.92604	EndoKo	EndoWt	OK	0.987613	1.14145	0.208851	0.21246	0.765	0.9497	no
ENSMUSG00000015242	Nipsnap3a	4:52989271-53001162	+	protein_coding	0	0	0	0	EndoKo	EndoWt	NOTEST	0	0	0	0	1	1	no
ENSMUSG00000015243	Abca1	4:53030786-53159895	-	protein_coding	36.2728	40.0295	49.5011	43.1439	EndoKo	EndoWt	OK	38.1512	46.3225	0.279985	0.655871	0.2503	0.600397	no
ENSMUSG00000015247	Nipsnap3b	4:53011879-53022060	+	protein_coding	37.6054	35.7747	36.5005	50.0669	EndoKo	EndoWt	OK	36.69	43.2837	0.238435	0.400848	0.57085	0.879458	no
ENSMUSG00000015289	Lage3	X:74351275-74353618	NA	NA	32.9326	42.6819	40.634	51.0965	EndoKo	EndoWt	OK	37.8073	45.8652	0.278738	0.617948	0.38035	0.745923	no
ENSMUSG00000015290	Ubl4	X:74365717-74373349	NA	NA	37.9258	47.1273	43.9676	22.9603	EndoKo	EndoWt	OK	42.5266	33.4639	-0.345758	-0.368183	0.59755	0.891575	no
ENSMUSG00000015291	Gdi1	X:74304997-74311862	NA	NA	141.408	98.7458	151.615	124.852	EndoKo	EndoWt	OK	120.077	138.233	0.203142	0.391304	0.5664	0.877201	no
ENSMUSG00000015305	Sash1	10:8722218-8886880	-	protein_coding	12.8173	10.0206	11.3497	10.6049	EndoKo	EndoWt	OK	11.419	10.9773	-0.0569096	-0.16317	0.8145	0.96038	no
ENSMUSG00000015312	Gadd45b	10:80930090-80932204	+	protein_coding	3.95805	7.02359	13.02	12.8059	EndoKo	EndoWt	OK	5.49082	12.9129	1.23372	2.02551	0.0051	0.0380302	yes
ENSMUSG00000015314	Slamf6	1:171917536-171943868	+	protein_coding	0.0109285	0	0	0	EndoKo	EndoWt	NOTEST	0.00546427	0	-Inf	0	1	1	no
ENSMUSG00000015316	Slamf1	1:171767126-171801184	+	protein_coding	0.117984	0	0	0	EndoKo	EndoWt	NOTEST	0.0589918	0	-Inf	0	1	1	no
ENSMUSG00000015335	Zdhhc12	2:30077683-30093648	-	protein_coding	24.8256	27.1617	29.7855	25.2378	EndoKo	EndoWt	OK	25.9937	27.5116	0.0818802	0.106507	0.88115	0.973735	no
ENSMUSG00000015337	Endog	2:30171492-30178459	+	protein_coding	3.32243	6.55327	2.7468	3.5492	EndoKo	EndoWt	OK	4.93785	3.148	-0.649447	-0.489353	0.5052	0.840778	no
ENSMUSG00000015340	Cybb	X:9435251-9487771	NA	NA	0.0432754	0.0978002	0.102064	0.0149412	EndoKo	EndoWt	NOTEST	0.0705378	0.0585024	-0.269901	0	1	1	no
ENSMUSG00000015341	Golga7	8:23241352-23257074	-	protein_coding	35.0432	33.2948	37.7908	39.7986	EndoKo	EndoWt	OK	34.169	38.7947	0.183173	0.495135	0.4786	0.823767	no
ENSMUSG00000015342	Xk	X:9272755-9313250	NA	NA	1.11062	0.821697	1.58465	0.390547	EndoKo	EndoWt	OK	0.966157	0.987598	0.031667	0.0418005	0.953	0.988295	no
ENSMUSG00000015354	Pcolce2	9:95618910-95698096	+	protein_coding	0.113529	0.0945441	0	0	EndoKo	EndoWt	NOTEST	0.104036	0	-Inf	0	1	1	no
ENSMUSG00000015355	Cd48	1:171682008-171705258	+	protein_coding	0.0501205	0.0910566	0.271409	0.0347772	EndoKo	EndoWt	NOTEST	0.0705886	0.153093	1.11691	0	1	1	no
ENSMUSG00000015357	Clpx	9:65294259-65330658	+	protein_coding	15.0534	20.6869	13.4641	14.4779	EndoKo	EndoWt	OK	17.8701	13.971	-0.355117	-0.634353	0.3081	0.672212	no
ENSMUSG00000015363	Trabd	15:89059733-89087077	+	protein_coding	30.7502	34.1753	33.9193	39.5734	EndoKo	EndoWt	OK	32.4628	36.7463	0.178815	0.460039	0.496	0.834643	no
ENSMUSG00000015365	Mov10l1	15:88982908-89055152	+	protein_coding	0	0	0	0	EndoKo	EndoWt	NOTEST	0	0	0	0	1	1	no
ENSMUSG00000015377	Fam116b	15:89182216-89196474	-	protein_coding	9.03011	5.32371	7.28527	5.1932	EndoKo	EndoWt	OK	7.17691	6.23924	-0.201993	-0.472149	0.49445	0.833626	no
ENSMUSG00000015396	Cd83	13:43785106-43803130	+	protein_coding	4.64313	7.63316	8.41034	6.16339	EndoKo	EndoWt	OK	6.13815	7.28686	0.247495	0.463512	0.50025	0.837384	no
ENSMUSG00000015401	Tmem27	X:164088829-164118860	NA	NA	1.60323	18.9681	1.40837	0	EndoKo	EndoWt	OK	10.2857	0.704185	-3.86854	-2.43731	0.2333	0.589721	no
ENSMUSG00000015405	Ace2	X:164139331-164188420	NA	NA	0	0.353088	0.11313	0	EndoKo	EndoWt	NOTEST	0.176544	0.0565648	-1.64205	0	1	1	no
ENSMUSG00000015437	Gzmb	14:56258855-56262260	-	protein_coding	0	0	0	0	EndoKo	EndoWt	NOTEST	0	0	0	0	1	1	no
ENSMUSG00000015441	Gzmf	14:56205265-56211407	-	protein_coding	0	0	0	0	EndoKo	EndoWt	NOTEST	0	0	0	0	1	1	no
ENSMUSG00000015443	Gzmn	14:56165796-56174596	-	protein_coding	0	0	0.0650536	0	EndoKo	EndoWt	NOTEST	0	0.0325268	Inf	0	1	1	no
ENSMUSG00000015451	C4a	17:34809091-34823464	-	processed_transcript	2.00049	5.1798	2.30881	1.36443	EndoKo	EndoWt	OK	3.59015	1.83662	-0.966988	-0.642291	0.47235	0.82017	no
ENSMUSG00000015452	Ager	17:34597861-34600934	+	protein_coding	14.0805	12.4757	10.5487	10.2817	EndoKo	EndoWt	OK	13.2781	10.4152	-0.350355	-0.668556	0.34075	0.706894	no
ENSMUSG00000015461	Atf6b	17:34647145-34655074	+	protein_coding	50.0992	44.542	40.3925	39.7658	EndoKo	EndoWt	OK	47.3206	40.0791	-0.239618	-0.386897	0.50785	0.842455	no
ENSMUSG00000015467	Egfl8	17:34604261-34628510	-	protein_coding	110.067	113.767	143.583	217.2	EndoKo	EndoWt	OK	111.917	180.392	0.688706	1.16696	0.08475	0.331612	no
ENSMUSG00000015468	Notch4	17:34564267-34588503	+	protein_coding	127.783	117.941	149.083	202.307	EndoKo	EndoWt	OK	122.862	175.695	0.516033	0.452808	0.3494	0.715372	no
ENSMUSG00000015474	Ppt2	17:34604261-34628510	-	protein_coding	43.0969	51.8679	65.0577	55.8199	EndoKo	EndoWt	OK	47.4824	60.4388	0.348082	0.377783	0.55735	0.872947	no
ENSMUSG00000015476	Prrt1	17:34629532-34633126	+	protein_coding	3.91285	1.85127	0.6046	3.91722	EndoKo	EndoWt	OK	2.88206	2.26091	-0.350199	-0.323178	0.64075	0.90977	no
ENSMUSG00000015478	Rnf5	17:34601090-34603690	-	protein_coding	36.1345	37.2013	35.5792	27.8932	EndoKo	EndoWt	OK	36.6679	31.7362	-0.208388	-0.416046	0.55285	0.870216	no
ENSMUSG00000015484	Fam163a	1:156075965-156205026	-	protein_coding	1.01832	0.822244	0.856759	0.42488	EndoKo	EndoWt	OK	0.920285	0.64082	-0.522162	-0.614234	0.3741	0.740008	no
ENSMUSG00000015488	Cacfd1	2:27009925-27021089	+	protein_coding	25.0936	25.7323	29.91	25.8855	EndoKo	EndoWt	OK	25.413	27.8977	0.134584	0.317747	0.6264	0.903469	no
ENSMUSG00000015501	Hivep2	10:13966378-14151376	+	protein_coding	2.94024	2.09387	2.85219	3.48321	EndoKo	EndoWt	OK	2.51705	3.1677	0.331701	0.759001	0.28435	0.643296	no
ENSMUSG00000015519	2310057J18Rik	10:28972287-28986303	-	protein_coding	0	0	0	0	EndoKo	EndoWt	NOTEST	0	0	0	0	1	1	no
ENSMUSG00000015522	Arnt	3:95434387-95497240	+	protein_coding	19.7479	19.0376	20.1303	16.7163	EndoKo	EndoWt	OK	19.3927	18.4233	-0.0739857	-0.162295	0.7746	0.951568	no
ENSMUSG00000015533	Itga2	13:114835915-114932041	-	protein_coding	2.65568	3.18321	7.01191	1.96557	EndoKo	EndoWt	OK	2.91945	4.48874	0.620615	1.17539	0.09885	0.366218	no
ENSMUSG00000015536	Mocs2	13:114818243-114829006	+	protein_coding	25.3482	31.7648	27.8583	24.487	EndoKo	EndoWt	OK	28.5565	26.1726	-0.12576	-0.268986	0.7047	0.933014	no
ENSMUSG00000015542	Nat9	11:115182831-115247023	-	protein_coding	19.0531	14.4963	13.2972	20.6229	EndoKo	EndoWt	OK	16.7747	16.96	0.0158543	0.0229461	0.972	0.992195	no
ENSMUSG00000015568	Lpl	8:68880490-68907448	+	protein_coding	1.29688	6.5541	1.32342	1.7285	EndoKo	EndoWt	OK	3.92549	1.52596	-1.36316	-2.09393	0.0027	0.0225206	yes
ENSMUSG00000015575	Atp6v0e	17:26676395-26699644	+	protein_coding	82.1984	110.371	92.7108	93.2151	EndoKo	EndoWt	OK	96.2847	92.9629	-0.0506517	-0.137555	0.844	0.966517	no
ENSMUSG00000015579	Nkx2-5	17:26838663-26841565	-	protein_coding	0	0	0	0	EndoKo	EndoWt	NOTEST	0	0	0	0	1	1	no
ENSMUSG00000015597	Zfp318	17:46383730-46420920	+	protein_coding	8.94095	6.57614	12.7974	5.30308	EndoKo	EndoWt	OK	7.75854	9.05026	0.222173	0.286984	0.57545	0.881449	no
ENSMUSG00000015599	Ttbk1	17:46442447-46831413	-	protein_coding	0.645272	0.0592842	0.209806	0.0402482	EndoKo	EndoWt	OK	0.352278	0.125027	-1.49447	-0.182064	0.5868	0.887037	no
ENSMUSG00000015605	Srf	17:46442447-46831413	-	protein_coding	13.4584	11.0474	14.1898	19.7427	EndoKo	EndoWt	OK	12.2529	16.9662	0.469545	0.360241	0.61285	0.897875	no
ENSMUSG00000015619	Gata3	2:9857077-9890034	-	protein_coding	0.113804	0	0	0.146652	EndoKo	EndoWt	NOTEST	0.0569021	0.0733259	0.36584	0	1	1	no
ENSMUSG00000015627	Gata5	2:180325132-180340732	-	protein_coding	0	0.0144705	0	0	EndoKo	EndoWt	NOTEST	0.00723524	0	-Inf	0	1	1	no
ENSMUSG00000015647	Lama5	2:180176372-180225859	-	protein_coding	87.3713	92.1888	96.9744	118.184	EndoKo	EndoWt	OK	89.78	107.579	0.260934	0.326429	0.63565	0.907479	no
ENSMUSG00000015652	Steap1	5:5736316-5749326	-	protein_coding	0.119087	0	0.118833	0.0330527	EndoKo	EndoWt	NOTEST	0.0595435	0.075943	0.350974	0	1	1	no
ENSMUSG00000015653	Steap2	5:5664830-5694578	-	protein_coding	2.37588	1.09258	1.42718	0	EndoKo	EndoWt	OK	1.73423	0.71359	-1.28113	-1.30129	0.32325	0.688288	no
ENSMUSG00000015656	Hspa8	9:40800983-40805200	+	protein_coding	450.105	570.526	517.37	551.539	EndoKo	EndoWt	OK	510.315	534.455	0.0666783	0.138147	0.84475	0.966729	no
ENSMUSG00000015659	Serac1	17:5941279-6079741	-	protein_coding	2.41789	1.4264	2.22309	2.03404	EndoKo	EndoWt	OK	1.92214	2.12857	0.147167	0.11479	0.8404	0.965707	no
ENSMUSG00000015665	Awat1	X:100572250-100578205	NA	NA	0	0	0	0	EndoKo	EndoWt	NOTEST	0	0	0	0	1	1	no
ENSMUSG00000015668	Pdzd11	X:100622882-100727214	NA	NA	25.561	29.8862	26.7412	33.876	EndoKo	EndoWt	OK	27.7236	30.3086	0.128611	0.232291	0.7428	0.943197	no
ENSMUSG00000015671	Psma2	13:14613241-14625671	+	protein_coding	97.5884	88.3475	82.4673	91.6137	EndoKo	EndoWt	OK	92.968	87.0405	-0.0950466	-0.266972	0.71045	0.93468	no
ENSMUSG00000015672	Mrpl32	13:14610300-14613037	-	protein_coding	27.2418	42.0286	27.7015	53.647	EndoKo	EndoWt	OK	34.6352	40.6743	0.231877	0.49809	0.47575	0.822391	no
ENSMUSG00000015697	Setdb1	3:95307671-95357202	-	protein_coding	13.1963	11.972	14.6117	14.6789	EndoKo	EndoWt	OK	12.5841	14.6453	0.218834	0.328341	0.60825	0.89618	no
ENSMUSG00000015702	Anxa9	3:95253673-95307176	-	protein_coding	0.77817	0.820928	1.11851	0.241184	EndoKo	EndoWt	OK	0.799549	0.679847	-0.233976	-0.0517374	0.90635	0.978834	no
ENSMUSG00000015709	Arnt2	7:84246280-84409959	-	protein_coding	2.00238	0.223039	0.984275	0.340744	EndoKo	EndoWt	OK	1.11271	0.662509	-0.748068	-0.987284	0.1478	0.468459	no
ENSMUSG00000015711	Prune	3:95253673-95307176	-	protein_coding	12.0258	8.32688	11.3071	8.53196	EndoKo	EndoWt	OK	10.1763	9.91952	-0.0368763	-0.0442693	0.94865	0.987495	no
ENSMUSG00000015714	Lass2	3:95307671-95357202	+	protein_coding	78.8533	88.7668	84.1024	101.314	EndoKo	EndoWt	OK	83.8101	92.708	0.145571	0.327348	0.61715	0.899772	no
ENSMUSG00000015721	Nlrp5	7:23385888-23441922	+	protein_coding	0.047385	0.0860905	0.0945724	0.153447	EndoKo	EndoWt	NOTEST	0.0667378	0.12401	0.893878	0	1	1	no
ENSMUSG00000015733	Capza2	6:17636233-17666972	+	protein_coding	86.4199	75.2413	88.3568	83.7987	EndoKo	EndoWt	OK	80.8306	86.0777	0.0907381	0.203127	0.7444	0.943837	no
ENSMUSG00000015745	Plekho1	3:95988428-95996001	-	protein_coding	73.8582	73.3029	87.5279	97.3426	EndoKo	EndoWt	OK	73.5806	92.4352	0.329118	0.807504	0.23475	0.590746	no
ENSMUSG00000015747	Vps45	3:95999831-96058466	-	protein_coding	26.1487	25.7226	23.7328	6.71195	EndoKo	EndoWt	OK	25.9356	15.2224	-0.768743	-0.529875	0.43515	0.793532	no
ENSMUSG00000015748	Prpf3	3:95830123-95855885	-	protein_coding	33.1576	52.3482	28.8567	42.448	EndoKo	EndoWt	OK	42.7529	35.6523	-0.262024	-0.449463	0.53835	0.861916	no
ENSMUSG00000015749	Anp32e	3:95929245-95947390	+	protein_coding	165.613	115.904	146.272	122.187	EndoKo	EndoWt	OK	140.759	134.23	-0.0685178	-0.131197	0.8474	0.966984	no
ENSMUSG00000015750	Aph1a	3:95893968-95904691	+	protein_coding	49.798	47.2914	56.4172	59.3548	EndoKo	EndoWt	OK	48.5447	57.886	0.253901	0.673813	0.33065	0.696635	no
ENSMUSG00000015755	Tab2	10:7905652-7956230	-	protein_coding	30.2071	24.2407	34.2935	26.3751	EndoKo	EndoWt	OK	27.2239	30.3343	0.156076	0.326046	0.5995	0.892472	no
ENSMUSG00000015757	Ppil4	10:7792890-7823135	+	protein_coding	14.6298	14.1642	15.0994	15.263	EndoKo	EndoWt	OK	14.397	15.1812	0.0765202	0.191236	0.77745	0.952112	no
ENSMUSG00000015759	Cnih	14:46775581-46788411	-	protein_coding	66.695	67.5554	69.7715	98.3702	EndoKo	EndoWt	OK	67.1252	84.0708	0.324751	0.955709	0.1696	0.507938	no
ENSMUSG00000015766	Eps8	6:137477244-137654876	-	protein_coding	3.60866	3.17143	1.8855	0.299267	EndoKo	EndoWt	OK	3.39005	1.09238	-1.63382	-1.23619	0.0067	0.0475947	yes
ENSMUSG00000015776	Med22	2:26905261-26910677	-	protein_coding	35.4119	46.5114	44.2041	40.7427	EndoKo	EndoWt	OK	40.9617	42.4734	0.0522846	0.116138	0.86195	0.970127	no
ENSMUSG00000015787	Abo	2:26842502-26864979	-	protein_coding	0	0	0	0	EndoKo	EndoWt	NOTEST	0	0	0	0	1	1	no
ENSMUSG00000015790	Surf1	2:26913382-26933928	-	protein_coding	86.237	125.353	92.6588	168.399	EndoKo	EndoWt	OK	105.795	130.529	0.3031	0.19573	0.72565	0.939058	no
ENSMUSG00000015804	Med28	5:45520220-45529276	+	protein_coding	92.4111	107.396	105.195	139.957	EndoKo	EndoWt	OK	99.9037	122.576	0.295068	0.762079	0.2856	0.644821	no
ENSMUSG00000015806	Qdpr	5:45434031-45450235	-	protein_coding	70.8656	113.264	63.5874	82.3238	EndoKo	EndoWt	OK	92.0649	72.9556	-0.335632	-0.826484	0.24455	0.596565	no
ENSMUSG00000015812	Gnrh1	14:67745228-67749435	+	protein_coding	3.75675	0.139288	1.22408	0.957575	EndoKo	EndoWt	OK	1.94802	1.09083	-0.836585	-0.462179	0.4865	0.828791	no
ENSMUSG00000015829	Tnr	1:159737509-159924397	+	protein_coding	0	0	0.109992	0	EndoKo	EndoWt	NOTEST	0	0.0549959	Inf	0	1	1	no
ENSMUSG00000015837	Sqstm1	11:50174443-50210827	-	protein_coding	234.88	313.878	210.089	248.325	EndoKo	EndoWt	OK	274.379	229.207	-0.259518	-0.649897	0.3494	0.715372	no
ENSMUSG00000015839	Nfe2l2	2:75675512-75704641	-	protein_coding	46.257	52.647	50.8086	64.3786	EndoKo	EndoWt	OK	49.452	57.5936	0.21988	0.617996	0.3715	0.737222	no
ENSMUSG00000015843	Rxrg	1:167598383-167639623	+	protein_coding	2.9321	2.67891	3.20471	1.48275	EndoKo	EndoWt	OK	2.8055	2.34373	-0.259455	-0.330622	0.6444	0.911253	no
ENSMUSG00000015846	Rxra	2:27676439-27762957	+	protein_coding	13.6244	11.922	12.8574	12.0773	EndoKo	EndoWt	OK	12.7732	12.4674	-0.0349622	-0.095889	0.8866	0.974689	no
ENSMUSG00000015850	Adamtsl4	3:95676200-95687917	-	protein_coding	5.48197	15.7724	4.00779	8.9357	EndoKo	EndoWt	OK	10.6272	6.47175	-0.715535	-0.385909	0.65645	0.915787	no
ENSMUSG00000015852	Fcrls	3:87250757-87263738	-	protein_coding	1.23575	5.3098	3.05626	1.59185	EndoKo	EndoWt	OK	3.27277	2.32405	-0.493872	-0.62922	0.33635	0.70268	no
ENSMUSG00000015854	Cd5l	3:87357880-87371074	+	protein_coding	0	0.242462	0	0	EndoKo	EndoWt	NOTEST	0.121231	0	-Inf	0	1	1	no
ENSMUSG00000015869	Prpsap1	11:116466318-116494202	-	protein_coding	49.0176	64.4191	55.434	67.321	EndoKo	EndoWt	OK	56.7183	61.3775	0.113896	0.262321	0.70775	0.933794	no
ENSMUSG00000015879	Fam184b	5:45529705-45645469	-	protein_coding	2.14465	1.61193	2.02771	0.728372	EndoKo	EndoWt	OK	1.87829	1.37804	-0.446803	-0.655657	0.3519	0.71806	no
ENSMUSG00000015880	Ncapg	5:45669921-45857615	+	protein_coding	17.0413	14.5879	15.5269	20.1271	EndoKo	EndoWt	OK	15.8146	17.827	0.172804	0.130837	0.8385	0.965426	no
ENSMUSG00000015882	Lcorl	5:45669921-45857615	-	protein_coding	14.332	8.12434	13.8969	8.27907	EndoKo	EndoWt	OK	11.2282	11.088	-0.0181277	-0.0342716	0.95975	0.989753	no
ENSMUSG00000015889	Lta4h	10:93453395-93484896	+	protein_coding	55.207	56.4264	58.367	71.7275	EndoKo	EndoWt	OK	55.8167	65.0473	0.220791	0.660437	0.34355	0.709654	no
ENSMUSG00000015890	Amdhd1	10:93523337-93540033	-	protein_coding	0.110369	0	0.0330401	0	EndoKo	EndoWt	NOTEST	0.0551843	0.01652	-1.74004	0	1	1	no
ENSMUSG00000015932	Dstn	2:143915319-143943324	+	protein_coding	151.234	153.674	164.982	188.16	EndoKo	EndoWt	OK	152.454	176.571	0.211875	0.661063	0.3439	0.710055	no
ENSMUSG00000015937	H2afy	13:56073618-56136361	-	protein_coding	112.17	98.1083	108.113	99.1383	EndoKo	EndoWt	OK	105.139	103.626	-0.0209188	-0.0499205	0.94405	0.986433	no
ENSMUSG00000015942	Gtf2ird2	5:134184018-134229625	+	protein_coding	6.12538	6.65349	6.11772	7.67442	EndoKo	EndoWt	OK	6.38944	6.89607	0.110086	0.115387	0.8551	0.968827	no
ENSMUSG00000015943	Bola1	3:96196587-96220308	-	protein_coding	19.8523	24.0305	22.3815	32.9256	EndoKo	EndoWt	OK	21.9414	27.6536	0.33381	0.60572	0.386	0.751795	no
ENSMUSG00000015944	Gatsl2	5:134099710-134144343	+	protein_coding	4.14683	4.25445	4.17212	2.92721	EndoKo	EndoWt	OK	4.20064	3.54967	-0.242927	-0.560498	0.4184	0.779991	no
ENSMUSG00000015947	Fcgr1	3:96282908-96293969	-	protein_coding	0.174424	0.298246	0.215006	0.170865	EndoKo	EndoWt	NOTEST	0.236335	0.192935	-0.292715	0	1	1	no
ENSMUSG00000015950	Ncf1	5:134184018-134229625	-	protein_coding	0.640863	1.85465	2.61481	0.82305	EndoKo	EndoWt	OK	1.24776	1.71893	0.462173	0.290593	0.63635	0.907752	no
ENSMUSG00000015957	Wnt11	7:98835111-98855195	+	protein_coding	0	0	0.0819233	0.284833	EndoKo	EndoWt	NOTEST	0	0.183378	Inf	0	1	1	no
ENSMUSG00000015961	Adss	1:177762961-177796511	-	protein_coding	45.1913	41.2817	41.7686	52.2806	EndoKo	EndoWt	OK	43.2365	47.0246	0.121166	0.332472	0.63375	0.906564	no
ENSMUSG00000015962	1700016C15Rik	1:177729813-177753324	+	protein_coding	0	2.12107	0	0	EndoKo	EndoWt	OK	1.06054	0	-Inf	NA	0.00125	0.0117833	yes
ENSMUSG00000015966	Il17rb	14:29996140-30008896	-	protein_coding	0.352813	0.911564	0.581454	0.0188072	EndoKo	EndoWt	OK	0.632189	0.300131	-1.07476	-0.676746	0.32385	0.688958	no
ENSMUSG00000015968	Cacna1d	14:30009022-30527056	-	protein_coding	0.485652	0.28839	0.334435	0.00399639	EndoKo	EndoWt	OK	0.387021	0.169216	-1.19355	-0.488809	0.50795	0.842507	no
ENSMUSG00000015970	Chdh	14:30009022-30527056	+	protein_coding	0	1.80441	0	0.0814356	EndoKo	EndoWt	OK	0.902205	0.0407178	-4.46972	-0.871823	0.25545	0.606173	no
ENSMUSG00000015971	Actr8	14:29978336-29993221	+	protein_coding	14.5102	14.4907	15.5617	12.7691	EndoKo	EndoWt	OK	14.5004	14.1654	-0.0337231	-0.0789882	0.91105	0.979736	no
ENSMUSG00000015980	Lrrc27	7:139103637-139242979	+	protein_coding	6.97308	5.3981	5.79476	5.05519	EndoKo	EndoWt	OK	6.18559	5.42497	-0.189295	-0.180026	0.75185	0.946112	no
ENSMUSG00000015981	Stk32c	7:139103637-139242979	-	protein_coding	0.874085	0.396997	0.305276	1.59714	EndoKo	EndoWt	OK	0.635541	0.951208	0.581776	0.344389	0.6361	0.907637	no
ENSMUSG00000015994	Fnta	8:25998728-26015601	-	protein_coding	35.1809	35.4434	36.3044	38.8223	EndoKo	EndoWt	OK	35.3121	37.5634	0.0891612	0.248348	0.72215	0.937809	no
ENSMUSG00000016018	Skiv2l2	13:112800893-112927380	-	protein_coding	18.9834	16.5548	19.7429	17.9695	EndoKo	EndoWt	OK	17.7691	18.8562	0.0856695	0.179824	0.80215	0.957679	no
ENSMUSG00000016024	Lbp	2:158306492-158332852	+	protein_coding	5.84749	17.7758	14.4916	15.0085	EndoKo	EndoWt	OK	11.8116	14.75	0.32051	0.451691	0.41495	0.77722	no
ENSMUSG00000016028	Celsr1	15:85898757-86033777	-	protein_coding	2.36643	3.46646	3.15228	3.44072	EndoKo	EndoWt	OK	2.91645	3.2965	0.176721	0.432163	0.53765	0.86157	no
ENSMUSG00000016087	Fli1	9:32422207-32541389	-	protein_coding	58.744	62.8246	56.7435	73.0661	EndoKo	EndoWt	OK	60.7843	64.9048	0.094626	0.291245	0.66975	0.92059	no
ENSMUSG00000016128	Stard13	5:151037627-151233836	-	protein_coding	13.1577	16.0819	13.1699	13.2864	EndoKo	EndoWt	OK	14.6198	13.2282	-0.144308	-0.239316	0.62335	0.902497	no
ENSMUSG00000016150	Tenm1	X:42526584-43429126	NA	NA	0.00755689	0	0	0	EndoKo	EndoWt	NOTEST	0.00377844	0	-Inf	0	1	1	no
ENSMUSG00000016179	Camk1g	1:193346345-193370297	-	protein_coding	1.69725	0.647972	1.38048	0.0149989	EndoKo	EndoWt	OK	1.17261	0.697738	-0.748964	-0.67961	0.29675	0.65914	no
ENSMUSG00000016181	Diexf	1:193104402-193130251	-	protein_coding	3.57836	4.36175	4.7366	4.71791	EndoKo	EndoWt	OK	3.97005	4.72726	0.251844	0.559874	0.42075	0.782135	no
ENSMUSG00000016194	Hsd11b1	1:193203038-193264054	-	protein_coding	0	2.95122	0	0	EndoKo	EndoWt	OK	1.47561	0	-Inf	NA	0.09995	0.368916	no
ENSMUSG00000016200	Syt14	1:192897306-193035698	-	protein_coding	0.912904	0.465551	1.71005	0	EndoKo	EndoWt	OK	0.689228	0.855024	0.310984	0.270253	0.5556	0.87197	no
ENSMUSG00000016206	H2-M3	17:37270219-37274484	+	protein_coding	7.38948	11.4094	6.14808	6.43331	EndoKo	EndoWt	OK	9.39942	6.29069	-0.579353	-0.987627	0.14935	0.471249	no
ENSMUSG00000016239	Lonrf3	X:36328352-36362341	NA	NA	1.30604	1.10048	1.93966	2.15801	EndoKo	EndoWt	OK	1.20326	2.04883	0.76785	0.965371	0.15325	0.478684	no
ENSMUSG00000016252	Atp5e	2:174461071-174464105	-	protein_coding	468.893	649.941	495.335	721.343	EndoKo	EndoWt	OK	559.417	608.339	0.120952	0.35793	0.60465	0.894558	no
ENSMUSG00000016253	Th1l	2:174415803-174439039	+	protein_coding	48.7813	54.7312	54.8135	57.4739	EndoKo	EndoWt	OK	51.7563	56.1437	0.117391	0.166481	0.8114	0.960029	no
ENSMUSG00000016255	Tubb1	2:174450694-174457882	+	protein_coding	0.244047	0	0	0.451571	EndoKo	EndoWt	NOTEST	0.122023	0.225785	0.887793	0	1	1	no
ENSMUSG00000016256	Ctsz	2:174415803-174439039	-	protein_coding	73.3404	94.034	74.4661	96.2661	EndoKo	EndoWt	OK	83.6872	85.3661	0.0286553	0.0703367	0.919	0.981516	no
ENSMUSG00000016257	Slmo2	2:174465066-174473081	-	protein_coding	45.9967	52.56	32.262	49.4382	EndoKo	EndoWt	OK	49.2784	40.8501	-0.270613	-0.538766	0.43115	0.790535	no
ENSMUSG00000016262	Sertad4	1:192844430-192856466	-	protein_coding	2.6855	2.61897	4.218	1.28283	EndoKo	EndoWt	OK	2.65224	2.75042	0.0524398	0.0632563	0.91505	0.980769	no
ENSMUSG00000016283	H2-M2	17:37480850-37483552	-	protein_coding	0.0223393	0	0	0.0252094	EndoKo	EndoWt	NOTEST	0.0111696	0.0126047	0.174378	0	1	1	no
ENSMUSG00000016308	Ube2a	X:36874357-36884215	NA	NA	26.3999	29.1308	28.7873	32.2142	EndoKo	EndoWt	OK	27.7654	30.5008	0.135557	0.351659	0.61405	0.898436	no
ENSMUSG00000016319	Slc25a5	X:36795650-36798807	NA	NA	180.492	253.414	181.265	223.279	EndoKo	EndoWt	OK	216.953	202.272	-0.101089	-0.31039	0.6549	0.915094	no
ENSMUSG00000016327	Atp1b4	X:38316183-38336769	NA	NA	0	0	0	0	EndoKo	EndoWt	NOTEST	0	0	0	0	1	1	no
ENSMUSG00000016344	Ppdpf	2:181187246-181188771	+	protein_coding	87.2518	100.554	91.404	147.469	EndoKo	EndoWt	OK	93.9028	119.436	0.347003	0.82403	0.2396	0.593493	no
ENSMUSG00000016346	Kcnq2	2:181075578-181135291	-	protein_coding	0.08173	0	0.737675	0.929636	EndoKo	EndoWt	OK	0.040865	0.833655	4.35051	1.00124	0.1918	0.544668	no
ENSMUSG00000016349	Eef1a2	2:181147652-181157014	-	protein_coding	1.17114	0.496457	1.98669	1.15574	EndoKo	EndoWt	OK	0.833798	1.57122	0.914112	0.974556	0.1574	0.486183	no
ENSMUSG00000016356	Col20a1	2:180986534-181017540	+	protein_coding	1.38813	4.57945	0.303684	0.139114	EndoKo	EndoWt	OK	2.98379	0.221399	-3.75243	-2.10771	0.00435	0.033415	yes
ENSMUSG00000016382	Pls3	X:75785653-75875182	NA	NA	71.7419	81.4505	78.4457	97.4475	EndoKo	EndoWt	OK	76.5962	87.9466	0.199354	0.61509	0.37585	0.741504	no
ENSMUSG00000016386	Mpped2	2:106693268-106868356	+	protein_coding	13.6513	3.34879	7.21896	1.22201	EndoKo	EndoWt	OK	8.50005	4.22049	-1.01006	-1.04024	0.0967	0.360716	no
ENSMUSG00000016409	Nkap	X:37126794-37168842	NA	NA	5.80713	6.19753	6.26079	7.74291	EndoKo	EndoWt	OK	6.00233	7.00185	0.222214	0.380268	0.4996	0.836819	no
ENSMUSG00000016427	Ndufa1	X:37187587-37191163	NA	NA	139.19	176.972	127.881	159.718	EndoKo	EndoWt	OK	158.081	143.8	-0.136602	-0.33054	0.6392	0.909236	no
ENSMUSG00000016458	Wt1	2:105126528-105173616	+	protein_coding	0	0	0	0	EndoKo	EndoWt	NOTEST	0	0	0	0	1	1	no
ENSMUSG00000016477	E2f3	13:29906574-29985668	-	protein_coding	17.7185	7.52528	15.4867	9.26073	EndoKo	EndoWt	OK	12.6219	12.3737	-0.0286501	-0.0431967	0.93355	0.984312	no
ENSMUSG00000016481	Cr1l	1:195103788-195131570	-	protein_coding	35.28	41.5917	38.6382	45.6526	EndoKo	EndoWt	OK	38.4359	42.1454	0.132922	0.366061	0.60485	0.894682	no
ENSMUSG00000016487	Ppfibp1	6:146888486-147032025	+	protein_coding	51.5718	48.6214	53.1858	50.9906	EndoKo	EndoWt	OK	50.0966	52.0882	0.056244	0.139854	0.811	0.959959	no
ENSMUSG00000016493	Cd46	1:195041284-195092248	-	protein_coding	1.737	2.83736	2.46582	0.817992	EndoKo	EndoWt	OK	2.28718	1.64191	-0.478198	-0.435957	0.52245	0.852128	no
ENSMUSG00000016494	Cd34	1:194938820-195037908	+	protein_coding	535.537	573.606	552.303	704.121	EndoKo	EndoWt	OK	554.572	628.212	0.179878	0.501943	0.4825	0.826528	no
ENSMUSG00000016495	5033414D02Rik	19:29348598-29367390	-	protein_coding	43.4565	63.2623	47.2107	50.2074	EndoKo	EndoWt	OK	53.3594	48.709	-0.131553	-0.267284	0.7034	0.932783	no
ENSMUSG00000016496	Cd274	19:29367454-29388095	+	protein_coding	0.157556	1.58734	0.343026	0.159018	EndoKo	EndoWt	OK	0.872446	0.251022	-1.79725	-1.65538	0.019	0.109656	no
ENSMUSG00000016498	Pdcd1lg2	19:29410918-29471157	+	protein_coding	0	0	0.220141	0	EndoKo	EndoWt	NOTEST	0	0.11007	Inf	0	1	1	no
ENSMUSG00000016503	Gtf3a	5:146948656-146963800	+	protein_coding	16.3119	26.4205	20.1796	30.8106	EndoKo	EndoWt	OK	21.3662	25.4951	0.25489	0.534669	0.45215	0.806239	no
ENSMUSG00000016510	Mtif3	5:146948656-146963800	-	protein_coding	8.07797	11.4557	11.6261	12.9142	EndoKo	EndoWt	OK	9.76683	12.2701	0.329189	0.312881	0.5588	0.873795	no
ENSMUSG00000016520	Lnx2	5:147016654-147076586	-	protein_coding	11.4506	13.2321	16.5095	9.79538	EndoKo	EndoWt	OK	12.3413	13.1524	0.0918319	0.105035	0.87585	0.972882	no
ENSMUSG00000016524	Il19	1:130932657-130940073	-	protein_coding	0	0	0	0	EndoKo	EndoWt	NOTEST	0	0	0	0	1	1	no
ENSMUSG00000016526	Dyrk3	1:131128440-131138234	-	protein_coding	1.17865	1.04687	0.653412	1.09045	EndoKo	EndoWt	OK	1.11276	0.871933	-0.351854	-0.363494	0.6079	0.895995	no
ENSMUSG00000016528	Mapkapk2	1:131053703-131097543	-	protein_coding	35.8824	33.9024	31.8895	36.8189	EndoKo	EndoWt	OK	34.8924	34.3542	-0.0224248	-0.0648625	0.9242	0.982374	no
ENSMUSG00000016529	Il10	1:131019844-131024974	+	protein_coding	0	0	0	0	EndoKo	EndoWt	NOTEST	0	0	0	0	1	1	no
ENSMUSG00000016534	Lamp2	X:38401356-38456454	NA	NA	53.5746	65.4867	60.9295	65.1242	EndoKo	EndoWt	OK	59.5306	63.0269	0.0823351	0.229884	0.75125	0.946053	no
ENSMUSG00000016541	Atxn10	15:85336380-85463836	+	protein_coding	54.3689	46.4554	48.3386	54.6121	EndoKo	EndoWt	OK	50.4122	51.4754	0.0301101	0.0900097	0.89055	0.975432	no
ENSMUSG00000016552	Foxred2	15:77940521-77956722	-	protein_coding	1.41627	0.717268	1.21548	1.19958	EndoKo	EndoWt	OK	1.06677	1.20753	0.178812	0.230431	0.73775	0.941914	no
ENSMUSG00000016554	Eif3d	15:77958997-77970824	-	protein_coding	73.6044	77.3575	77.4284	91.1792	EndoKo	EndoWt	OK	75.4809	84.3038	0.159486	0.47963	0.48935	0.830623	no
ENSMUSG00000016559	H3f3b	11:116021911-116027962	-	protein_coding	664.019	471.453	517.444	424.712	EndoKo	EndoWt	OK	567.736	471.078	-0.269256	-0.692707	0.3209	0.686001	no
ENSMUSG00000016619	Nup50	15:84923427-84942955	+	protein_coding	10.9652	12.8821	11.335	14.603	EndoKo	EndoWt	OK	11.9237	12.969	0.121238	0.330216	0.6407	0.909762	no
ENSMUSG00000016624	Phf21b	15:84785380-84856049	-	protein_coding	28.1284	20.6863	25.6189	20.5258	EndoKo	EndoWt	OK	24.4074	23.0723	-0.0811527	-0.0667554	0.92435	0.982417	no
ENSMUSG00000016626	Nlrp14	7:107166989-107198102	+	protein_coding	0	0	0	0	EndoKo	EndoWt	NOTEST	0	0	0	0	1	1	no
ENSMUSG00000016637	Ift27	15:78159464-78174108	-	protein_coding	17.3483	13.9468	18.9701	21.1811	EndoKo	EndoWt	OK	15.6475	20.0756	0.359507	0.696305	0.31755	0.682275	no
ENSMUSG00000016664	Pacsin2	15:83375606-83464606	-	protein_coding	25.5068	27.4802	25.7675	25.235	EndoKo	EndoWt	OK	26.4935	25.5012	-0.0550713	-0.153815	0.82845	0.963321	no
ENSMUSG00000016756	Cmah	13:24327419-24477285	+	protein_coding	0.0186784	0.0483967	0.00531564	0.0110899	EndoKo	EndoWt	NOTEST	0.0335375	0.00820275	-2.0316	0	1	1	no
ENSMUSG00000016757	Ttll12	15:83575118-83595157	-	protein_coding	14.6171	13.274	11.589	13.7726	EndoKo	EndoWt	OK	13.9455	12.6808	-0.137159	-0.33432	0.62735	0.904058	no
ENSMUSG00000016758	Bik	15:83526861-83544635	+	protein_coding	6.44199	7.02212	6.72496	8.34392	EndoKo	EndoWt	OK	6.73205	7.53444	0.162454	0.231893	0.7394	0.942321	no
ENSMUSG00000016763	Scube1	15:83602582-83725021	-	protein_coding	0.422373	0.155868	0.487316	0.0178393	EndoKo	EndoWt	NOTEST	0.289121	0.252578	-0.194945	0	1	1	no
ENSMUSG00000016831	Tox4	14:52261758-52305128	+	protein_coding	14.1922	13.3319	16.473	13.2912	EndoKo	EndoWt	OK	13.7621	14.8821	0.112883	0.164363	0.73505	0.941278	no
ENSMUSG00000016833	Mrps18c	5:100798626-100804471	+	protein_coding	59.0935	99.8752	81.0199	70.8954	EndoKo	EndoWt	OK	79.4843	75.9576	-0.0654755	-0.0824463	0.9004	0.977559	no
ENSMUSG00000016918	Sulf1	1:12692429-12860371	+	protein_coding	1.57295	0.956408	1.90478	1.60253	EndoKo	EndoWt	OK	1.26468	1.75366	0.471592	0.713342	0.31855	0.683398	no
ENSMUSG00000016921	Srsf6	2:162931527-162937121	+	protein_coding	144.995	160.673	152.294	157.988	EndoKo	EndoWt	OK	152.834	155.141	0.0216093	0.0589745	0.9323	0.984054	no
ENSMUSG00000016933	Plcg1	2:160731299-160906002	+	protein_coding	100.929	92.4468	84.2142	100.652	EndoKo	EndoWt	OK	96.6878	92.4332	-0.0649237	-0.115482	0.8504	0.96777	no
ENSMUSG00000016940	Kctd2	11:115420127-115431274	+	protein_coding	42.2377	46.9322	41.4205	45.7359	EndoKo	EndoWt	OK	44.585	43.5782	-0.0329496	-0.0783957	0.9072	0.97908	no
ENSMUSG00000016942	Tmprss6	15:78439667-78468634	-	protein_coding	0.0245824	0	0	0	EndoKo	EndoWt	NOTEST	0.0122912	0	-Inf	0	1	1	no
ENSMUSG00000016946	Kctd5	17:24047733-24073485	-	protein_coding	20.8626	24.1034	20.8509	28.5882	EndoKo	EndoWt	OK	22.483	24.7195	0.136819	0.368367	0.59705	0.891462	no
ENSMUSG00000016982	Pom121l2	13:21981180-21988734	+	protein_coding	0	0	0	0	EndoKo	EndoWt	NOTEST	0	0	0	0	1	1	no
ENSMUSG00000016984	Etaa1	11:17938755-17953875	-	protein_coding	4.08324	2.65896	3.54682	2.3383	EndoKo	EndoWt	OK	3.3711	2.94256	-0.196146	-0.363501	0.6054	0.894969	no
ENSMUSG00000016995	Matn4	2:164389392-164415448	-	protein_coding	0	0	0	0	EndoKo	EndoWt	NOTEST	0	0	0	0	1	1	no
ENSMUSG00000016998	Svs4	2:164275951-164278459	-	protein_coding	0	0	0	0	EndoKo	EndoWt	NOTEST	0	0	0	0	1	1	no
ENSMUSG00000017000	Svs6	2:164316750-164318453	+	protein_coding	0	0	0	0	EndoKo	EndoWt	NOTEST	0	0	0	0	1	1	no
ENSMUSG00000017002	Slpi	2:164354069-164389095	-	protein_coding	0.0854983	0	1.7689	0	EndoKo	EndoWt	OK	0.0427491	0.884452	4.37082	1.15456	0.4664	0.816338	no
ENSMUSG00000017003	Svs3a	2:164289267-164291500	+	protein_coding	0	0	0	0	EndoKo	EndoWt	NOTEST	0	0	0	0	1	1	no
ENSMUSG00000017004	Svs5	2:164332739-164334396	+	protein_coding	0	0	0	0	EndoKo	EndoWt	NOTEST	0	0	0	0	1	1	no
ENSMUSG00000017007	Rbpjl	2:164389392-164415448	+	protein_coding	0	0	0	0	EndoKo	EndoWt	NOTEST	0	0	0	0	1	1	no
ENSMUSG00000017009	Sdc4	2:164424246-164443887	-	protein_coding	4.03839	6.66621	4.15979	2.03382	EndoKo	EndoWt	OK	5.3523	3.0968	-0.78938	-1.30684	0.06335	0.271597	no
ENSMUSG00000017049	Ccdc70	8:21969774-21974041	+	protein_coding	0	0	0	0	EndoKo	EndoWt	NOTEST	0	0	0	0	1	1	no
ENSMUSG00000017057	Il13ra1	X:36112109-36171259	NA	NA	12.393	12.8042	14.2466	15.7459	EndoKo	EndoWt	OK	12.5986	14.9963	0.251342	0.670126	0.3377	0.70427	no
ENSMUSG00000017064	Prl5a1	13:28142483-28151611	+	protein_coding	0	0	0	0	EndoKo	EndoWt	NOTEST	0	0	0	0	1	1	no
ENSMUSG00000017119	Nbr1	11:101552148-101581951	+	protein_coding	114.397	130.492	154.917	75.1068	EndoKo	EndoWt	OK	122.445	115.012	-0.0903488	-0.0969273	0.8765	0.972963	no
ENSMUSG00000017132	Cyth1	11:118132018-118248592	-	protein_coding	18.9523	18.0231	22.2168	25.6687	EndoKo	EndoWt	OK	18.4877	23.9427	0.373021	1.03712	0.13375	0.439624	no
ENSMUSG00000017144	Rnd3	2:51130437-51149111	-	protein_coding	9.97947	5.71019	9.11131	2.44624	EndoKo	EndoWt	OK	7.84483	5.77877	-0.440979	-0.8702	0.21565	0.575101	no
ENSMUSG00000017146	Brca1	11:101488763-101551955	-	protein_coding	2.92652	3.28298	1.36217	2.15054	EndoKo	EndoWt	OK	3.10475	1.75635	-0.821893	-1.09803	0.05	0.22925	no
ENSMUSG00000017165	Gast	11:100334406-100336996	+	protein_coding	0	0	0	0	EndoKo	EndoWt	NOTEST	0	0	0	0	1	1	no
ENSMUSG00000017167	Cntnap1	11:101162678-101190724	+	protein_coding	1.35803	1.87752	1.30655	2.81643	EndoKo	EndoWt	OK	1.61777	2.06149	0.349677	0.404785	0.5516	0.869483	no
ENSMUSG00000017176	Nt5c3l	11:100415696-100441808	-	protein_coding	40.7038	63.4891	51.3004	50.245	EndoKo	EndoWt	OK	52.0964	50.7727	-0.0371315	-0.0381288	0.94995	0.987761	no
ENSMUSG00000017188	Coa3	11:101277967-101302286	-	protein_coding	98.7757	133.218	133.401	171.766	EndoKo	EndoWt	OK	115.997	152.583	0.395512	0.373827	0.5759	0.881612	no
ENSMUSG00000017195	Zpbp2	11:98551096-98558665	+	protein_coding	0	0	0	0	EndoKo	EndoWt	NOTEST	0	0	0	0	1	1	no
ENSMUSG00000017204	Gsdma	11:98664350-98677708	+	protein_coding	0	0	0	0	EndoKo	EndoWt	NOTEST	0	0	0	0	1	1	no
ENSMUSG00000017210	Med24	11:98704590-98729435	-	protein_coding	68.6895	54.5704	59.6644	49.7434	EndoKo	EndoWt	OK	61.6299	54.7039	-0.171987	-0.254015	0.70575	0.933246	no
ENSMUSG00000017211	Gsdma2	11:98646758-98657964	+	protein_coding	0	0	0	0	EndoKo	EndoWt	NOTEST	0	0	0	0	1	1	no
ENSMUSG00000017221	Psmd3	11:98682553-98695979	+	protein_coding	83.0428	90.2405	67.4382	96.2799	EndoKo	EndoWt	OK	86.6417	81.859	-0.081919	-0.201816	0.77005	0.950803	no
ENSMUSG00000017264	Exosc10	4:148558428-148582401	+	protein_coding	51.9104	71.9301	48.0924	53.6537	EndoKo	EndoWt	OK	61.9202	50.8731	-0.283509	-0.417902	0.51105	0.844951	no
ENSMUSG00000017286	Glod4	11:76046225-76250619	-	protein_coding	164.648	108.053	174.344	173.278	EndoKo	EndoWt	OK	136.35	173.811	0.350199	0.317804	0.66115	0.917489	no
ENSMUSG00000017288	Vps53	11:76046225-76250619	-	protein_coding	38.6805	20.2864	33.4661	31.6202	EndoKo	EndoWt	OK	29.4834	32.5431	0.142448	0.11991	0.83195	0.96388	no
ENSMUSG00000017291	Taok1	11:77508098-77607815	-	protein_coding	12.194	11.1412	10.9125	9.45178	EndoKo	EndoWt	OK	11.6676	10.1821	-0.196468	-0.524988	0.4555	0.808792	no
ENSMUSG00000017299	Dnttip1	2:164745982-164769666	+	protein_coding	20.4548	17.5483	21.0816	20.5711	EndoKo	EndoWt	OK	19.0015	20.8264	0.132295	0.270805	0.68815	0.927664	no
ENSMUSG00000017300	Tnnc2	2:164769897-164779967	-	protein_coding	1.38764	0.363529	0.261604	11.3628	EndoKo	EndoWt	OK	0.875586	5.81219	2.73076	0.718629	0.25565	0.606425	no
ENSMUSG00000017307	Acot8	2:164785822-164804882	-	protein_coding	25.4283	20.5958	23.2253	20.6243	EndoKo	EndoWt	OK	23.0121	21.9248	-0.0698262	-0.0792349	0.9073	0.979102	no
ENSMUSG00000017309	Cd300lg	11:102041508-102055620	+	protein_coding	0.116168	0.33096	0.318119	1.55085	EndoKo	EndoWt	OK	0.223564	0.934485	2.06349	1.48307	0.04465	0.210659	no
ENSMUSG00000017310	Spint4	2:164698500-164702453	+	protein_coding	0	0	0	0	EndoKo	EndoWt	NOTEST	0	0	0	0	1	1	no
ENSMUSG00000017311	Pyy	11:102106675-102107832	-	protein_coding	0	0	0	0	EndoKo	EndoWt	NOTEST	0	0	0	0	1	1	no
ENSMUSG00000017314	Mpp2	11:102057014-102088515	-	protein_coding	4.93463	2.06705	2.99574	1.33068	EndoKo	EndoWt	OK	3.50084	2.16321	-0.694526	-0.63326	0.15245	0.477154	no
ENSMUSG00000017316	Ppy	11:102099929-102101319	-	protein_coding	0	0	0	0	EndoKo	EndoWt	NOTEST	0	0	0	0	1	1	no
ENSMUSG00000017344	Vtn	11:78499090-78502324	+	protein_coding	7.45898	6.78179	6.14981	1.77844	EndoKo	EndoWt	OK	7.12038	3.96412	-0.844953	-0.904956	0.1903	0.542372	no
ENSMUSG00000017376	Nlk	11:78567167-78697373	-	protein_coding	60.7003	22.0321	29.0996	45.5482	EndoKo	EndoWt	OK	41.3662	37.3239	-0.148351	-0.141754	0.81175	0.960029	no
ENSMUSG00000017386	Traf4	11:78158498-78165589	-	protein_coding	22.6879	24.451	28.3449	30.7642	EndoKo	EndoWt	OK	23.5694	29.5546	0.326465	0.855419	0.21235	0.57152	no
ENSMUSG00000017390	Aldoc	11:78322967-78327781	+	protein_coding	25.6671	15.3701	17.3974	13.7776	EndoKo	EndoWt	OK	20.5186	15.5875	-0.396541	-0.587673	0.39415	0.758738	no
ENSMUSG00000017400	Stac2	11:98036622-98053462	-	protein_coding	0.378388	0.624946	0.630149	0.787667	EndoKo	EndoWt	OK	0.501667	0.708908	0.498868	0.422345	0.52405	0.853087	no
ENSMUSG00000017404	Rpl19	11:98001507-98030492	+	protein_coding	215.342	260.626	237.162	318.091	EndoKo	EndoWt	OK	237.984	277.627	0.222281	0.650129	0.34045	0.706665	no
ENSMUSG00000017405	Nek8	11:78166105-78176675	-	protein_coding	6.24377	12.636	5.96195	8.47689	EndoKo	EndoWt	OK	9.43991	7.21942	-0.38689	-0.520537	0.44735	0.80255	no
ENSMUSG00000017412	Cacnb4	2:52425011-52676831	-	protein_coding	0.292968	0.504655	0.19168	0.378353	EndoKo	EndoWt	OK	0.398811	0.285016	-0.484663	-0.243197	0.6217	0.901777	no
ENSMUSG00000017417	Plxdc1	11:97923237-97986444	-	protein_coding	0.0109461	1.11843	0.136839	0.0455779	EndoKo	EndoWt	OK	0.564686	0.0912084	-2.63021	-0.725681	0.27025	0.625417	no
ENSMUSG00000017418	Arl5b	2:14995130-15082456	+	protein_coding	9.44225	9.0164	9.62169	7.69966	EndoKo	EndoWt	OK	9.22933	8.66067	-0.0917468	-0.244378	0.7241	0.938536	no
ENSMUSG00000017421	Zfp207	11:80383278-80405733	+	protein_coding	83.3575	102.428	103.359	96.5759	EndoKo	EndoWt	OK	92.8927	99.9672	0.105891	0.317765	0.646	0.911796	no
ENSMUSG00000017428	Psmd11	11:80428614-80473248	+	protein_coding	31.7768	31.6668	21.9406	36.7284	EndoKo	EndoWt	OK	31.7218	29.3345	-0.112876	-0.173722	0.79885	0.956707	no
ENSMUSG00000017446	C1qtnf1	11:118428202-118454995	+	protein_coding	6.66736	7.64932	6.43616	6.51795	EndoKo	EndoWt	OK	7.15834	6.47706	-0.144286	-0.251912	0.6974	0.930828	no
ENSMUSG00000017453	Pipox	11:77880614-77894096	-	protein_coding	11.1221	20.2681	7.27691	3.56584	EndoKo	EndoWt	OK	15.6951	5.42138	-1.53358	-1.90619	0.0116	0.0738471	no
ENSMUSG00000017466	Timp2	11:118301068-118355740	-	protein_coding	10.7854	14.1014	11.8449	17.9439	EndoKo	EndoWt	OK	12.4434	14.8944	0.259389	0.50117	0.42285	0.783779	no
ENSMUSG00000017478	Zc3h18	8:119910359-124345724	+	protein_coding	18.5882	32.7209	17.5675	19.4235	EndoKo	EndoWt	OK	25.6545	18.4955	-0.472037	-0.0589177	0.64805	0.91238	no
ENSMUSG00000017485	Top2b	14:16365178-16430787	+	protein_coding	99.1822	67.384	81.1634	80.136	EndoKo	EndoWt	OK	83.2831	80.6497	-0.0463545	-0.0818895	0.89575	0.976299	no
ENSMUSG00000017491	Rarb	14:16430841-16575472	-	protein_coding	1.08969	0.864154	1.96762	0.360053	EndoKo	EndoWt	OK	0.976921	1.16383	0.252572	0.296758	0.65395	0.914835	no
ENSMUSG00000017493	Igfbp4	11:99041243-99054392	+	protein_coding	385.462	449.55	450.501	497.965	EndoKo	EndoWt	OK	417.506	474.233	0.1838	0.307132	0.65225	0.914211	no
ENSMUSG00000017499	Cdc6	11:98907800-98923940	+	protein_coding	4.00515	4.59148	4.41471	4.31134	EndoKo	EndoWt	OK	4.29831	4.36303	0.0215591	0.0240244	0.97135	0.992155	no
ENSMUSG00000017548	Suz12	11:79993105-80034123	+	protein_coding	32.3486	18.0337	29.4156	18.8112	EndoKo	EndoWt	OK	25.1912	24.1134	-0.0630827	-0.114171	0.8316	0.96388	no
ENSMUSG00000017550	Atad5	11:80089399-80135794	+	protein_coding	5.09629	2.75936	2.46632	3.50012	EndoKo	EndoWt	OK	3.92782	2.98322	-0.39686	-0.778727	0.2646	0.617847	no
ENSMUSG00000017561	Crlf3	11:80046492-80080991	-	protein_coding	15.8104	20.2548	17.5443	18.3501	EndoKo	EndoWt	OK	18.0326	17.9472	-0.00684608	-0.0133559	0.98345	0.99477	no
ENSMUSG00000017588	Krt27	11:99345564-99351104	-	protein_coding	0	0	0.0181269	0	EndoKo	EndoWt	NOTEST	0	0.00906343	Inf	0	1	1	no
ENSMUSG00000017607	Tns4	11:99065677-99089306	-	protein_coding	0.0322781	0.0293207	0.256439	0.0746569	EndoKo	EndoWt	NOTEST	0.0307994	0.165548	2.42627	0	1	1	no
ENSMUSG00000017615	Tnfaip1	11:78522849-78536332	-	protein_coding	70.0881	80.7484	73.0226	91.5358	EndoKo	EndoWt	OK	75.4183	82.2792	0.125614	0.390792	0.57035	0.879149	no
ENSMUSG00000017631	Abr	11:76416733-76622314	-	protein_coding	15.6082	14.3699	17.9637	15.418	EndoKo	EndoWt	OK	14.989	16.6908	0.155148	0.194624	0.6917	0.929055	no
ENSMUSG00000017639	Rab11fip4	11:79591211-79698023	+	protein_coding	3.22583	1.59664	2.67834	0.175976	EndoKo	EndoWt	OK	2.41123	1.42716	-0.756627	-1.09757	0.08175	0.324515	no
ENSMUSG00000017652	Cd40	2:165055626-165072948	+	protein_coding	87.5427	71.8926	91.1273	119.099	EndoKo	EndoWt	OK	79.7176	105.113	0.398973	0.878419	0.1689	0.506741	no
ENSMUSG00000017664	Slc35c2	2:165276553-165287869	-	protein_coding	17.4264	20.4197	24.6167	20.9204	EndoKo	EndoWt	OK	18.923	22.7685	0.2669	0.554597	0.41945	0.780968	no
ENSMUSG00000017667	Zfp334	2:165374263-165388259	-	protein_coding	3.65143	3.00271	3.9674	3.55943	EndoKo	EndoWt	OK	3.32707	3.76341	0.177789	0.416041	0.5506	0.868974	no
ENSMUSG00000017670	Elmo2	2:165288030-165326479	-	protein_coding	30.5935	28.3225	33.411	31.014	EndoKo	EndoWt	OK	29.458	32.2125	0.128963	0.267128	0.67145	0.921294	no
ENSMUSG00000017677	Wsb1	11:79239371-79254671	-	protein_coding	97.66	114.127	113.895	110.59	EndoKo	EndoWt	OK	105.894	112.242	0.0840014	0.218504	0.7557	0.947118	no
ENSMUSG00000017679	Ttpal	2:163602313-163619013	+	protein_coding	12.1191	13.8131	16.0038	27.5311	EndoKo	EndoWt	OK	12.9661	21.7675	0.747429	1.01321	0.06315	0.270966	no
ENSMUSG00000017686	Rhot1	11:80209018-80267907	+	protein_coding	36.0814	23.7099	32.5892	33.8258	EndoKo	EndoWt	OK	29.8957	33.2075	0.151574	0.398568	0.55995	0.874206	no
ENSMUSG00000017688	Hnf4g	3:3508029-3659775	+	protein_coding	0	0	0.0120831	0	EndoKo	EndoWt	NOTEST	0	0.00604154	Inf	0	1	1	no
ENSMUSG00000017692	Rhbdl3	11:80300911-80355955	+	protein_coding	6.75	3.80257	9.22353	3.33139	EndoKo	EndoWt	OK	5.27629	6.27746	0.250657	0.439073	0.47065	0.819246	no
ENSMUSG00000017697	Ada	2:163726583-163750239	-	protein_coding	1.38425	0.508957	1.96052	1.32641	EndoKo	EndoWt	OK	0.946603	1.64346	0.795907	0.729654	0.2815	0.639764	no
ENSMUSG00000017707	Serinc3	2:163623271-163645800	-	protein_coding	222.014	238.253	280.871	279.872	EndoKo	EndoWt	OK	230.133	280.372	0.284872	0.712893	0.2377	0.592366	no
ENSMUSG00000017713	Tha1	11:117867951-117887416	-	protein_coding	3.10721	5.81572	3.57489	7.57112	EndoKo	EndoWt	OK	4.46147	5.57301	0.320939	0.455795	0.4927	0.832728	no
ENSMUSG00000017715	Pgs1	11:117986291-118129219	+	protein_coding	19.2762	18.2671	18.9263	26.3665	EndoKo	EndoWt	OK	18.7717	22.6464	0.270728	0.67009	0.3397	0.705918	no
ENSMUSG00000017716	Birc5	11:117849250-117855743	+	protein_coding	43.9939	57.8189	47.8432	62.3677	EndoKo	EndoWt	OK	50.9064	55.1054	0.114348	0.283717	0.684	0.926278	no
ENSMUSG00000017718	Afmid	11:117809667-117839908	+	protein_coding	0.93831	10.2219	2.01606	0.470461	EndoKo	EndoWt	OK	5.58013	1.24326	-2.16617	-0.392906	0.26155	0.613669	no
ENSMUSG00000017720	Trp53tg5	2:164456963-164493319	-	protein_coding	0.367893	0.30387	0.144261	0.556937	EndoKo	EndoWt	OK	0.335882	0.350599	0.0618685	0.0103291	0.96385	0.990238	no
ENSMUSG00000017721	Pigt	2:164497519-164508301	+	protein_coding	50.1091	39.0938	46.8066	52.3908	EndoKo	EndoWt	OK	44.6015	49.5987	0.153211	0.45162	0.5169	0.848754	no
ENSMUSG00000017723	Wfdc2	2:164562412-164568510	+	protein_coding	0.373592	2.72287	0.644228	0	EndoKo	EndoWt	OK	1.54823	0.322114	-2.26498	-1.17183	0.2617	0.613893	no
ENSMUSG00000017724	Etv4	11:101769741-101785371	-	protein_coding	4.6523	3.85232	5.18544	4.30013	EndoKo	EndoWt	OK	4.25231	4.74278	0.157486	0.134381	0.81325	0.960066	no
ENSMUSG00000017733	Eppin	2:164588342-164593594	-	protein_coding	0	0	0	0	EndoKo	EndoWt	NOTEST	0	0	0	0	1	1	no
ENSMUSG00000017734	Dbndd2	2:164456963-164493319	+	protein_coding	13.8644	10.1655	10.2192	7.63923	EndoKo	EndoWt	OK	12.0149	8.92921	-0.428221	-0.441021	0.5224	0.852128	no
ENSMUSG00000017737	Mmp9	2:164940779-164955850	+	protein_coding	0.0247147	0	0.00822068	0.0368107	EndoKo	EndoWt	NOTEST	0.0123573	0.0225157	0.865564	0	1	1	no
ENSMUSG00000017740	Slc12a5	2:164960801-164999727	+	protein_coding	7.64508	4.05397	4.98612	2.64678	EndoKo	EndoWt	OK	5.84953	3.81645	-0.616088	-0.828495	0.12195	0.414573	no
ENSMUSG00000017747	Ghdc	11:100766031-100770957	-	protein_coding	5.17802	12.1968	8.35506	12.3911	EndoKo	EndoWt	OK	8.68743	10.3731	0.255846	0.357961	0.55515	0.871719	no
ENSMUSG00000017754	Pltp	2:164830731-164857711	-	protein_coding	230.214	336.254	345.385	514.503	EndoKo	EndoWt	OK	283.234	429.944	0.602155	1.33343	0.0455	0.213874	no
ENSMUSG00000017756	Slc12a7	13:73763696-73816743	+	protein_coding	21.1694	30.2712	23.331	33.4606	EndoKo	EndoWt	OK	25.7203	28.3958	0.142768	0.425793	0.5415	0.863726	no
ENSMUSG00000017760	Ctsa	2:164830731-164857711	+	protein_coding	149.132	167.012	167.764	173.106	EndoKo	EndoWt	OK	158.072	170.435	0.10864	0.103931	0.8251	0.962783	no
ENSMUSG00000017764	Zswim1	2:164822685-164828537	+	protein_coding	5.89089	5.77902	5.71193	5.49948	EndoKo	EndoWt	OK	5.83495	5.60571	-0.0578248	-0.10887	0.87805	0.973317	no
ENSMUSG00000017765	Slc12a4	8:105934332-105966115	-	protein_coding	12.1486	9.56984	9.16819	8.15203	EndoKo	EndoWt	OK	10.8592	8.66011	-0.326462	-0.429304	0.5104	0.844534	no
ENSMUSG00000017767	Spata25	2:164822685-164828537	-	protein_coding	0.295592	3.60663	1.17098	0.523455	EndoKo	EndoWt	OK	1.95111	0.847218	-1.20349	-0.450714	0.69875	0.931301	no
ENSMUSG00000017774	Myo1c	11:75650503-75673910	+	protein_coding	27.051	31.9488	26.1974	26.8982	EndoKo	EndoWt	OK	29.4999	26.5478	-0.152116	-0.350594	0.5409	0.863517	no
ENSMUSG00000017776	Crk	11:75679258-75706908	+	protein_coding	58.392	57.8338	64.3138	69.3388	EndoKo	EndoWt	OK	58.1129	66.8263	0.201557	0.600696	0.37275	0.738548	no
ENSMUSG00000017778	Cox7c	13:86044815-86046904	-	protein_coding	204.119	269.526	225.306	233.219	EndoKo	EndoWt	OK	236.822	229.262	-0.0468046	-0.104288	0.8765	0.972963	no
ENSMUSG00000017781	Pitpna	11:75588096-75628804	+	protein_coding	125.741	132.757	143.02	116.52	EndoKo	EndoWt	OK	129.249	129.77	0.00580712	0.00934197	0.9891	0.996271	no
ENSMUSG00000017801	Mlx	11:101087276-101095436	+	protein_coding	18.517	50.6477	21.5328	22.1308	EndoKo	EndoWt	OK	34.5823	21.8318	-0.663601	-0.973562	0.1716	0.5116	no
ENSMUSG00000017802	Fam134c	11:101096321-101119893	-	protein_coding	42.1819	49.8608	48.194	59.239	EndoKo	EndoWt	OK	46.0213	53.7165	0.223062	0.674629	0.3372	0.703716	no
ENSMUSG00000017817	Jph2	2:163336241-163397993	-	protein_coding	0	0.112563	0.0803725	0	EndoKo	EndoWt	NOTEST	0.0562815	0.0401862	-0.485959	0	1	1	no
ENSMUSG00000017830	Dhx58	11:100574903-100704271	-	protein_coding	3.07894	7.41319	3.6135	2.19498	EndoKo	EndoWt	OK	5.24606	2.90424	-0.853074	-0.264071	0.57635	0.881752	no
ENSMUSG00000017831	Rab5a	17:53479233-53539451	+	protein_coding	28.2849	27.4772	28.9715	27.0004	EndoKo	EndoWt	OK	27.881	27.9859	0.00541782	0.0150403	0.98265	0.9945	no
ENSMUSG00000017832	Hspb9	11:100713849-100714575	+	protein_coding	3.21939	1.69732	1.63114	3.16928	EndoKo	EndoWt	OK	2.45836	2.40021	-0.0345354	-0.0295306	0.96785	0.991172	no
ENSMUSG00000017837	Nkiras2	11:100574903-100704271	+	protein_coding	37.2131	29.1632	38.2823	27.2788	EndoKo	EndoWt	OK	33.1881	32.7806	-0.0178246	-0.0243913	0.97295	0.992334	no
ENSMUSG00000017843	Ppp2r5c	12:110485738-110583061	+	protein_coding	32.5401	30.9031	32.1138	35.9143	EndoKo	EndoWt	OK	31.7216	34.0141	0.100666	0.308974	0.66325	0.918136	no
ENSMUSG00000017858	Ift52	2:163017353-163046141	+	protein_coding	17.3183	18.7261	32.5176	21.8272	EndoKo	EndoWt	OK	18.0222	27.1724	0.592366	0.680012	0.20475	0.562789	no
ENSMUSG00000017861	Mybl2	2:163054686-163084688	+	protein_coding	8.75276	5.19073	4.45166	7.7676	EndoKo	EndoWt	OK	6.97175	6.10963	-0.190434	-0.271669	0.64055	0.909696	no
ENSMUSG00000017868	Sgk2	2:162987329-163014127	+	protein_coding	0.0196631	4.46557	0	0	EndoKo	EndoWt	OK	2.24262	0	-Inf	NA	5e-05	0.000661514	yes
ENSMUSG00000017897	Eya2	2:165595031-165771727	+	protein_coding	0.872671	0.198167	2.78405	0.257341	EndoKo	EndoWt	OK	0.535419	1.5207	1.50599	0.633383	0.37615	0.741822	no
ENSMUSG00000017914	BC034902	2:136501909-136562091	NA	NA	0.0115199	0	0	0	EndoKo	EndoWt	NOTEST	0.00575994	0	-Inf	0	1	1	no
ENSMUSG00000017922	Prl3c1	13:27196658-27203749	+	protein_coding	0	0	0	0	EndoKo	EndoWt	NOTEST	0	0	0	0	1	1	no
ENSMUSG00000017929	B4galt5	2:167298443-167349183	-	protein_coding	9.24188	8.60436	7.6653	9.47298	EndoKo	EndoWt	OK	8.92312	8.56914	-0.0583977	-0.102667	0.8495	0.967563	no
ENSMUSG00000017943	Gdap1l1	2:163438475-163455324	+	protein_coding	10.1129	3.964	7.19909	5.16191	EndoKo	EndoWt	OK	7.03845	6.1805	-0.187535	-0.284265	0.6737	0.922172	no
ENSMUSG00000017950	Hnf4a	2:163492317-163572910	+	protein_coding	0.107076	5.3882	0	0	EndoKo	EndoWt	OK	2.74764	0	-Inf	NA	5e-05	0.000661514	yes
ENSMUSG00000017969	Ptgis	2:167103377-167240604	-	protein_coding	48.8002	58.5532	67.626	81.6772	EndoKo	EndoWt	OK	53.6767	74.6516	0.475876	1.28064	0.07095	0.293944	no
ENSMUSG00000017978	Cadps2	6:23262772-23839421	-	protein_coding	1.07268	1.3677	1.35078	1.29729	EndoKo	EndoWt	OK	1.22019	1.32403	0.117837	0.113381	0.8673	0.971095	no
ENSMUSG00000017999	Ddx27	2:167015192-167034947	+	protein_coding	37.7445	30.443	20.2677	37.2909	EndoKo	EndoWt	OK	34.0938	28.7793	-0.244476	-0.244979	0.6099	0.896679	no
ENSMUSG00000018001	Cyth3	5:143622446-143710250	+	protein_coding	7.2038	7.98727	8.77821	5.22926	EndoKo	EndoWt	OK	7.59553	7.00374	-0.117026	-0.260374	0.70485	0.933014	no
ENSMUSG00000018008	Cyth4	15:78597046-78622019	+	protein_coding	11.2478	17.4956	13.631	18.4448	EndoKo	EndoWt	OK	14.3717	16.0379	0.158253	0.400529	0.5642	0.876318	no
ENSMUSG00000018012	Rac3	11:120721469-120723969	+	protein_coding	3.85338	3.4695	2.7723	3.15816	EndoKo	EndoWt	OK	3.66144	2.96523	-0.304266	-0.259292	0.7053	0.933158	no
ENSMUSG00000018040	Rrp7a	15:83089505-83122801	-	protein_coding	49.5726	45.9825	56.336	72.3242	EndoKo	EndoWt	OK	47.7775	64.3301	0.429162	0.56591	0.4354	0.793694	no
ENSMUSG00000018042	Cyb5r3	15:83153493-83172592	-	protein_coding	70.89	74.0987	83.6947	85.3238	EndoKo	EndoWt	OK	72.4943	84.5092	0.221241	0.557127	0.3931	0.757902	no
ENSMUSG00000018068	Ints2	11:86201369-86357602	-	protein_coding	7.08113	9.23703	10.5197	7.41627	EndoKo	EndoWt	OK	8.15908	8.96799	0.136377	0.0893194	0.79805	0.956573	no
ENSMUSG00000018076	Med13l	5:118560718-118765435	+	protein_coding	6.64716	3.28463	5.91243	3.73922	EndoKo	EndoWt	OK	4.9659	4.82583	-0.0412783	-0.105584	0.8787	0.973441	no
ENSMUSG00000018102	Hist1h2bc	13:23684198-23692488	+	protein_coding	22.3648	40.2985	16.3721	18.1897	EndoKo	EndoWt	OK	31.3317	17.2809	-0.858444	-1.57486	0.0262	0.140336	no
ENSMUSG00000018126	Baiap2l2	15:79258194-79285537	-	protein_coding	0	1.50901	0.069806	0	EndoKo	EndoWt	OK	0.754504	0.034903	-4.4341	-0.699838	0.44905	0.803866	no
ENSMUSG00000018143	Mafk	5:139791512-139819917	+	protein_coding	4.84914	6.96663	5.1767	4.09609	EndoKo	EndoWt	OK	5.90788	4.63639	-0.349639	-0.666312	0.3337	0.700078	no
ENSMUSG00000018160	Med1	11:98152153-98193293	-	protein_coding	12.9149	12.9577	12.238	15.0416	EndoKo	EndoWt	OK	12.9363	13.6398	0.0763939	0.11235	0.83435	0.96448	no
ENSMUSG00000018166	Erbb3	10:128567522-128589652	-	protein_coding	0.0294909	0.183695	0.0378361	0	EndoKo	EndoWt	NOTEST	0.106593	0.0189181	-2.49428	0	1	1	no
ENSMUSG00000018167	Stard3	11:98358367-98381112	+	protein_coding	37.5402	39.7098	39.4007	56.4286	EndoKo	EndoWt	OK	38.625	47.9147	0.310932	0.714343	0.30905	0.673378	no
ENSMUSG00000018168	Ikzf3	11:98464901-98546031	-	protein_coding	0	0	0.169727	0	EndoKo	EndoWt	NOTEST	0	0.0848634	Inf	0	1	1	no
ENSMUSG00000018169	Mfng	15:78755881-78773475	-	protein_coding	127.09	170.866	174.737	193.703	EndoKo	EndoWt	OK	148.978	184.22	0.30633	0.64716	0.23745	0.592312	no
ENSMUSG00000018171	Vmp1	11:86583864-86683836	-	protein_coding	69.4324	78.7153	64.1025	106.563	EndoKo	EndoWt	OK	74.0738	85.3329	0.204138	0.163495	0.78855	0.954323	no
ENSMUSG00000018189	Uchl5	1:143777277-143807466	+	protein_coding	15.2963	18.7242	16.6567	20.8359	EndoKo	EndoWt	OK	17.0102	18.7463	0.140201	0.331809	0.63425	0.906815	no
ENSMUSG00000018196	Glrx2	1:143739028-143749676	+	protein_coding	49.8527	66.6261	73.1065	92.6911	EndoKo	EndoWt	OK	58.2394	82.8988	0.509355	0.747567	0.2884	0.648455	no
ENSMUSG00000018199	Trove2	1:143750789-143777068	-	protein_coding	13.5226	16.5804	17.0326	17.5231	EndoKo	EndoWt	OK	15.0515	17.2778	0.199018	0.601594	0.38635	0.752155	no
ENSMUSG00000018209	Stk4	2:164053539-164155524	+	protein_coding	8.28811	9.92531	10.1116	11.289	EndoKo	EndoWt	OK	9.10671	10.7003	0.232649	0.269784	0.58755	0.88732	no
ENSMUSG00000018211	Wfdc15b	2:164214453-164221660	-	protein_coding	0	9.63791	0	0	EndoKo	EndoWt	OK	4.81895	0	-Inf	NA	0.07015	0.291601	no
ENSMUSG00000018217	Pmp22	11:63128981-63159547	+	protein_coding	17.4731	20.0734	18.9227	21.9827	EndoKo	EndoWt	OK	18.7733	20.4527	0.123614	0.290758	0.6816	0.92522	no
ENSMUSG00000018238	Gdf9	11:53431022-53437904	+	protein_coding	0.75134	0.167781	0.92155	2.00787	EndoKo	EndoWt	OK	0.45956	1.46471	1.67229	1.13836	0.0819	0.324869	no
ENSMUSG00000018239	Zcchc10	11:53324678-53333301	+	protein_coding	12.6992	19.0362	8.45717	12.1558	EndoKo	EndoWt	OK	15.8677	10.3065	-0.62254	-0.948629	0.16415	0.498245	no
ENSMUSG00000018259	Prl8a2	13:27345682-27354216	+	protein_coding	0	0	0	0	EndoKo	EndoWt	NOTEST	0	0	0	0	1	1	no
ENSMUSG00000018263	Tbx5	5:119834662-119885218	+	protein_coding	0.28168	0.214219	0.235323	0	EndoKo	EndoWt	NOTEST	0.24795	0.117662	-1.0754	0	1	1	no
ENSMUSG00000018286	Psmb6	11:70525366-70527858	+	protein_coding	189.127	212.328	186.943	232.976	EndoKo	EndoWt	OK	200.727	209.96	0.0648763	0.191658	0.7861	0.953682	no
ENSMUSG00000018287	Spag7	11:70663770-70669416	-	protein_coding	80.9781	108.037	99.0636	97.1624	EndoKo	EndoWt	OK	94.5074	98.113	0.0540173	0.114357	0.87245	0.971914	no
ENSMUSG00000018293	Pfn1	11:70651849-70654644	-	protein_coding	739.719	872.446	851.613	1207.29	EndoKo	EndoWt	OK	806.082	1029.45	0.352877	1.04189	0.13445	0.44123	no
ENSMUSG00000018322	Tomm34	2:164053539-164155524	-	protein_coding	34.723	33.0676	31.603	39.2084	EndoKo	EndoWt	OK	33.8953	35.4057	0.0628963	0.134323	0.84845	0.967319	no
ENSMUSG00000018326	Ywhab	2:163994959-164018588	+	protein_coding	131.98	126.321	126.689	140.121	EndoKo	EndoWt	OK	129.15	133.405	0.0467594	0.144672	0.83325	0.964079	no
ENSMUSG00000018334	Ksr1	11:79013439-79146407	-	protein_coding	6.58975	6.25593	6.97747	6.98358	EndoKo	EndoWt	OK	6.42284	6.98053	0.120124	0.296712	0.67	0.920772	no
ENSMUSG00000018339	Gpx3	11:54902452-54910377	+	protein_coding	5.77031	364.116	7.82913	9.7163	EndoKo	EndoWt	OK	184.943	8.77271	-4.39791	-8.81492	5e-05	0.000661514	yes
ENSMUSG00000018340	Anxa6	11:54979107-55033445	-	protein_coding	86.2458	104.919	120.406	143.561	EndoKo	EndoWt	OK	95.5823	131.983	0.465542	1.44268	0.0377	0.185696	no
ENSMUSG00000018341	Il12rb2	6:67291317-67376188	-	protein_coding	0.55851	0.556647	0.489189	0.311815	EndoKo	EndoWt	OK	0.557578	0.400502	-0.477364	-0.424841	0.53315	0.858974	no
ENSMUSG00000018347	Zkscan6	11:65807174-65829239	+	protein_coding	6.15812	5.67996	7.07857	7.42842	EndoKo	EndoWt	OK	5.91904	7.2535	0.293313	0.559609	0.40875	0.772044	no
ENSMUSG00000018362	Kpna2	11:106988628-106999541	-	protein_coding	24.8988	20.3466	24.4499	25.281	EndoKo	EndoWt	OK	22.6227	24.8655	0.136373	0.311591	0.63575	0.907506	no
ENSMUSG00000018363	Smurf2	11:106820065-106920715	-	protein_coding	20.8601	23.5947	21.8691	22.0121	EndoKo	EndoWt	OK	22.2274	21.9406	-0.0187362	-0.0390042	0.94335	0.986254	no
ENSMUSG00000018372	Ccdc45	11:106789251-106819930	+	protein_coding	17.1156	24.8968	10.3175	20.5892	EndoKo	EndoWt	OK	21.0062	15.4534	-0.442895	-0.506168	0.39825	0.762494	no
ENSMUSG00000018377	Vezf1	11:88068278-88084729	+	protein_coding	28.9795	21.2314	23.9753	16.4563	EndoKo	EndoWt	OK	25.1054	20.2158	-0.312517	-0.893299	0.19885	0.554721	no
ENSMUSG00000018378	Cuedc1	11:88098057-88194140	+	protein_coding	39.9966	46.0679	31.0122	11.9527	EndoKo	EndoWt	OK	43.0322	21.4825	-1.00226	-1.07631	0.0675	0.284184	no
ENSMUSG00000018379	Srsf1	11:88011990-88053755	+	protein_coding	230.687	186.52	207.95	183.456	EndoKo	EndoWt	OK	208.603	195.703	-0.0920953	-0.19784	0.77825	0.952228	no
ENSMUSG00000018381	Abi3	11:95700105-95845734	-	protein_coding	27.7013	34.5035	47.2009	23.5963	EndoKo	EndoWt	OK	31.1024	35.3986	0.186665	0.133101	0.81775	0.961015	no
ENSMUSG00000018387	Shroom1	11:53457204-53467766	+	protein_coding	32.2507	31.4183	40.2447	38.5628	EndoKo	EndoWt	OK	31.8345	39.4038	0.307744	0.258941	0.7106	0.93468	no
ENSMUSG00000018395	Kif3a	11:53567378-53601967	+	protein_coding	9.50294	7.64635	9.4282	12.1637	EndoKo	EndoWt	OK	8.57465	10.796	0.332342	0.550142	0.39795	0.762192	no
ENSMUSG00000018398	Sept8	11:53519256-53549565	+	protein_coding	18.5679	21.0747	15.0595	20.7508	EndoKo	EndoWt	OK	19.8213	17.9051	-0.146682	-0.385158	0.5523	0.86994	no
ENSMUSG00000018401	Mtmr4	11:87592161-87616302	+	protein_coding	11.1257	10.7924	13.064	10.135	EndoKo	EndoWt	OK	10.9591	11.5995	0.0819376	0.180522	0.7561	0.947181	no
ENSMUSG00000018405	Mrm1	11:84813060-84819515	-	protein_coding	2.2916	20.2082	21.7542	7.63191	EndoKo	EndoWt	OK	11.2499	14.6931	0.38522	0.125347	0.7584	0.947652	no
ENSMUSG00000018411	Mapt	11:104231389-104332090	+	protein_coding	2.6582	4.74356	3.74047	2.35861	EndoKo	EndoWt	OK	3.70088	3.04954	-0.279276	-0.176136	0.66695	0.919413	no
ENSMUSG00000018412	Kansl1	11:104333228-104468861	-	protein_coding	22.9646	17.6974	23.3937	16.7548	EndoKo	EndoWt	OK	20.331	20.0742	-0.0183382	-0.0339541	0.95955	0.989744	no
ENSMUSG00000018415	Gid4	11:60400625-60450927	+	protein_coding	9.61517	8.5486	11.3732	11.7401	EndoKo	EndoWt	OK	9.08189	11.5566	0.347659	0.6737	0.33215	0.69829	no
ENSMUSG00000018417	Myo1b	1:51749764-51916071	-	protein_coding	80.8195	97.9996	101.368	116.547	EndoKo	EndoWt	OK	89.4095	108.957	0.285261	0.490225	0.349	0.714986	no
ENSMUSG00000018425	Dhx40	11:86768845-86807696	-	protein_coding	15.604	13.2006	13.9218	12.9562	EndoKo	EndoWt	OK	14.4023	13.439	-0.0998726	-0.197037	0.75955	0.947915	no
ENSMUSG00000018427	Ypel2	11:86936424-86993707	-	protein_coding	12.8612	8.60286	9.03997	5.78841	EndoKo	EndoWt	OK	10.732	7.41419	-0.533562	-1.35534	0.0565	0.250255	no
ENSMUSG00000018428	Akap1	11:88830791-88881395	-	protein_coding	18.4356	12.607	16.0449	14.4838	EndoKo	EndoWt	OK	15.5213	15.2644	-0.0240845	-0.0441867	0.94665	0.986989	no
ENSMUSG00000018433	Nol11	11:107157407-107189381	-	protein_coding	25.1285	38.3412	28.8329	27.0418	EndoKo	EndoWt	OK	31.7348	27.9373	-0.183873	-0.198688	0.77265	0.951094	no
ENSMUSG00000018442	Derl2	11:71007163-71027371	-	protein_coding	17.2608	17.9231	30.5706	26.1021	EndoKo	EndoWt	OK	17.5919	28.3363	0.687739	1.20741	0.07095	0.293944	no
ENSMUSG00000018446	C1qbp	11:70977835-70983026	-	protein_coding	69.261	87.9604	66.2735	95.2895	EndoKo	EndoWt	OK	78.6107	80.7815	0.0392997	0.0974276	0.89	0.975238	no
ENSMUSG00000018449	Rpain	11:70970212-70977833	+	protein_coding	75.7932	89.3145	80.9777	141.9	EndoKo	EndoWt	OK	82.5539	111.439	0.432844	0.718729	0.3014	0.664684	no
ENSMUSG00000018451	6330403K07Rik	11:71031940-71033513	-	lincRNA	8.28229	9.46888	5.73041	1.42029	EndoKo	EndoWt	OK	8.87558	3.57535	-1.31176	-1.97562	0.0089	0.0598164	no
ENSMUSG00000018459	Slc13a3	2:165405027-165473230	-	protein_coding	0.0928588	6.29492	0.51372	0	EndoKo	EndoWt	OK	3.19389	0.25686	-3.63626	-1.79255	0.25205	0.602202	no
ENSMUSG00000018470	Kcnab3	11:69326257-69333042	+	protein_coding	2.11572	1.53443	1.61533	3.08389	EndoKo	EndoWt	OK	1.82507	2.34961	0.364466	0.366682	0.57335	0.880423	no
ENSMUSG00000018474	Chd3	11:69343272-69369408	-	protein_coding	94.6458	113.391	89.8346	88.0794	EndoKo	EndoWt	OK	104.019	88.957	-0.225661	-0.439713	0.49475	0.833846	no
ENSMUSG00000018476	Kdm6b	11:69398507-69413675	-	protein_coding	12.2752	8.93781	11.0205	7.29246	EndoKo	EndoWt	OK	10.6065	9.15647	-0.212083	-0.42285	0.461	0.812662	no
ENSMUSG00000018479	1700125H20Rik	11:85170403-85181145	+	protein_coding	0.504549	0.82498	0.251736	0	EndoKo	EndoWt	OK	0.664764	0.125868	-2.40093	-1.04005	0.33245	0.698551	no
ENSMUSG00000018481	Appbp2	11:85187261-85238304	-	protein_coding	15.5824	16.582	16.2441	13.3613	EndoKo	EndoWt	OK	16.0822	14.8027	-0.119602	-0.349907	0.6169	0.899673	no
ENSMUSG00000018486	Wnt9b	11:103727363-103749821	-	protein_coding	0.0510755	0.103102	0.101933	0	EndoKo	EndoWt	NOTEST	0.0770888	0.0509667	-0.596965	0	1	1	no
ENSMUSG00000018500	Adora2b	11:62248983-62266453	+	protein_coding	0.0894297	0.839439	0.475942	0	EndoKo	EndoWt	OK	0.464434	0.237971	-0.964687	-0.621528	0.4094	0.772643	no
ENSMUSG00000018501	Ncor1	11:62281472-62514417	-	protein_coding	91.8437	89.1187	93.0035	61.9766	EndoKo	EndoWt	OK	90.4812	77.49	-0.223608	-0.346026	0.6181	0.90004	no
ENSMUSG00000018507	Trpv2	11:62574485-62600515	+	protein_coding	0.7168	2.10704	0.527265	1.33224	EndoKo	EndoWt	OK	1.41192	0.929751	-0.602744	-0.578968	0.3637	0.729492	no
ENSMUSG00000018509	Cenpv	11:62524945-62539261	-	protein_coding	9.32702	17.0677	15.4434	6.76663	EndoKo	EndoWt	OK	13.1974	11.105	-0.249036	-0.177658	0.7556	0.947118	no
ENSMUSG00000018537	Pcgf2	11:97688822-97700497	-	protein_coding	25.8202	26.1181	30.112	30.5377	EndoKo	EndoWt	OK	25.9691	30.3249	0.223703	0.413651	0.53485	0.86007	no
ENSMUSG00000018541	Cwc25	11:97745480-97766556	-	protein_coding	8.19456	10.0115	8.45786	10.4149	EndoKo	EndoWt	OK	9.10305	9.43637	0.0518811	0.0983682	0.87745	0.973155	no
ENSMUSG00000018543	1700001P01Rik	11:97771480-97775918	-	protein_coding	0.173935	0	0	1.04598	EndoKo	EndoWt	OK	0.0869673	0.522988	2.58823	1.10968	0.2717	0.62704	no
ENSMUSG00000018547	Pip4k2b	11:97715156-97744704	-	protein_coding	10.457	11.2281	13.9062	10.6789	EndoKo	EndoWt	OK	10.8425	12.2925	0.181083	0.49399	0.4785	0.823722	no
ENSMUSG00000018548	Trim37	11:87127076-87220683	+	protein_coding	12.4997	8.78135	11.6862	7.83129	EndoKo	EndoWt	OK	10.6405	9.75876	-0.124801	-0.200474	0.76085	0.948144	no
ENSMUSG00000018554	Ybx2	11:69935795-69941605	+	protein_coding	4.4429	2.54476	2.1736	1.06415	EndoKo	EndoWt	OK	3.49383	1.61888	-1.10982	-0.492785	0.30545	0.669145	no
ENSMUSG00000018559	Ctdnep1	11:69968221-69990601	+	protein_coding	109.852	106.211	84.0753	124.145	EndoKo	EndoWt	OK	108.031	104.11	-0.0533379	-0.0989849	0.89055	0.975432	no
ENSMUSG00000018565	Elp5	11:69968221-69990601	-	protein_coding	66.3264	96.8078	72.9185	100.405	EndoKo	EndoWt	OK	81.5671	86.6618	0.087409	0.141305	0.8413	0.965758	no
ENSMUSG00000018566	Slc2a4	11:69942538-69948188	-	protein_coding	0.116151	0	0	1.06652	EndoKo	EndoWt	OK	0.0580755	0.533262	3.19884	0.787266	0.42935	0.788973	no
ENSMUSG00000018567	Gabarap	11:69991142-69994951	+	protein_coding	219.844	279.174	248.925	267.737	EndoKo	EndoWt	OK	249.509	258.331	0.0501294	0.150806	0.82735	0.963049	no
ENSMUSG00000018569	Cldn7	11:69964778-69967885	+	protein_coding	2.16937	1.17786	0	0	EndoKo	EndoWt	OK	1.67362	0	-Inf	NA	5e-05	0.000661514	yes
ENSMUSG00000018570	2810408A11Rik	11:69897351-69900987	-	protein_coding	9.06979	11.3976	9.4492	7.28232	EndoKo	EndoWt	OK	10.2337	8.36576	-0.290761	-0.255736	0.6902	0.92845	no
ENSMUSG00000018572	Phf23	11:69995776-70000009	+	protein_coding	39.5542	45.1743	44.6889	49.4209	EndoKo	EndoWt	OK	42.3642	47.0549	0.151498	0.366888	0.5577	0.873217	no
ENSMUSG00000018574	Acadvl	11:70000594-70015411	-	protein_coding	78.4602	76.5591	61.3386	82.7054	EndoKo	EndoWt	OK	77.5096	72.022	-0.105938	-0.194272	0.7813	0.95264	no
ENSMUSG00000018581	Dnahc11	12:117804288-118199043	-	protein_coding	0.102094	0.650767	0.138091	0	EndoKo	EndoWt	OK	0.376431	0.0690455	-2.44677	-0.597501	0.27925	0.637014	no
ENSMUSG00000018583	G3bp1	11:55469684-55504838	+	protein_coding	35.0681	33.1748	42.1088	36.0905	EndoKo	EndoWt	OK	34.1214	39.0997	0.196478	0.287125	0.65495	0.915094	no
ENSMUSG00000018585	Atox1	11:55446640-55461239	-	protein_coding	338.212	526.237	451.699	699.593	EndoKo	EndoWt	OK	432.225	575.646	0.413401	1.14123	0.10195	0.374123	no
ENSMUSG00000018589	Glra2	X:165129016-165327393	NA	NA	0.108005	0.196219	0.0911942	0	EndoKo	EndoWt	NOTEST	0.152112	0.0455971	-1.73812	0	1	1	no
ENSMUSG00000018593	Sparc	11:55394499-55420080	-	protein_coding	2081.81	2347.16	2072.58	2944.25	EndoKo	EndoWt	OK	2214.49	2508.41	0.1798	0.398239	0.56955	0.878874	no
ENSMUSG00000018595	Glra4	X:136732941-136803364	NA	NA	0.0364527	0.437052	0.0181674	0.429525	EndoKo	EndoWt	NOTEST	0.236752	0.223846	-0.0808724	0	1	1	no
ENSMUSG00000018599	Smcr7	11:60728397-60732951	+	protein_coding	10.4571	17.164	11.7056	11.6027	EndoKo	EndoWt	OK	13.8106	11.6541	-0.24493	-0.329125	0.6151	0.899021	no
ENSMUSG00000018604	Tbx3	5:119611262-119684724	+	protein_coding	3.82644	5.85004	4.96409	6.06271	EndoKo	EndoWt	OK	4.83824	5.5134	0.18846	0.330382	0.5803	0.883852	no
ENSMUSG00000018620	Mmp20	9:7628230-7699585	+	protein_coding	0	0	0	0	EndoKo	EndoWt	NOTEST	0	0	0	0	1	1	no
ENSMUSG00000018623	Mmp7	9:7628230-7699585	+	protein_coding	0	0	0	0	EndoKo	EndoWt	NOTEST	0	0	0	0	1	1	no
ENSMUSG00000018634	Crhr1	11:104132854-104175523	+	protein_coding	0	0	0.119055	0	EndoKo	EndoWt	NOTEST	0	0.0595275	Inf	0	1	1	no
ENSMUSG00000018648	Dusp14	11:84048040-84069261	-	protein_coding	3.61284	2.7089	2.57826	0.955248	EndoKo	EndoWt	OK	3.16087	1.76675	-0.839221	-0.904943	0.19905	0.555103	no
ENSMUSG00000018651	Tada2a	11:84078919-84129600	-	protein_coding	32.2618	30.295	17.5292	20.0634	EndoKo	EndoWt	OK	31.2784	18.7963	-0.734718	-1.07728	0.10845	0.389285	no
ENSMUSG00000018654	Ikzf1	11:11642202-11772926	+	protein_coding	0.397868	0.415786	0.472996	0.105258	EndoKo	EndoWt	OK	0.406827	0.289127	-0.492711	-0.294665	0.52465	0.853455	no
ENSMUSG00000018656	Fam115e	6:42584865-42597692	-	protein_coding	0.193773	0.058673	0.38672	0.537818	EndoKo	EndoWt	OK	0.126223	0.462269	1.87276	0.78288	0.19355	0.547126	no
ENSMUSG00000018659	Pnpo	11:96907425-96982959	-	protein_coding	4.77044	8.30897	4.39137	5.57774	EndoKo	EndoWt	OK	6.53971	4.98456	-0.39176	-0.368689	0.61395	0.898428	no
ENSMUSG00000018661	Cog1	11:113244852-113684155	+	protein_coding	37.3952	38.6416	32.0153	33.8849	EndoKo	EndoWt	OK	38.0184	32.9501	-0.206414	-0.22737	0.7648	0.949625	no
ENSMUSG00000018666	Cbx1	11:96789126-96808640	+	protein_coding	55.5897	56.3616	53.891	59.1454	EndoKo	EndoWt	OK	55.9757	56.5182	0.0139156	0.036906	0.9543	0.988544	no
ENSMUSG00000018669	Cdk5rap3	11:96907425-96982959	-	protein_coding	35.8602	36.1515	40.421	40.0001	EndoKo	EndoWt	OK	36.0059	40.2106	0.159342	0.289322	0.6851	0.92664	no
ENSMUSG00000018672	Copz2	11:96849869-96861203	+	protein_coding	25.0047	27.2474	23.316	38.8057	EndoKo	EndoWt	OK	26.126	31.0609	0.249609	0.429051	0.54175	0.863877	no
ENSMUSG00000018677	Slc25a39	11:102402984-102407946	-	protein_coding	119.481	216.028	161.942	191.786	EndoKo	EndoWt	OK	167.755	176.864	0.0762818	0.199908	0.77495	0.951614	no
ENSMUSG00000018678	Sp2	11:96907425-96982959	-	protein_coding	9.91693	7.75664	5.74529	6.40632	EndoKo	EndoWt	OK	8.83679	6.0758	-0.540447	-0.70701	0.30655	0.670446	no
ENSMUSG00000018697	Aatf	11:84422854-84513522	-	protein_coding	13.9323	9.57696	8.19022	11.9567	EndoKo	EndoWt	OK	11.7547	10.0735	-0.222671	-0.349456	0.60325	0.893872	no
ENSMUSG00000018698	Lhx1	11:84517976-84535831	-	protein_coding	0	0	0	0	EndoKo	EndoWt	NOTEST	0	0	0	0	1	1	no
ENSMUSG00000018707	Dync1h1	12:110601451-110666945	+	protein_coding	146.67	166.176	119.613	133.017	EndoKo	EndoWt	OK	156.423	126.315	-0.30843	-0.27759	0.7264	0.939223	no
ENSMUSG00000018727	Cpsf4l	11:113698171-113710017	-	protein_coding	0.796063	0.726482	1.58048	0.700918	EndoKo	EndoWt	OK	0.761273	1.1407	0.583431	0.440018	0.51735	0.84904	no
ENSMUSG00000018733	Pex12	11:83294641-83405035	-	protein_coding	11.1942	15.4199	13.8028	4.29369	EndoKo	EndoWt	OK	13.307	9.04823	-0.556482	-0.206752	0.5597	0.874115	no
ENSMUSG00000018736	Ndel1	11:68821433-68871858	-	protein_coding	22.3234	22.8058	23.9869	34.5681	EndoKo	EndoWt	OK	22.5646	29.2775	0.375728	0.942203	0.1729	0.513635	no
ENSMUSG00000018740	Slc25a35	11:68968130-68975185	+	protein_coding	2.22442	4.54616	4.02831	0.480622	EndoKo	EndoWt	OK	3.38529	2.25447	-0.586494	-0.548529	0.4612	0.812782	no
ENSMUSG00000018750	Zbtb4	11:69765911-69784023	+	protein_coding	9.09872	10.6467	12.19	7.06457	EndoKo	EndoWt	OK	9.8727	9.62729	-0.0363147	-0.0479422	0.9224	0.982147	no
ENSMUSG00000018752	BC096441	11:69682137-69696098	-	protein_coding	0.00453358	2.62801	3.07628	5.56373	EndoKo	EndoWt	OK	1.31627	4.32001	1.71458	0.849378	0.26255	0.614937	no
ENSMUSG00000018761	Mpdu1	11:69655313-69662642	-	protein_coding	93.3132	91.8662	71.591	114.693	EndoKo	EndoWt	OK	92.5897	93.1422	0.0085828	0.022688	0.9753	0.992709	no
ENSMUSG00000018765	Fxr2	11:69632989-69653297	+	protein_coding	72.5253	49.0974	80.1434	92.0114	EndoKo	EndoWt	OK	60.8114	86.0774	0.501294	0.788882	0.26465	0.617905	no
ENSMUSG00000018770	Atp5g3	2:73908446-73911326	-	protein_coding	353.614	479.8	350.23	469.166	EndoKo	EndoWt	OK	416.707	409.698	-0.0244733	-0.0742264	0.9171	0.981285	no
[truncated: 36,280 more rows]

## Sheet: Legend of Dataset EV1
	Dataset EV1. Transcriptomes of CD31/CD34 double positive endothelial cells from P5 wild-type and EVL-/- mouse retinas.
