# Supplementary material for: EVL regulates VEGF receptor‐2 internalization and signaling in developmental angiogenesis
Source: EMBO Rep. 2021 Jan 29;22(2):e48961. doi: 10.15252/embr.201948961 (PMC7857432; doi:10.15252/embr.201948961)
Supplement: Supplementary file 4 — Dataset EV2 [file EMBR-22-e48961-s004.xlsx]

## Sheet: Annotation
Input ID	Gene ID	Type	Tax ID	Homologene Gene ID	Homologene Gene Tax ID	Gene Symbol	Description	Biological Process (GO)	Kinase Class (UniProt)	Protein Function (Protein Atlas)	Subcellular Location (Protein Atlas)	Drug (DrugBank)	Canonical Pathways_x000D_	Hallmark Gene Sets_x000D_	GO:0050953 sensory perception of light st	GO:0051186 cofactor metabolic process	GO:0032787 monocarboxylic acid metabolic	ko04146 Peroxisome	R-MMU-382551 Transport of small molecules	GO:0017144 drug metabolic process	GO:0060041 retina development in camera-t	GO:1901605 alpha-amino acid metabolic pro	GO:0072511 divalent inorganic cation tran	GO:1901615 organic hydroxy compound metab	GO:0009117 nucleotide metabolic process	ko00380 Tryptophan metabolism	GO:0048871 multicellular organismal homeo	GO:0001568 blood vessel development	GO:0035458 cellular response to interfero	GO:0015893 drug transport	GO:0006820 anion transport	GO:0006790 sulfur compound metabolic proc	R-MMU-211859 Biological oxidations	GO:0010038 response to metal ion
Alox12	11684	symbol	M. musculus	11684	M. musculus	Alox12	arachidonate 12-lipoxygenase	GO:2001306 lipoxin B4 biosynthetic process;GO:2001303 lipoxin A4 biosynthetic process;GO:2001304 lipoxin B4 metabolic process							0.0	0.0	1.0	1.0	0.0	0.0	0.0	0.0	1.0	1.0	0.0	0.0	1.0	1.0	0.0	0.0	0.0	0.0	0.0	0.0
Pdgfb	18591	symbol	M. musculus	18591	M. musculus	Pdgfb	platelet derived growth factor, B polypeptide	GO:0072255 metanephric glomerular mesangial cell development;GO:0035793 positive regulation of metanephric mesenchymal cell migration by platelet-derived growth factor receptor-beta signaling pathway;GO:0072254 metanephric glomerular mesangial cell differentiation							0.0	0.0	1.0	0.0	0.0	0.0	1.0	0.0	1.0	0.0	1.0	0.0	0.0	1.0	0.0	1.0	0.0	0.0	0.0	0.0
Efnb2	13642	symbol	M. musculus	13642	M. musculus	Efnb2	ephrin B2	GO:1903849 positive regulation of aorta morphogenesis;GO:1905653 positive regulation of artery morphogenesis;GO:1903847 regulation of aorta morphogenesis							0.0	0.0	0.0	0.0	0.0	0.0	0.0	0.0	0.0	0.0	0.0	0.0	0.0	1.0	0.0	0.0	0.0	0.0	0.0	0.0
Angptl4	57875	symbol	M. musculus	57875	M. musculus	Angptl4	angiopoietin-like 4	GO:0051005 negative regulation of lipoprotein lipase activity;GO:2000352 negative regulation of endothelial cell apoptotic process;GO:0060192 negative regulation of lipase activity							0.0	0.0	0.0	0.0	1.0	0.0	0.0	0.0	0.0	0.0	0.0	0.0	0.0	1.0	0.0	0.0	0.0	0.0	0.0	0.0
Rps6ka1	20111	symbol	M. musculus	20111	M. musculus	Rps6ka1	ribosomal protein S6 kinase polypeptide 1	GO:2000491 positive regulation of hepatic stellate cell activation;GO:0072574 hepatocyte proliferation;GO:2000489 regulation of hepatic stellate cell activation							0.0	0.0	0.0	0.0	0.0	0.0	0.0	0.0	0.0	0.0	0.0	0.0	0.0	1.0	0.0	0.0	0.0	0.0	0.0	0.0
Fblim1	74202	symbol	M. musculus	74202	M. musculus	Fblim1	filamin binding LIM protein 1	GO:0033623 regulation of integrin activation;GO:0033622 integrin activation;GO:0008360 regulation of cell shape							0.0	0.0	0.0	0.0	0.0	0.0	0.0	0.0	0.0	0.0	0.0	0.0	0.0	0.0	0.0	0.0	0.0	0.0	0.0	0.0
Casq1	12372	symbol	M. musculus	12372	M. musculus	Casq1	calsequestrin 1	GO:0014809 regulation of skeletal muscle contraction by regulation of release of sequestered calcium ion;GO:0010880 regulation of release of sequestered calcium ion into cytosol by sarcoplasmic reticulum;GO:0014808 release of sequestered calcium ion into cytosol by sarcoplasmic reticulum							0.0	0.0	0.0	0.0	1.0	0.0	0.0	0.0	1.0	0.0	0.0	0.0	0.0	0.0	0.0	0.0	0.0	0.0	0.0	0.0
Dennd2c	329727	symbol	M. musculus	329727	M. musculus	Dennd2c	DENN/MADD domain containing 2C								0.0	0.0	0.0	0.0	0.0	0.0	0.0	0.0	0.0	0.0	0.0	0.0	0.0	0.0	0.0	0.0	0.0	0.0	0.0	0.0
Exoc3l2	74463	symbol	M. musculus	74463	M. musculus	Exoc3l2	exocyst complex component 3-like 2	GO:0051601 exocyst localization;GO:0034629 cellular protein complex localization;GO:0031503 protein complex localization							0.0	0.0	0.0	0.0	0.0	0.0	0.0	0.0	0.0	0.0	0.0	0.0	0.0	0.0	0.0	0.0	0.0	0.0	0.0	0.0
Klhl3	100503085	symbol	M. musculus	100503085	M. musculus	Klhl3	kelch-like 3	GO:0072156 distal tubule morphogenesis;GO:0072017 distal tubule development;GO:0070294 renal sodium ion absorption							0.0	0.0	0.0	0.0	0.0	0.0	0.0	0.0	1.0	0.0	0.0	0.0	0.0	0.0	0.0	0.0	0.0	0.0	0.0	0.0
Gadd45b	17873	symbol	M. musculus	17873	M. musculus	Gadd45b	growth arrest and DNA-damage-inducible 45 beta	GO:0000185 activation of MAPKKK activity;GO:1900745 positive regulation of p38MAPK cascade;GO:0000186 activation of MAPKK activity							0.0	0.0	0.0	0.0	0.0	0.0	0.0	0.0	0.0	0.0	0.0	0.0	0.0	0.0	0.0	0.0	0.0	0.0	0.0	0.0
Cd300lg	52685	symbol	M. musculus	52685	M. musculus	Cd300lg	CD300 molecule like family member G	GO:0002414 immunoglobulin transcytosis in epithelial cells;GO:0045056 transcytosis;GO:0016192 vesicle-mediated transport							0.0	0.0	0.0	0.0	0.0	0.0	0.0	0.0	0.0	0.0	0.0	0.0	0.0	0.0	0.0	0.0	0.0	0.0	0.0	0.0
Pltp	18830	symbol	M. musculus	18830	M. musculus	Pltp	phospholipid transfer protein	GO:0010875 positive regulation of cholesterol efflux;GO:0010189 vitamin E biosynthetic process;GO:0032376 positive regulation of cholesterol transport							0.0	0.0	1.0	0.0	1.0	0.0	0.0	0.0	0.0	1.0	0.0	0.0	0.0	0.0	0.0	1.0	1.0	0.0	0.0	0.0
Anxa6	11749	symbol	M. musculus	11749	M. musculus	Anxa6	annexin A6	GO:0051560 mitochondrial calcium ion homeostasis;GO:0006874 cellular calcium ion homeostasis;GO:0006937 regulation of muscle contraction							0.0	0.0	0.0	0.0	0.0	0.0	0.0	0.0	1.0	0.0	0.0	0.0	0.0	0.0	0.0	0.0	0.0	0.0	0.0	0.0
Adora2a	11540	symbol	M. musculus	11540	M. musculus	Adora2a	adenosine A2a receptor	GO:0014057 positive regulation of acetylcholine secretion, neurotransmission;GO:0045938 positive regulation of circadian sleep/wake cycle, sleep;GO:0014056 regulation of acetylcholine secretion, neurotransmission							0.0	0.0	0.0	0.0	0.0	0.0	0.0	0.0	1.0	0.0	1.0	0.0	0.0	0.0	0.0	1.0	1.0	0.0	0.0	0.0
Rdh14	105014	symbol	M. musculus	105014	M. musculus	Rdh14	retinol dehydrogenase 14 (all-trans and 9-cis)	GO:0042572 retinol metabolic process;GO:0001523 retinoid metabolic process;GO:0016101 diterpenoid metabolic process							0.0	0.0	0.0	0.0	0.0	0.0	0.0	0.0	0.0	1.0	0.0	0.0	0.0	0.0	0.0	0.0	0.0	0.0	0.0	0.0
Nos2	18126	symbol	M. musculus	18126	M. musculus	Nos2	nitric oxide synthase 2, inducible	GO:0031284 positive regulation of guanylate cyclase activity;GO:0031282 regulation of guanylate cyclase activity;GO:0030828 positive regulation of cGMP biosynthetic process							0.0	0.0	0.0	1.0	0.0	1.0	0.0	1.0	0.0	0.0	1.0	1.0	0.0	0.0	1.0	1.0	1.0	0.0	0.0	0.0
Fbln5	23876	symbol	M. musculus	23876	M. musculus	Fbln5	fibulin 5	GO:2000121 regulation of removal of superoxide radicals;GO:0019430 removal of superoxide radicals;GO:0048251 elastic fiber assembly							0.0	0.0	0.0	0.0	0.0	0.0	0.0	0.0	0.0	0.0	0.0	0.0	0.0	0.0	0.0	0.0	0.0	0.0	0.0	1.0
Serf1	20365	symbol	M. musculus	20365	M. musculus	Serf1	small EDRK-rich factor 1	GO:0008150 biological_process							0.0	0.0	0.0	0.0	0.0	0.0	0.0	0.0	0.0	0.0	0.0	0.0	0.0	0.0	0.0	0.0	0.0	0.0	0.0	0.0
Galntl2	78754	gene_synonym	M. musculus	78754	M. musculus	Galnt15	polypeptide N-acetylgalactosaminyltransferase 15	GO:0008150 biological_process							0.0	0.0	0.0	0.0	0.0	0.0	0.0	0.0	0.0	0.0	0.0	0.0	0.0	0.0	0.0	0.0	0.0	0.0	0.0	0.0
Sema3g	218877	symbol	M. musculus	218877	M. musculus	Sema3g	sema domain, immunoglobulin domain (Ig), short basic domain, secreted, (semaphorin) 3G	GO:0030517 negative regulation of axon extension;GO:0050771 negative regulation of axonogenesis;GO:0030516 regulation of axon extension							0.0	0.0	0.0	0.0	0.0	0.0	0.0	0.0	0.0	0.0	0.0	0.0	0.0	0.0	0.0	0.0	0.0	0.0	0.0	0.0
1190002H23Rik	66214	gene_synonym	M. musculus	66214	M. musculus	Rgcc	regulator of cell cycle	GO:0031659 positive regulation of cyclin-dependent protein serine/threonine kinase activity involved in G1/S transition of mitotic cell cycle;GO:0003331 positive regulation of extracellular matrix constituent secretion;GO:2000048 negative regulation of cell-cell adhesion mediated by cadherin							0.0	0.0	0.0	0.0	0.0	0.0	0.0	0.0	0.0	0.0	0.0	0.0	0.0	1.0	0.0	0.0	0.0	0.0	0.0	0.0
Slc39a14	213053	symbol	M. musculus	213053	M. musculus	Slc39a14	solute carrier family 39 (zinc transporter), member 14	GO:0071578 zinc II ion transmembrane import;GO:0006882 cellular zinc ion homeostasis;GO:0071577 zinc II ion transmembrane transport							0.0	0.0	0.0	0.0	1.0	0.0	0.0	0.0	1.0	0.0	0.0	0.0	0.0	0.0	0.0	0.0	0.0	0.0	0.0	0.0
Slc17a9	228993	symbol	M. musculus	228993	M. musculus	Slc17a9	solute carrier family 17, member 9	GO:1903955 positive regulation of protein targeting to mitochondrion;GO:1903214 regulation of protein targeting to mitochondrion;GO:1903146 regulation of autophagy of mitochondrion							0.0	0.0	0.0	0.0	0.0	0.0	0.0	0.0	0.0	0.0	0.0	0.0	0.0	0.0	0.0	0.0	1.0	0.0	0.0	0.0
Tfeb	21425	symbol	M. musculus	21425	M. musculus	Tfeb	transcription factor EB	GO:1902477 regulation of defense response to bacterium, incompatible interaction;GO:0009816 defense response to bacterium, incompatible interaction;GO:1900424 regulation of defense response to bacterium							0.0	0.0	0.0	0.0	0.0	0.0	0.0	0.0	0.0	0.0	0.0	0.0	0.0	0.0	0.0	0.0	0.0	0.0	0.0	0.0
Bambi	68010	symbol	M. musculus	68010	M. musculus	Bambi	BMP and activin membrane-bound inhibitor	GO:0035413 positive regulation of catenin import into nucleus;GO:0035412 regulation of catenin import into nucleus;GO:0010718 positive regulation of epithelial to mesenchymal transition							0.0	0.0	0.0	0.0	0.0	0.0	0.0	0.0	0.0	0.0	0.0	0.0	0.0	0.0	0.0	0.0	0.0	0.0	0.0	0.0
Pcdh12	53601	symbol	M. musculus	53601	M. musculus	Pcdh12	protocadherin 12	GO:0060711 labyrinthine layer development;GO:0016339 calcium-dependent cell-cell adhesion via plasma membrane cell adhesion molecules;GO:0005977 glycogen metabolic process							0.0	0.0	0.0	0.0	0.0	0.0	0.0	0.0	0.0	0.0	0.0	0.0	0.0	0.0	0.0	0.0	0.0	0.0	0.0	0.0
Tnni1	21952	symbol	M. musculus	21952	M. musculus	Tnni1	troponin I, skeletal, slow 1	GO:0014883 transition between fast and slow fiber;GO:0014733 regulation of skeletal muscle adaptation;GO:0055010 ventricular cardiac muscle tissue morphogenesis							0.0	0.0	0.0	0.0	0.0	0.0	0.0	0.0	0.0	0.0	0.0	0.0	0.0	0.0	0.0	0.0	0.0	0.0	0.0	0.0
Atp2b4	381290	symbol	M. musculus	381290	M. musculus	Atp2b4	ATPase, Ca++ transporting, plasma membrane 4	GO:1900082 negative regulation of arginine catabolic process;GO:1903249 negative regulation of citrulline biosynthetic process;GO:1900081 regulation of arginine catabolic process							0.0	0.0	1.0	0.0	1.0	1.0	0.0	1.0	1.0	0.0	0.0	0.0	0.0	0.0	0.0	0.0	0.0	0.0	0.0	1.0
Lamc3	23928	symbol	M. musculus	23928	M. musculus	Lamc3	laminin gamma 3	GO:0014002 astrocyte development;GO:0048708 astrocyte differentiation;GO:0021782 glial cell development							1.0	0.0	0.0	0.0	0.0	0.0	1.0	0.0	0.0	0.0	0.0	0.0	0.0	0.0	0.0	0.0	0.0	0.0	0.0	0.0
Tspan2	70747	symbol	M. musculus	70747	M. musculus	Tspan2	tetraspanin 2	GO:0014005 microglia development;GO:0014004 microglia differentiation;GO:0014002 astrocyte development							0.0	0.0	0.0	0.0	0.0	0.0	0.0	0.0	0.0	0.0	0.0	0.0	0.0	0.0	0.0	0.0	0.0	0.0	0.0	0.0
Hmgcs2	15360	symbol	M. musculus	15360	M. musculus	Hmgcs2	3-hydroxy-3-methylglutaryl-Coenzyme A synthase 2	GO:0006695 cholesterol biosynthetic process;GO:1902653 secondary alcohol biosynthetic process;GO:0008203 cholesterol metabolic process							0.0	0.0	1.0	1.0	0.0	0.0	0.0	0.0	0.0	1.0	0.0	0.0	0.0	0.0	0.0	0.0	0.0	1.0	0.0	0.0
Rab13	68328	symbol	M. musculus	68328	M. musculus	Rab13	RAB13, member RAS oncogene family	GO:0097368 establishment of Sertoli cell barrier;GO:0060009 Sertoli cell development;GO:0060008 Sertoli cell differentiation							0.0	0.0	0.0	0.0	0.0	0.0	0.0	0.0	0.0	0.0	0.0	0.0	0.0	1.0	0.0	0.0	0.0	0.0	0.0	0.0
Dkk2	56811	symbol	M. musculus	56811	M. musculus	Dkk2	dickkopf WNT signaling pathway inhibitor 2	GO:0090263 positive regulation of canonical Wnt signaling pathway;GO:0090090 negative regulation of canonical Wnt signaling pathway;GO:0030177 positive regulation of Wnt signaling pathway							0.0	0.0	0.0	0.0	0.0	0.0	0.0	0.0	0.0	0.0	0.0	0.0	0.0	0.0	0.0	0.0	0.0	0.0	0.0	0.0
Mmp23	26561	symbol	M. musculus	26561	M. musculus	Mmp23	matrix metallopeptidase 23	GO:0006508 proteolysis;GO:0019538 protein metabolic process;GO:1901564 organonitrogen compound metabolic process							0.0	0.0	0.0	0.0	0.0	0.0	0.0	0.0	0.0	0.0	0.0	0.0	0.0	0.0	0.0	0.0	0.0	0.0	0.0	0.0
Eln	13717	symbol	M. musculus	13717	M. musculus	Eln	elastin	GO:0043149 stress fiber assembly;GO:0030038 contractile actin filament bundle assembly;GO:0030833 regulation of actin filament polymerization							0.0	0.0	0.0	0.0	0.0	0.0	0.0	0.0	0.0	0.0	0.0	0.0	0.0	0.0	0.0	0.0	0.0	0.0	0.0	0.0
Lat	16797	symbol	M. musculus	16797	M. musculus	Lat	linker for activation of T cells	GO:0043303 mast cell degranulation;GO:0002279 mast cell activation involved in immune response;GO:0002448 mast cell mediated immunity							0.0	0.0	0.0	0.0	0.0	0.0	0.0	0.0	0.0	0.0	0.0	0.0	0.0	0.0	0.0	0.0	0.0	0.0	0.0	0.0
Il21r	60504	symbol	M. musculus	60504	M. musculus	Il21r	interleukin 21 receptor								0.0	0.0	0.0	0.0	0.0	0.0	0.0	0.0	0.0	0.0	0.0	0.0	0.0	0.0	0.0	0.0	0.0	0.0	0.0	0.0
Ptpn7	320139	symbol	M. musculus	320139	M. musculus	Ptpn7	protein tyrosine phosphatase, non-receptor type 7	GO:0006470 protein dephosphorylation;GO:0016311 dephosphorylation;GO:0006796 phosphate-containing compound metabolic process							0.0	0.0	0.0	0.0	0.0	0.0	0.0	0.0	0.0	0.0	0.0	0.0	0.0	0.0	0.0	0.0	0.0	0.0	0.0	0.0
Chek1	12649	symbol	M. musculus	12649	M. musculus	Chek1	checkpoint kinase 1	GO:2000615 regulation of histone H3-K9 acetylation;GO:0010767 regulation of transcription from RNA polymerase II promoter in response to UV-induced DNA damage;GO:0043970 histone H3-K9 acetylation							1.0	0.0	0.0	0.0	0.0	0.0	0.0	0.0	0.0	0.0	0.0	0.0	0.0	0.0	0.0	0.0	0.0	0.0	0.0	0.0
Lama1	16772	symbol	M. musculus	16772	M. musculus	Lama1	laminin, alpha 1	GO:0061304 retinal blood vessel morphogenesis;GO:0061299 retina vasculature morphogenesis in camera-type eye;GO:0045198 establishment of epithelial cell apical/basal polarity							0.0	0.0	0.0	0.0	0.0	0.0	1.0	0.0	0.0	0.0	0.0	0.0	0.0	1.0	0.0	0.0	0.0	0.0	0.0	0.0
Slc16a1	20501	symbol	M. musculus	20501	M. musculus	Slc16a1	solute carrier family 16 (monocarboxylic acid transporters), member 1	GO:0035879 plasma membrane lactate transport;GO:0035873 lactate transmembrane transport;GO:0015727 lactate transport							0.0	0.0	0.0	0.0	1.0	0.0	0.0	0.0	1.0	0.0	0.0	0.0	0.0	0.0	0.0	1.0	1.0	0.0	0.0	0.0
Mamdc2	71738	symbol	M. musculus	71738	M. musculus	Mamdc2	MAM domain containing 2	GO:0019800 peptide cross-linking via chondroitin 4-sulfate glycosaminoglycan;GO:0030204 chondroitin sulfate metabolic process;GO:0050654 chondroitin sulfate proteoglycan metabolic process							0.0	0.0	0.0	0.0	0.0	0.0	0.0	0.0	0.0	0.0	0.0	0.0	0.0	0.0	0.0	0.0	0.0	1.0	0.0	0.0
Mfsd7c	217721	gene_synonym	M. musculus	217721	M. musculus	Flvcr2	feline leukemia virus subgroup C cellular receptor 2	GO:0055085 transmembrane transport;GO:0006810 transport;GO:0051234 establishment of localization							0.0	0.0	0.0	0.0	0.0	0.0	0.0	0.0	0.0	0.0	0.0	0.0	0.0	0.0	0.0	0.0	0.0	0.0	0.0	0.0
Dpp4	13482	symbol	M. musculus	13482	M. musculus	Dpp4	dipeptidylpeptidase 4	GO:0010716 negative regulation of extracellular matrix disassembly;GO:1903054 negative regulation of extracellular matrix organization;GO:0033632 regulation of cell-cell adhesion mediated by integrin							0.0	0.0	0.0	0.0	0.0	0.0	0.0	0.0	0.0	0.0	0.0	0.0	0.0	1.0	0.0	0.0	0.0	0.0	0.0	0.0
Stab2	192188	symbol	M. musculus	192188	M. musculus	Stab2	stabilin 2	GO:0030193 regulation of blood coagulation;GO:1900046 regulation of hemostasis;GO:0061041 regulation of wound healing							0.0	0.0	0.0	0.0	0.0	0.0	0.0	0.0	0.0	0.0	0.0	0.0	0.0	0.0	0.0	0.0	0.0	0.0	0.0	0.0
Aldh1b1	72535	symbol	M. musculus	72535	M. musculus	Aldh1b1	aldehyde dehydrogenase 1 family, member B1	GO:0055114 oxidation-reduction process;GO:0008152 metabolic process;GO:0008150 biological_process							0.0	0.0	0.0	0.0	0.0	0.0	0.0	0.0	0.0	0.0	0.0	1.0	0.0	0.0	0.0	0.0	0.0	0.0	1.0	0.0
Rap2b	74012	symbol	M. musculus	74012	M. musculus	Rap2b	RAP2B, member of RAS oncogene family	GO:0031954 positive regulation of protein autophosphorylation;GO:0032486 Rap protein signal transduction;GO:0070527 platelet aggregation							0.0	0.0	0.0	0.0	0.0	0.0	0.0	0.0	0.0	0.0	0.0	0.0	0.0	0.0	0.0	0.0	0.0	0.0	0.0	0.0
Asap3	230837	symbol	M. musculus	230837	M. musculus	Asap3	ArfGAP with SH3 domain, ankyrin repeat and PH domain 3	GO:0051492 regulation of stress fiber assembly;GO:0043149 stress fiber assembly;GO:0030038 contractile actin filament bundle assembly							0.0	0.0	0.0	0.0	0.0	0.0	0.0	0.0	0.0	0.0	0.0	0.0	0.0	0.0	0.0	0.0	0.0	0.0	0.0	0.0
Icam1	15894	symbol	M. musculus	15894	M. musculus	Icam1	intercellular adhesion molecule 1	GO:0097368 establishment of Sertoli cell barrier;GO:0046813 receptor-mediated virion attachment to host cell;GO:1904996 positive regulation of leukocyte adhesion to vascular endothelial cell							0.0	0.0	0.0	0.0	0.0	1.0	0.0	0.0	1.0	0.0	0.0	0.0	0.0	0.0	1.0	0.0	0.0	0.0	0.0	0.0
Serpine1	18787	symbol	M. musculus	18787	M. musculus	Serpine1	serine (or cysteine) peptidase inhibitor, clade E, member 1	GO:0061044 negative regulation of vascular wound healing;GO:0035491 positive regulation of leukotriene production involved in inflammatory response;GO:0035490 regulation of leukotriene production involved in inflammatory response							0.0	0.0	0.0	0.0	0.0	0.0	0.0	0.0	1.0	0.0	0.0	0.0	0.0	1.0	0.0	1.0	0.0	0.0	0.0	0.0
Slc43a2	215113	symbol	M. musculus	215113	M. musculus	Slc43a2	solute carrier family 43, member 2	GO:0015807 L-amino acid transport;GO:0006865 amino acid transport;GO:0046942 carboxylic acid transport							0.0	0.0	0.0	0.0	1.0	0.0	0.0	0.0	0.0	0.0	0.0	0.0	0.0	0.0	0.0	0.0	1.0	0.0	0.0	0.0
Fam60a	56306	symbol	M. musculus	56306	M. musculus	Fam60a	family with sequence similarity 60, member A	GO:0030336 negative regulation of cell migration;GO:2000146 negative regulation of cell motility;GO:0051271 negative regulation of cellular component movement							0.0	0.0	0.0	0.0	0.0	0.0	0.0	0.0	0.0	0.0	0.0	0.0	0.0	0.0	0.0	0.0	0.0	0.0	0.0	0.0
Hey1	15213	symbol	M. musculus	15213	M. musculus	Hey1	hairy/enhancer-of-split related with YRPW motif 1	GO:0003199 endocardial cushion to mesenchymal transition involved in heart valve formation;GO:0035912 dorsal aorta morphogenesis;GO:0045607 regulation of auditory receptor cell differentiation							0.0	0.0	0.0	0.0	0.0	0.0	1.0	0.0	0.0	0.0	0.0	0.0	0.0	1.0	0.0	0.0	0.0	0.0	0.0	0.0
Kcnj2	16518	symbol	M. musculus	16518	M. musculus	Kcnj2	potassium inwardly-rectifying channel, subfamily J, member 2	GO:0014861 regulation of skeletal muscle contraction via regulation of action potential;GO:0100001 regulation of skeletal muscle contraction by action potential;GO:0090076 relaxation of skeletal muscle							0.0	0.0	0.0	0.0	0.0	0.0	0.0	0.0	1.0	0.0	0.0	0.0	0.0	0.0	0.0	0.0	0.0	0.0	0.0	0.0
Tram2	170829	symbol	M. musculus	170829	M. musculus	Tram2	translocating chain-associating membrane protein 2	GO:0045048 protein insertion into ER membrane;GO:0032964 collagen biosynthetic process;GO:0051205 protein insertion into membrane							0.0	0.0	0.0	0.0	0.0	0.0	0.0	0.0	0.0	0.0	0.0	0.0	0.0	0.0	0.0	0.0	0.0	0.0	0.0	0.0
Zfp239	22685	symbol	M. musculus	22685	M. musculus	Zfp239	zinc finger protein 239	GO:0000122 negative regulation of transcription from RNA polymerase II promoter;GO:0045892 negative regulation of transcription, DNA-templated;GO:1903507 negative regulation of nucleic acid-templated transcription							0.0	0.0	0.0	0.0	0.0	0.0	0.0	0.0	0.0	0.0	0.0	0.0	0.0	0.0	0.0	0.0	0.0	0.0	0.0	0.0
Bag2	213539	symbol	M. musculus	213539	M. musculus	Bag2	BCL2-associated athanogene 2	GO:0006457 protein folding;GO:0019538 protein metabolic process;GO:1901564 organonitrogen compound metabolic process							0.0	0.0	0.0	0.0	0.0	0.0	0.0	0.0	0.0	0.0	0.0	0.0	0.0	0.0	0.0	0.0	0.0	0.0	0.0	0.0
Cux2	13048	symbol	M. musculus	13048	M. musculus	Cux2	cut-like homeobox 2	GO:0061003 positive regulation of dendritic spine morphogenesis;GO:2000463 positive regulation of excitatory postsynaptic potential;GO:0061001 regulation of dendritic spine morphogenesis							0.0	0.0	0.0	0.0	0.0	0.0	0.0	0.0	0.0	0.0	0.0	0.0	0.0	0.0	0.0	0.0	0.0	0.0	0.0	0.0
Maff	17133	symbol	M. musculus	17133	M. musculus	Maff	v-maf musculoaponeurotic fibrosarcoma oncogene family, protein F (avian)	GO:0035914 skeletal muscle cell differentiation;GO:0045604 regulation of epidermal cell differentiation;GO:0045682 regulation of epidermis development							0.0	0.0	0.0	0.0	0.0	0.0	0.0	0.0	0.0	0.0	0.0	0.0	0.0	0.0	0.0	0.0	0.0	0.0	0.0	0.0
Id1	15901	symbol	M. musculus	15901	M. musculus	Id1	inhibitor of DNA binding 1	GO:0050774 negative regulation of dendrite morphogenesis;GO:1903026 negative regulation of RNA polymerase II regulatory region sequence-specific DNA binding;GO:0090074 negative regulation of protein homodimerization activity							0.0	0.0	0.0	0.0	0.0	0.0	0.0	0.0	0.0	0.0	0.0	0.0	0.0	1.0	0.0	0.0	0.0	0.0	0.0	0.0
Hic1	15248	symbol	M. musculus	15248	M. musculus	Hic1	hypermethylated in cancer 1	GO:0043517 positive regulation of DNA damage response, signal transduction by p53 class mediator;GO:1901798 positive regulation of signal transduction by p53 class mediator;GO:0043516 regulation of DNA damage response, signal transduction by p53 class mediator							0.0	0.0	0.0	0.0	0.0	0.0	0.0	0.0	0.0	0.0	0.0	0.0	0.0	0.0	0.0	0.0	0.0	0.0	0.0	0.0
Dnajc21	78244	symbol	M. musculus	78244	M. musculus	Dnajc21	DnaJ heat shock protein family (Hsp40) member C21	GO:0008150 biological_process							0.0	0.0	0.0	0.0	0.0	0.0	0.0	0.0	0.0	0.0	0.0	0.0	0.0	0.0	0.0	0.0	0.0	0.0	0.0	0.0
Fzd1	14362	symbol	M. musculus	14362	M. musculus	Fzd1	frizzled class receptor 1	GO:0090179 planar cell polarity pathway involved in neural tube closure;GO:0090178 regulation of establishment of planar polarity involved in neural tube closure;GO:0090177 establishment of planar polarity involved in neural tube closure							0.0	0.0	0.0	0.0	0.0	0.0	0.0	0.0	0.0	0.0	0.0	0.0	0.0	0.0	0.0	1.0	0.0	0.0	0.0	0.0
Cxcr4	12767	symbol	M. musculus	12767	M. musculus	Cxcr4	chemokine (C-X-C motif) receptor 4	GO:0035470 positive regulation of vascular wound healing;GO:0061043 regulation of vascular wound healing;GO:1905322 positive regulation of mesenchymal stem cell migration							1.0	0.0	0.0	0.0	0.0	0.0	0.0	0.0	1.0	0.0	0.0	0.0	0.0	1.0	0.0	0.0	0.0	0.0	0.0	0.0
Ttll13	269954	symbol	M. musculus	269954	M. musculus	Ttll13	tubulin tyrosine ligase-like family, member 13	GO:0006464 cellular protein modification process;GO:0036211 protein modification process;GO:0043412 macromolecule modification							0.0	0.0	0.0	0.0	0.0	0.0	0.0	0.0	0.0	0.0	0.0	0.0	0.0	0.0	0.0	0.0	0.0	0.0	0.0	0.0
Stxbp6	217517	symbol	M. musculus	217517	M. musculus	Stxbp6	syntaxin binding protein 6 (amisyn)	GO:0035542 regulation of SNARE complex assembly;GO:0051601 exocyst localization;GO:0035493 SNARE complex assembly							0.0	0.0	0.0	0.0	0.0	0.0	0.0	0.0	0.0	0.0	0.0	0.0	0.0	0.0	0.0	0.0	0.0	0.0	0.0	0.0
Sox18	20672	symbol	M. musculus	20672	M. musculus	Sox18	SRY (sex determining region Y)-box 18	GO:0060214 endocardium formation;GO:0060956 endocardial cell differentiation;GO:0060836 lymphatic endothelial cell differentiation							0.0	0.0	0.0	0.0	0.0	0.0	0.0	0.0	0.0	0.0	0.0	0.0	0.0	1.0	0.0	0.0	0.0	0.0	0.0	0.0
Arsj	271970	symbol	M. musculus	271970	M. musculus	Arsj	arylsulfatase J	GO:0008152 metabolic process;GO:0008150 biological_process							0.0	0.0	0.0	1.0	0.0	0.0	0.0	0.0	0.0	0.0	0.0	0.0	0.0	0.0	0.0	0.0	0.0	0.0	0.0	0.0
Arl4a	11861	symbol	M. musculus	11861	M. musculus	Arl4a	ADP-ribosylation factor-like 4A	GO:0050873 brown fat cell differentiation;GO:0045444 fat cell differentiation;GO:0007264 small GTPase mediated signal transduction							0.0	0.0	0.0	0.0	0.0	0.0	0.0	0.0	0.0	0.0	0.0	0.0	0.0	0.0	0.0	0.0	0.0	0.0	0.0	0.0
Phf13	230936	symbol	M. musculus	230936	M. musculus	Phf13	PHD finger protein 13	GO:0007076 mitotic chromosome condensation;GO:0030261 chromosome condensation;GO:0000070 mitotic sister chromatid segregation							0.0	0.0	0.0	0.0	0.0	0.0	0.0	0.0	0.0	0.0	0.0	0.0	0.0	0.0	0.0	0.0	0.0	0.0	0.0	0.0
Gli2	14633	symbol	M. musculus	14633	M. musculus	Gli2	GLI-Kruppel family member GLI2	GO:0021938 smoothened signaling pathway involved in regulation of cerebellar granule cell precursor cell proliferation;GO:0021937 cerebellar Purkinje cell-granule cell precursor cell signaling involved in regulation of granule cell precursor cell proliferation;GO:0021775 smoothened signaling pathway involved in ventral spinal cord interneuron specification							0.0	0.0	0.0	0.0	0.0	0.0	1.0	0.0	0.0	0.0	0.0	0.0	0.0	0.0	0.0	0.0	0.0	0.0	0.0	0.0
8430408G22Rik	213393	symbol	M. musculus	213393	M. musculus	8430408G22Rik	RIKEN cDNA 8430408G22 gene	GO:0008150 biological_process							0.0	0.0	0.0	0.0	0.0	0.0	0.0	0.0	0.0	0.0	0.0	0.0	0.0	0.0	0.0	0.0	0.0	0.0	0.0	0.0
Zfp710	209225	symbol	M. musculus	209225	M. musculus	Zfp710	zinc finger protein 710	GO:0006355 regulation of transcription, DNA-templated;GO:1903506 regulation of nucleic acid-templated transcription;GO:0006351 transcription, DNA-templated							0.0	0.0	0.0	0.0	0.0	0.0	0.0	0.0	0.0	0.0	0.0	0.0	0.0	0.0	0.0	0.0	0.0	0.0	0.0	0.0
Catsperg1	320225	symbol	M. musculus	320225	M. musculus	Catsperg1	cation channel sperm associated auxiliary subunit gamma 1	GO:0008150 biological_process							0.0	0.0	0.0	0.0	0.0	0.0	0.0	0.0	0.0	0.0	0.0	0.0	0.0	0.0	0.0	0.0	0.0	0.0	0.0	0.0
Gja4	14612	symbol	M. musculus	14612	M. musculus	Gja4	gap junction protein, alpha 4	GO:0006816 calcium ion transport;GO:0070838 divalent metal ion transport;GO:0001568 blood vessel development							0.0	0.0	0.0	0.0	0.0	0.0	0.0	0.0	1.0	0.0	0.0	0.0	0.0	1.0	0.0	0.0	0.0	0.0	0.0	0.0
Fam131a	78408	symbol	M. musculus	78408	M. musculus	Fam131a	family with sequence similarity 131, member A	GO:0008150 biological_process							0.0	0.0	0.0	0.0	0.0	0.0	0.0	0.0	0.0	0.0	0.0	0.0	0.0	0.0	0.0	0.0	0.0	0.0	0.0	0.0
Gja1	14609	symbol	M. musculus	14609	M. musculus	Gja1	gap junction protein, alpha 1	GO:0003104 positive regulation of glomerular filtration;GO:0060156 milk ejection reflex;GO:0060044 negative regulation of cardiac muscle cell proliferation							0.0	0.0	0.0	0.0	0.0	0.0	1.0	0.0	1.0	0.0	0.0	0.0	0.0	1.0	0.0	1.0	1.0	0.0	0.0	0.0
AU021092	239691	symbol	M. musculus	239691	M. musculus	AU021092	expressed sequence AU021092	GO:0008150 biological_process							0.0	0.0	0.0	0.0	0.0	0.0	0.0	0.0	0.0	0.0	0.0	0.0	0.0	0.0	0.0	0.0	0.0	0.0	0.0	0.0
Rinl	320435	symbol	M. musculus	320435	M. musculus	Rinl	Ras and Rab interactor-like	GO:0006897 endocytosis;GO:0098657 import into cell;GO:0015031 protein transport							0.0	0.0	0.0	0.0	0.0	0.0	0.0	0.0	0.0	0.0	0.0	0.0	0.0	0.0	0.0	0.0	0.0	0.0	0.0	0.0
Ap1s3	252903	symbol	M. musculus	252903	M. musculus	Ap1s3	adaptor-related protein complex AP-1, sigma 3	GO:0006605 protein targeting;GO:0006886 intracellular protein transport;GO:0015031 protein transport							0.0	0.0	0.0	0.0	0.0	0.0	0.0	0.0	0.0	0.0	0.0	0.0	0.0	0.0	0.0	0.0	0.0	0.0	0.0	0.0
Tcf7l1	21415	symbol	M. musculus	21415	M. musculus	Tcf7l1	transcription factor 7 like 1 (T cell specific, HMG box)	GO:0046022 positive regulation of transcription from RNA polymerase II promoter during mitotic cell cycle;GO:0045897 positive regulation of transcription during mitotic cell cycle;GO:0046021 regulation of transcription from RNA polymerase II promoter during mitotic cell cycle							0.0	0.0	0.0	0.0	0.0	0.0	0.0	0.0	0.0	0.0	0.0	0.0	0.0	0.0	0.0	0.0	0.0	0.0	0.0	0.0
Ttc26	264134	symbol	M. musculus	264134	M. musculus	Ttc26	tetratricopeptide repeat domain 26	GO:0008594 photoreceptor cell morphogenesis;GO:0042073 intraciliary transport;GO:0098840 protein transport along microtubule							0.0	0.0	0.0	0.0	0.0	0.0	1.0	0.0	0.0	0.0	0.0	0.0	0.0	0.0	0.0	0.0	0.0	0.0	0.0	0.0
Gja5	14613	symbol	M. musculus	14613	M. musculus	Gja5	gap junction protein, alpha 5	GO:0098906 regulation of Purkinje myocyte action potential;GO:1900133 regulation of renin secretion into blood stream;GO:0098905 regulation of bundle of His cell action potential							0.0	0.0	0.0	0.0	0.0	0.0	0.0	0.0	1.0	0.0	0.0	0.0	0.0	1.0	0.0	0.0	0.0	0.0	0.0	0.0
Cep128	75216	symbol	M. musculus	75216	M. musculus	Cep128	centrosomal protein 128	GO:0008104 protein localization;GO:0033036 macromolecule localization;GO:0051179 localization							0.0	0.0	0.0	0.0	0.0	0.0	0.0	0.0	0.0	0.0	0.0	0.0	0.0	0.0	0.0	0.0	0.0	0.0	0.0	0.0
Lin28b	380669	symbol	M. musculus	380669	M. musculus	Lin28b	lin-28 homolog B (C. elegans)	GO:0031054 pre-miRNA processing;GO:0010587 miRNA catabolic process;GO:0035196 production of miRNAs involved in gene silencing by miRNA							0.0	0.0	0.0	0.0	0.0	0.0	0.0	0.0	0.0	0.0	0.0	0.0	0.0	0.0	0.0	0.0	0.0	0.0	0.0	0.0
Pcgf1	69837	symbol	M. musculus	69837	M. musculus	Pcgf1	polycomb group ring finger 1	GO:0036353 histone H2A-K119 monoubiquitination;GO:0035518 histone H2A monoubiquitination;GO:0033522 histone H2A ubiquitination							0.0	0.0	0.0	0.0	0.0	0.0	0.0	0.0	0.0	0.0	0.0	0.0	0.0	0.0	0.0	0.0	0.0	0.0	0.0	0.0
Hrct1	100039781	symbol	M. musculus	100039781	M. musculus	Hrct1	histidine rich carboxyl terminus 1	GO:0008150 biological_process							0.0	0.0	0.0	0.0	0.0	0.0	0.0	0.0	0.0	0.0	0.0	0.0	0.0	0.0	0.0	0.0	0.0	0.0	0.0	0.0
Fndc1	68655	symbol	M. musculus	68655	M. musculus	Fndc1	fibronectin type III domain containing 1	GO:0010666 positive regulation of cardiac muscle cell apoptotic process;GO:0010663 positive regulation of striated muscle cell apoptotic process;GO:0010665 regulation of cardiac muscle cell apoptotic process							0.0	0.0	0.0	0.0	0.0	0.0	0.0	0.0	0.0	0.0	0.0	0.0	0.0	0.0	0.0	0.0	0.0	0.0	0.0	0.0
Acot1	26897	symbol	M. musculus	26897	M. musculus	Acot1	acyl-CoA thioesterase 1	GO:0001676 long-chain fatty acid metabolic process;GO:0006637 acyl-CoA metabolic process;GO:0035383 thioester metabolic process							0.0	1.0	1.0	1.0	0.0	0.0	0.0	0.0	0.0	0.0	0.0	0.0	0.0	0.0	0.0	0.0	0.0	1.0	0.0	0.0
Zfp568	243905	symbol	M. musculus	243905	M. musculus	Zfp568	zinc finger protein 568	GO:0022007 convergent extension involved in neural plate elongation;GO:0014022 neural plate elongation;GO:0001839 neural plate morphogenesis							0.0	0.0	0.0	0.0	0.0	0.0	0.0	0.0	0.0	0.0	0.0	0.0	0.0	0.0	0.0	0.0	0.0	0.0	0.0	0.0
Selm	114679	gene_synonym	M. musculus	114679	M. musculus	Selenom	selenoprotein M	GO:0035934 corticosterone secretion;GO:0035933 glucocorticoid secretion;GO:0035930 corticosteroid hormone secretion							0.0	0.0	0.0	0.0	0.0	0.0	0.0	0.0	0.0	0.0	0.0	0.0	0.0	0.0	0.0	1.0	1.0	0.0	0.0	1.0
Aunip	69885	symbol	M. musculus	69885	M. musculus	Aunip	aurora kinase A and ninein interacting protein	GO:0007051 spindle organization;GO:0000226 microtubule cytoskeleton organization;GO:0007017 microtubule-based process							0.0	0.0	0.0	0.0	0.0	0.0	0.0	0.0	0.0	0.0	0.0	0.0	0.0	0.0	0.0	0.0	0.0	0.0	0.0	0.0
Zfp429	72807	symbol	M. musculus	72807	M. musculus	Zfp429	zinc finger protein 429	GO:0008150 biological_process							0.0	0.0	0.0	0.0	0.0	0.0	0.0	0.0	0.0	0.0	0.0	0.0	0.0	0.0	0.0	0.0	0.0	0.0	0.0	0.0
Slc45a4	106068	symbol	M. musculus	106068	M. musculus	Slc45a4	solute carrier family 45, member 4	GO:0015770 sucrose transport;GO:0015766 disaccharide transport;GO:0015772 oligosaccharide transport							0.0	0.0	0.0	0.0	0.0	0.0	0.0	0.0	0.0	0.0	0.0	0.0	0.0	0.0	0.0	0.0	0.0	0.0	0.0	0.0
Lrrc32	434215	symbol	M. musculus	434215	M. musculus	Lrrc32	leucine rich repeat containing 32	GO:0046007 negative regulation of activated T cell proliferation;GO:0046006 regulation of activated T cell proliferation;GO:0042130 negative regulation of T cell proliferation							0.0	0.0	0.0	0.0	0.0	0.0	0.0	0.0	0.0	0.0	0.0	0.0	0.0	0.0	0.0	0.0	0.0	0.0	0.0	0.0
Ccdc85b	240514	symbol	M. musculus	240514	M. musculus	Ccdc85b	coiled-coil domain containing 85B	GO:0045599 negative regulation of fat cell differentiation;GO:0045598 regulation of fat cell differentiation;GO:0030308 negative regulation of cell growth							0.0	0.0	0.0	0.0	0.0	0.0	0.0	0.0	0.0	0.0	0.0	0.0	0.0	0.0	0.0	0.0	0.0	0.0	0.0	0.0
Pxn	19303	symbol	M. musculus	19303	M. musculus	Pxn	paxillin	GO:0051496 positive regulation of stress fiber assembly;GO:0060396 growth hormone receptor signaling pathway;GO:0051492 regulation of stress fiber assembly							0.0	0.0	0.0	0.0	0.0	0.0	0.0	0.0	0.0	0.0	0.0	0.0	0.0	1.0	0.0	0.0	0.0	0.0	0.0	0.0
Notch4	18132	symbol	M. musculus	18132	M. musculus	Notch4	notch 4	GO:1903849 positive regulation of aorta morphogenesis;GO:1905653 positive regulation of artery morphogenesis;GO:1903847 regulation of aorta morphogenesis							0.0	0.0	0.0	0.0	0.0	0.0	0.0	0.0	0.0	0.0	0.0	0.0	0.0	1.0	0.0	0.0	0.0	0.0	0.0	0.0
Slc22a18	18400	symbol	M. musculus	18400	M. musculus	Slc22a18	solute carrier family 22 (organic cation transporter), member 18	GO:0015893 drug transport;GO:0006820 anion transport;GO:0042493 response to drug							0.0	0.0	0.0	0.0	1.0	0.0	0.0	0.0	0.0	0.0	0.0	0.0	0.0	0.0	0.0	1.0	1.0	0.0	0.0	0.0
Mx1	17857	symbol	M. musculus	17857	M. musculus	Mx1	MX dynamin-like GTPase 1	GO:0003374 dynamin family protein polymerization involved in mitochondrial fission;GO:0003373 dynamin family protein polymerization involved in membrane fission;GO:0090148 membrane fission							0.0	0.0	0.0	0.0	0.0	0.0	0.0	0.0	0.0	0.0	0.0	0.0	0.0	0.0	0.0	0.0	0.0	0.0	0.0	0.0
Lck	16818	symbol	M. musculus	16818	M. musculus	Lck	lymphocyte protein tyrosine kinase	GO:0045588 positive regulation of gamma-delta T cell differentiation;GO:0045586 regulation of gamma-delta T cell differentiation;GO:0046645 positive regulation of gamma-delta T cell activation							0.0	0.0	0.0	0.0	0.0	0.0	0.0	0.0	1.0	0.0	0.0	0.0	0.0	0.0	0.0	1.0	0.0	0.0	0.0	1.0
Grm6	108072	symbol	M. musculus	108072	M. musculus	Grm6	glutamate receptor, metabotropic 6	GO:0090280 positive regulation of calcium ion import;GO:0007196 adenylate cyclase-inhibiting G-protein coupled glutamate receptor signaling pathway;GO:0050908 detection of light stimulus involved in visual perception							1.0	0.0	0.0	0.0	0.0	0.0	1.0	0.0	1.0	0.0	0.0	0.0	0.0	0.0	0.0	0.0	0.0	0.0	0.0	0.0
Haao	107766	symbol	M. musculus	107766	M. musculus	Haao	3-hydroxyanthranilate 3,4-dioxygenase	GO:0046874 quinolinate metabolic process;GO:0019363 pyridine nucleotide biosynthetic process;GO:0070050 neuron cellular homeostasis							0.0	1.0	0.0	0.0	0.0	1.0	0.0	1.0	0.0	0.0	1.0	1.0	1.0	0.0	0.0	0.0	0.0	0.0	0.0	1.0
Car4	12351	symbol	M. musculus	12351	M. musculus	Car4	carbonic anhydrase 4	GO:0015670 carbon dioxide transport;GO:0015701 bicarbonate transport;GO:0019755 one-carbon compound transport							0.0	0.0	0.0	0.0	1.0	0.0	0.0	0.0	1.0	0.0	0.0	0.0	0.0	0.0	0.0	1.0	1.0	0.0	0.0	0.0
Ncan	13004	symbol	M. musculus	13004	M. musculus	Ncan	neurocan	GO:0051823 regulation of synapse structural plasticity;GO:0050807 regulation of synapse organization;GO:0050803 regulation of synapse structure or activity							0.0	0.0	0.0	0.0	0.0	0.0	0.0	0.0	0.0	0.0	0.0	0.0	0.0	0.0	0.0	0.0	0.0	0.0	0.0	0.0
Plag1	56711	symbol	M. musculus	56711	M. musculus	Plag1	pleiomorphic adenoma gene 1	GO:0060252 positive regulation of glial cell proliferation;GO:0060736 prostate gland growth;GO:0060251 regulation of glial cell proliferation							0.0	0.0	0.0	0.0	0.0	0.0	0.0	0.0	0.0	0.0	0.0	0.0	0.0	0.0	0.0	0.0	0.0	0.0	0.0	0.0
Grik5	14809	symbol	M. musculus	14809	M. musculus	Grik5	glutamate receptor, ionotropic, kainate 5 (gamma 2)	GO:0031630 regulation of synaptic vesicle fusion to presynaptic active zone membrane;GO:0031629 synaptic vesicle fusion to presynaptic active zone membrane;GO:0006621 protein retention in ER lumen							0.0	0.0	0.0	0.0	0.0	0.0	0.0	0.0	0.0	0.0	0.0	0.0	0.0	0.0	0.0	0.0	0.0	0.0	0.0	0.0
Inmt	21743	symbol	M. musculus	21743	M. musculus	Inmt	indolethylamine N-methyltransferase	GO:0009308 amine metabolic process;GO:0032259 methylation;GO:0009636 response to toxic substance							0.0	0.0	0.0	0.0	0.0	0.0	0.0	0.0	0.0	0.0	0.0	1.0	0.0	0.0	0.0	0.0	0.0	0.0	0.0	0.0
Gcdh	270076	symbol	M. musculus	270076	M. musculus	Gcdh	glutaryl-Coenzyme A dehydrogenase	GO:0033539 fatty acid beta-oxidation using acyl-CoA dehydrogenase;GO:0046949 fatty-acyl-CoA biosynthetic process;GO:0006635 fatty acid beta-oxidation							0.0	1.0	1.0	1.0	0.0	0.0	0.0	1.0	0.0	0.0	0.0	1.0	0.0	0.0	0.0	0.0	0.0	1.0	0.0	0.0
Nqo1	18104	symbol	M. musculus	18104	M. musculus	Nqo1	NAD(P)H dehydrogenase, quinone 1	GO:0043525 positive regulation of neuron apoptotic process;GO:0070301 cellular response to hydrogen peroxide;GO:1901216 positive regulation of neuron death							0.0	0.0	0.0	0.0	0.0	0.0	0.0	1.0	0.0	0.0	0.0	0.0	0.0	0.0	0.0	1.0	0.0	0.0	0.0	1.0
Col5a3	53867	symbol	M. musculus	53867	M. musculus	Col5a3	collagen, type V, alpha 3	GO:0007160 cell-matrix adhesion;GO:0030198 extracellular matrix organization;GO:0031589 cell-substrate adhesion							0.0	0.0	0.0	0.0	0.0	0.0	0.0	0.0	0.0	0.0	0.0	0.0	0.0	0.0	0.0	0.0	0.0	0.0	0.0	0.0
Ptpn6	15170	symbol	M. musculus	15170	M. musculus	Ptpn6	protein tyrosine phosphatase, non-receptor type 6	GO:0050859 negative regulation of B cell receptor signaling pathway;GO:0002924 negative regulation of humoral immune response mediated by circulating immunoglobulin;GO:0051279 regulation of release of sequestered calcium ion into cytosol							0.0	0.0	0.0	0.0	0.0	0.0	0.0	0.0	1.0	0.0	0.0	0.0	0.0	0.0	0.0	0.0	0.0	0.0	0.0	0.0
9330159F19Rik	212448	symbol	M. musculus	212448	M. musculus	9330159F19Rik	RIKEN cDNA 9330159F19 gene	GO:0008150 biological_process							0.0	0.0	0.0	0.0	0.0	0.0	0.0	0.0	0.0	0.0	0.0	0.0	0.0	0.0	0.0	0.0	0.0	0.0	0.0	0.0
Rasa4	54153	symbol	M. musculus	54153	M. musculus	Rasa4	RAS p21 protein activator 4	GO:0034260 negative regulation of GTPase activity;GO:0046580 negative regulation of Ras protein signal transduction;GO:0071277 cellular response to calcium ion							0.0	0.0	0.0	0.0	0.0	0.0	0.0	0.0	0.0	0.0	0.0	0.0	0.0	0.0	0.0	0.0	0.0	0.0	0.0	1.0
Slc1a2	20511	symbol	M. musculus	20511	M. musculus	Slc1a2	solute carrier family 1 (glial high affinity glutamate transporter), member 2	GO:0098712 L-glutamate import across plasma membrane;GO:0070779 D-aspartate import;GO:1903802 L-glutamate(1-) import across plasma membrane							1.0	0.0	0.0	0.0	1.0	0.0	0.0	0.0	1.0	0.0	0.0	0.0	0.0	0.0	0.0	1.0	1.0	0.0	0.0	0.0
Mlxipl	58805	symbol	M. musculus	58805	M. musculus	Mlxipl	MLX interacting protein-like	GO:0045821 positive regulation of glycolytic process;GO:0090324 negative regulation of oxidative phosphorylation;GO:0010255 glucose mediated signaling pathway							0.0	1.0	1.0	0.0	0.0	1.0	0.0	0.0	1.0	0.0	1.0	0.0	1.0	0.0	0.0	0.0	0.0	0.0	0.0	0.0
Pdc	20028	symbol	M. musculus	20028	M. musculus	Pdc	phosducin	GO:0008616 queuosine biosynthetic process;GO:0046116 queuosine metabolic process;GO:0042455 ribonucleoside biosynthetic process							1.0	0.0	0.0	0.0	0.0	0.0	0.0	0.0	0.0	0.0	1.0	0.0	0.0	0.0	0.0	0.0	0.0	0.0	0.0	0.0
Eps8l1	67425	symbol	M. musculus	67425	M. musculus	Eps8l1	EPS8-like 1	GO:1900029 positive regulation of ruffle assembly;GO:1900027 regulation of ruffle assembly;GO:0097178 ruffle assembly							0.0	0.0	0.0	0.0	0.0	0.0	0.0	0.0	0.0	0.0	0.0	0.0	0.0	0.0	0.0	0.0	0.0	0.0	0.0	0.0
Gcat	26912	symbol	M. musculus	26912	M. musculus	Gcat	glycine C-acetyltransferase (2-amino-3-ketobutyrate-coenzyme A ligase)	GO:0006567 threonine catabolic process;GO:0006566 threonine metabolic process;GO:0009068 aspartate family amino acid catabolic process							0.0	0.0	0.0	0.0	0.0	0.0	0.0	1.0	0.0	0.0	0.0	0.0	0.0	0.0	0.0	0.0	0.0	0.0	0.0	0.0
Neurl1a	18011	symbol	M. musculus	18011	M. musculus	Neurl1a	neuralized E3 ubiquitin protein ligase 1A	GO:0048170 positive regulation of long-term neuronal synaptic plasticity;GO:0045741 positive regulation of epidermal growth factor-activated receptor activity;GO:0007288 sperm axoneme assembly							0.0	0.0	0.0	0.0	0.0	0.0	0.0	0.0	0.0	0.0	0.0	0.0	0.0	0.0	0.0	0.0	0.0	0.0	0.0	0.0
Atp7b	11979	symbol	M. musculus	11979	M. musculus	Atp7b	ATPase, Cu++ transporting, beta polypeptide	GO:0060003 copper ion export;GO:0015680 intracellular copper ion transport;GO:0006878 cellular copper ion homeostasis							0.0	0.0	0.0	0.0	1.0	0.0	0.0	0.0	1.0	0.0	0.0	0.0	0.0	0.0	0.0	0.0	0.0	0.0	0.0	1.0
Hap1	15114	symbol	M. musculus	15114	M. musculus	Hap1	huntingtin-associated protein 1	GO:0031587 positive regulation of inositol 1,4,5-trisphosphate-sensitive calcium-release channel activity;GO:0031585 regulation of inositol 1,4,5-trisphosphate-sensitive calcium-release channel activity;GO:0051281 positive regulation of release of sequestered calcium ion into cytosol							0.0	0.0	0.0	0.0	0.0	0.0	0.0	0.0	1.0	0.0	0.0	0.0	0.0	0.0	0.0	0.0	0.0	0.0	0.0	0.0
Clstn3	232370	symbol	M. musculus	232370	M. musculus	Clstn3	calsyntenin 3	GO:1902474 positive regulation of protein localization to synapse;GO:1902473 regulation of protein localization to synapse;GO:0051932 synaptic transmission, GABAergic							0.0	0.0	0.0	0.0	0.0	0.0	0.0	0.0	0.0	0.0	0.0	0.0	0.0	0.0	0.0	0.0	0.0	0.0	0.0	0.0
Slc1a7	242607	symbol	M. musculus	242607	M. musculus	Slc1a7	solute carrier family 1 (glutamate transporter), member 7	GO:0089711 L-glutamate transmembrane transport;GO:0015813 L-glutamate transport;GO:1902475 L-alpha-amino acid transmembrane transport							0.0	0.0	0.0	0.0	1.0	0.0	0.0	0.0	1.0	0.0	0.0	0.0	0.0	0.0	0.0	1.0	1.0	0.0	0.0	0.0
Prox1	19130	symbol	M. musculus	19130	M. musculus	Prox1	prospero homeobox 1	GO:0021707 cerebellar granule cell differentiation;GO:2000979 positive regulation of forebrain neuron differentiation;GO:0021684 cerebellar granular layer formation							0.0	0.0	1.0	0.0	0.0	0.0	1.0	0.0	0.0	1.0	0.0	0.0	0.0	1.0	0.0	0.0	0.0	0.0	0.0	0.0
Etv5	104156	symbol	M. musculus	104156	M. musculus	Etv5	ets variant 5	GO:0060762 regulation of branching involved in mammary gland duct morphogenesis;GO:0048133 male germ-line stem cell asymmetric division;GO:0098728 germline stem cell asymmetric division							0.0	0.0	0.0	0.0	0.0	0.0	0.0	0.0	0.0	0.0	0.0	0.0	0.0	0.0	0.0	0.0	0.0	0.0	0.0	0.0
Zswim7	69747	symbol	M. musculus	69747	M. musculus	Zswim7	zinc finger SWIM-type containing 7	GO:0000724 double-strand break repair via homologous recombination;GO:0000725 recombinational repair;GO:0050821 protein stabilization							0.0	0.0	0.0	0.0	0.0	0.0	0.0	0.0	0.0	0.0	0.0	0.0	0.0	0.0	0.0	0.0	0.0	0.0	0.0	0.0
Kif1a	16560	symbol	M. musculus	16560	M. musculus	Kif1a	kinesin family member 1A	GO:0022027 interkinetic nuclear migration;GO:0008089 anterograde axonal transport;GO:0098930 axonal transport							0.0	0.0	0.0	0.0	0.0	0.0	0.0	0.0	0.0	0.0	0.0	0.0	0.0	0.0	0.0	0.0	0.0	0.0	0.0	0.0
Lpl	16956	symbol	M. musculus	16956	M. musculus	Lpl	lipoprotein lipase	GO:0090197 positive regulation of chemokine secretion;GO:0055096 low-density lipoprotein particle mediated signaling;GO:0034372 very-low-density lipoprotein particle remodeling							1.0	0.0	1.0	0.0	1.0	0.0	0.0	0.0	0.0	0.0	0.0	1.0	0.0	0.0	0.0	0.0	1.0	0.0	0.0	0.0
Eps8	13860	symbol	M. musculus	13860	M. musculus	Eps8	epidermal growth factor receptor pathway substrate 8	GO:0051016 barbed-end actin filament capping;GO:0051693 actin filament capping;GO:0030835 negative regulation of actin filament depolymerization							0.0	0.0	0.0	0.0	0.0	0.0	0.0	0.0	0.0	0.0	0.0	0.0	0.0	0.0	0.0	1.0	0.0	0.0	0.0	0.0
1700016C15Rik	69428	symbol	M. musculus	69428	M. musculus	1700016C15Rik	RIKEN cDNA 1700016C15 gene	GO:0008150 biological_process							0.0	0.0	0.0	0.0	0.0	0.0	0.0	0.0	0.0	0.0	0.0	0.0	0.0	0.0	0.0	0.0	0.0	0.0	0.0	0.0
Col20a1	73368	symbol	M. musculus	73368	M. musculus	Col20a1	collagen, type XX, alpha 1	GO:0008150 biological_process							0.0	0.0	0.0	0.0	0.0	0.0	0.0	0.0	0.0	0.0	0.0	0.0	0.0	0.0	0.0	0.0	0.0	0.0	0.0	0.0
Cd274	60533	symbol	M. musculus	60533	M. musculus	Cd274	CD274 antigen	GO:1905404 positive regulation of activated CD8-positive, alpha-beta T cell apoptotic process;GO:1905402 regulation of activated CD8-positive, alpha-beta T cell apoptotic process;GO:2001181 positive regulation of interleukin-10 secretion							0.0	0.0	0.0	0.0	0.0	0.0	0.0	0.0	0.0	0.0	0.0	0.0	0.0	0.0	0.0	0.0	0.0	0.0	0.0	0.0
Pipox	19193	symbol	M. musculus	19193	M. musculus	Pipox	pipecolic acid oxidase	GO:0033514 L-lysine catabolic process to acetyl-CoA via L-pipecolate;GO:0019474 L-lysine catabolic process to acetyl-CoA;GO:0019477 L-lysine catabolic process							0.0	1.0	0.0	1.0	0.0	1.0	0.0	1.0	0.0	0.0	0.0	1.0	0.0	0.0	0.0	0.0	0.0	1.0	0.0	0.0
Sgk2	27219	symbol	M. musculus	27219	M. musculus	Sgk2	serum/glucocorticoid regulated kinase 2	GO:0032411 positive regulation of transporter activity;GO:0018105 peptidyl-serine phosphorylation;GO:0032409 regulation of transporter activity							0.0	0.0	0.0	0.0	1.0	0.0	0.0	0.0	1.0	0.0	0.0	0.0	0.0	0.0	0.0	0.0	0.0	0.0	0.0	0.0
Hnf4a	15378	symbol	M. musculus	15378	M. musculus	Hnf4a	hepatic nuclear factor 4, alpha	GO:1902569 negative regulation of activation of Janus kinase activity;GO:0033159 negative regulation of protein import into nucleus, translocation;GO:0010533 regulation of activation of Janus kinase activity							0.0	1.0	1.0	0.0	0.0	0.0	0.0	1.0	1.0	0.0	0.0	0.0	0.0	0.0	0.0	0.0	0.0	1.0	0.0	0.0
Hist1h2bc	68024	symbol	M. musculus	68024	M. musculus	Hist1h2bc	histone cluster 1, H2bc	GO:0002227 innate immune response in mucosa;GO:0019731 antibacterial humoral response;GO:0002385 mucosal immune response							0.0	0.0	0.0	0.0	0.0	0.0	0.0	0.0	0.0	0.0	0.0	0.0	0.0	0.0	0.0	0.0	0.0	0.0	0.0	0.0
Gpx3	14778	symbol	M. musculus	14778	M. musculus	Gpx3	glutathione peroxidase 3	GO:0051289 protein homotetramerization;GO:0042744 hydrogen peroxide catabolic process;GO:0051262 protein tetramerization							0.0	1.0	0.0	0.0	0.0	1.0	0.0	0.0	0.0	0.0	0.0	0.0	0.0	0.0	0.0	0.0	0.0	1.0	0.0	0.0
Cldn7	53624	symbol	M. musculus	53624	M. musculus	Cldn7	claudin 7	GO:0032463 negative regulation of protein homooligomerization;GO:0032460 negative regulation of protein oligomerization;GO:0032462 regulation of protein homooligomerization							0.0	0.0	0.0	0.0	0.0	0.0	0.0	0.0	0.0	0.0	0.0	0.0	0.0	0.0	0.0	0.0	0.0	0.0	0.0	0.0
P4ha2	18452	symbol	M. musculus	18452	M. musculus	P4ha2	procollagen-proline, 2-oxoglutarate 4-dioxygenase (proline 4-hydroxylase), alpha II polypeptide	GO:0018401 peptidyl-proline hydroxylation to 4-hydroxy-L-proline;GO:0019471 4-hydroxyproline metabolic process;GO:0019511 peptidyl-proline hydroxylation							0.0	0.0	0.0	0.0	0.0	0.0	0.0	1.0	0.0	0.0	0.0	1.0	0.0	0.0	0.0	0.0	0.0	0.0	0.0	0.0
AI428936	233066	gene_synonym	M. musculus	233066	M. musculus	Syne4	spectrin repeat containing, nuclear envelope family member 4	GO:0045198 establishment of epithelial cell apical/basal polarity;GO:0035089 establishment of apical/basal cell polarity;GO:0030859 polarized epithelial cell differentiation							0.0	0.0	0.0	0.0	0.0	0.0	0.0	0.0	0.0	0.0	0.0	0.0	0.0	0.0	0.0	0.0	0.0	0.0	0.0	0.0
Pkib	18768	symbol	M. musculus	18768	M. musculus	Pkib	protein kinase inhibitor beta, cAMP dependent, testis specific	GO:2000480 negative regulation of cAMP-dependent protein kinase activity;GO:0032212 positive regulation of telomere maintenance via telomerase;GO:1904355 positive regulation of telomere capping							0.0	0.0	0.0	0.0	0.0	0.0	0.0	0.0	1.0	0.0	0.0	0.0	1.0	0.0	0.0	0.0	0.0	0.0	0.0	0.0
1700040L02Rik	73287	gene_synonym	M. musculus	73287	M. musculus	Cabcoco1	ciliary associated calcium binding coiled-coil 1	GO:0008150 biological_process							0.0	0.0	0.0	0.0	0.0	0.0	0.0	0.0	0.0	0.0	0.0	0.0	0.0	0.0	0.0	0.0	0.0	0.0	0.0	0.0
Slc5a8	216225	symbol	M. musculus	216225	M. musculus	Slc5a8	solute carrier family 5 (iodide transporter), member 8	GO:0006814 sodium ion transport;GO:0015672 monovalent inorganic cation transport;GO:0030001 metal ion transport							0.0	0.0	0.0	0.0	1.0	0.0	0.0	0.0	0.0	0.0	0.0	0.0	0.0	0.0	0.0	0.0	0.0	0.0	0.0	0.0
Pcbd1	13180	symbol	M. musculus	13180	M. musculus	Pcbd1	pterin 4 alpha carbinolamine dehydratase/dimerization cofactor of hepatocyte nuclear factor 1 alpha (TCF1) 1	GO:0006729 tetrahydrobiopterin biosynthetic process;GO:0006558 L-phenylalanine metabolic process;GO:0046146 tetrahydrobiopterin metabolic process							0.0	1.0	1.0	0.0	0.0	1.0	0.0	1.0	0.0	1.0	0.0	0.0	0.0	0.0	0.0	0.0	0.0	0.0	0.0	0.0
Mdm1	17245	symbol	M. musculus	17245	M. musculus	Mdm1	transformed mouse 3T3 cell double minute 1	GO:0046600 negative regulation of centriole replication;GO:0010826 negative regulation of centrosome duplication;GO:0046599 regulation of centriole replication							0.0	0.0	0.0	0.0	0.0	0.0	1.0	0.0	0.0	0.0	0.0	0.0	1.0	0.0	0.0	0.0	0.0	0.0	0.0	0.0
Glyctk	235582	symbol	M. musculus	235582	M. musculus	Glyctk	glycerate kinase	GO:0006468 protein phosphorylation;GO:0016310 phosphorylation;GO:0006796 phosphate-containing compound metabolic process							0.0	0.0	0.0	0.0	0.0	0.0	0.0	0.0	0.0	0.0	0.0	1.0	0.0	0.0	0.0	0.0	0.0	0.0	0.0	0.0
Lyrm7	75530	symbol	M. musculus	75530	M. musculus	Lyrm7	LYR motif containing 7	GO:0034551 mitochondrial respiratory chain complex III assembly;GO:0017062 respiratory chain complex III assembly;GO:0097033 mitochondrial respiratory chain complex III biogenesis							0.0	0.0	0.0	0.0	0.0	0.0	0.0	0.0	0.0	0.0	0.0	0.0	0.0	0.0	0.0	0.0	0.0	0.0	0.0	0.0
Adcy1	432530	symbol	M. musculus	432530	M. musculus	Adcy1	adenylate cyclase 1	GO:0006182 cGMP biosynthetic process;GO:0006171 cAMP biosynthetic process;GO:0007616 long-term memory							0.0	0.0	0.0	0.0	1.0	0.0	0.0	0.0	0.0	0.0	1.0	0.0	0.0	0.0	0.0	0.0	0.0	0.0	0.0	0.0
Osbp2	74309	symbol	M. musculus	74309	M. musculus	Osbp2	oxysterol binding protein 2	GO:0007286 spermatid development;GO:0048515 spermatid differentiation;GO:0007283 spermatogenesis							0.0	0.0	0.0	0.0	0.0	0.0	0.0	0.0	0.0	0.0	0.0	0.0	0.0	0.0	0.0	0.0	1.0	0.0	0.0	0.0
Rsad2	58185	symbol	M. musculus	58185	M. musculus	Rsad2	radical S-adenosyl methionine domain containing 2	GO:0034157 positive regulation of toll-like receptor 7 signaling pathway;GO:0034165 positive regulation of toll-like receptor 9 signaling pathway;GO:0034155 regulation of toll-like receptor 7 signaling pathway							0.0	0.0	0.0	0.0	0.0	0.0	0.0	0.0	0.0	0.0	0.0	0.0	0.0	0.0	0.0	0.0	0.0	0.0	0.0	0.0
Hnf1b	21410	symbol	M. musculus	21410	M. musculus	Hnf1b	HNF1 homeobox B	GO:0072095 regulation of branch elongation involved in ureteric bud branching;GO:0061296 negative regulation of mesenchymal cell apoptotic process involved in mesonephric nephron morphogenesis;GO:0060681 branch elongation involved in ureteric bud branching							0.0	0.0	0.0	0.0	0.0	0.0	0.0	0.0	0.0	0.0	0.0	0.0	0.0	1.0	0.0	0.0	0.0	0.0	0.0	0.0
Aspa	11484	symbol	M. musculus	11484	M. musculus	Aspa	aspartoacylase	GO:0048714 positive regulation of oligodendrocyte differentiation;GO:0006083 acetate metabolic process;GO:0048713 regulation of oligodendrocyte differentiation							0.0	0.0	1.0	0.0	0.0	0.0	0.0	1.0	0.0	0.0	0.0	1.0	0.0	0.0	0.0	0.0	0.0	0.0	0.0	0.0
Aanat	11298	symbol	M. musculus	11298	M. musculus	Aanat	arylalkylamine N-acetyltransferase	GO:0030187 melatonin biosynthetic process;GO:0030186 melatonin metabolic process;GO:0034695 response to prostaglandin E							1.0	0.0	0.0	0.0	0.0	1.0	0.0	1.0	0.0	0.0	0.0	1.0	0.0	0.0	0.0	0.0	0.0	0.0	0.0	1.0
Vmo1	327956	symbol	M. musculus	327956	M. musculus	Vmo1	vitelline membrane outer layer 1 homolog (chicken)	GO:0008150 biological_process							0.0	0.0	0.0	0.0	0.0	0.0	0.0	0.0	0.0	0.0	0.0	0.0	0.0	0.0	0.0	0.0	0.0	0.0	0.0	0.0
Gucy2e	14919	symbol	M. musculus	14919	M. musculus	Gucy2e	guanylate cyclase 2e	GO:0006182 cGMP biosynthetic process;GO:0046068 cGMP metabolic process;GO:0052652 cyclic purine nucleotide metabolic process							1.0	0.0	0.0	0.0	0.0	0.0	0.0	0.0	0.0	0.0	1.0	0.0	0.0	0.0	0.0	0.0	0.0	0.0	0.0	0.0
Pik3r5	320207	symbol	M. musculus	320207	M. musculus	Pik3r5	phosphoinositide-3-kinase regulatory subunit 5	GO:0043551 regulation of phosphatidylinositol 3-kinase activity;GO:0043406 positive regulation of MAP kinase activity;GO:0043550 regulation of lipid kinase activity							0.0	0.0	0.0	1.0	0.0	0.0	0.0	0.0	0.0	0.0	0.0	0.0	0.0	0.0	0.0	0.0	0.0	0.0	0.0	0.0
Rcvrn	19674	symbol	M. musculus	19674	M. musculus	Rcvrn	recoverin	GO:0007602 phototransduction;GO:0051924 regulation of calcium ion transport;GO:0009583 detection of light stimulus							1.0	0.0	0.0	0.0	0.0	0.0	0.0	0.0	1.0	0.0	0.0	0.0	0.0	0.0	0.0	0.0	0.0	0.0	0.0	0.0
Higd1b	75689	symbol	M. musculus	75689	M. musculus	Higd1b	HIG1 domain family, member 1B	GO:0008150 biological_process							0.0	0.0	0.0	0.0	0.0	0.0	0.0	0.0	0.0	0.0	0.0	0.0	0.0	0.0	0.0	0.0	0.0	0.0	0.0	0.0
Spata7	104871	symbol	M. musculus	104871	M. musculus	Spata7	spermatogenesis associated 7	GO:1903621 protein localization to photoreceptor connecting cilium;GO:1903546 protein localization to photoreceptor outer segment;GO:1904491 protein localization to ciliary transition zone							1.0	0.0	0.0	0.0	0.0	0.0	0.0	0.0	0.0	0.0	0.0	0.0	1.0	0.0	0.0	0.0	0.0	0.0	0.0	0.0
Rdh12	77974	symbol	M. musculus	77974	M. musculus	Rdh12	retinol dehydrogenase 12	GO:0042572 retinol metabolic process;GO:0001523 retinoid metabolic process;GO:0016101 diterpenoid metabolic process							1.0	0.0	0.0	0.0	0.0	0.0	0.0	0.0	0.0	1.0	0.0	0.0	0.0	0.0	0.0	0.0	0.0	0.0	0.0	0.0
Akr1c21	77337	symbol	M. musculus	77337	M. musculus	Akr1c21	aldo-keto reductase family 1, member C21	GO:0006694 steroid biosynthetic process;GO:0008202 steroid metabolic process;GO:0008610 lipid biosynthetic process							1.0	0.0	1.0	1.0	0.0	0.0	0.0	0.0	0.0	1.0	0.0	0.0	0.0	0.0	0.0	0.0	0.0	0.0	0.0	0.0
Vsx2	12677	symbol	M. musculus	12677	M. musculus	Vsx2	visual system homeobox 2	GO:0060040 retinal bipolar neuron differentiation;GO:0060042 retina morphogenesis in camera-type eye;GO:0003407 neural retina development							0.0	0.0	0.0	0.0	0.0	0.0	1.0	0.0	0.0	0.0	0.0	0.0	0.0	0.0	0.0	0.0	0.0	0.0	0.0	0.0
Fos	14281	symbol	M. musculus	14281	M. musculus	Fos	FBJ osteosarcoma oncogene	GO:0045672 positive regulation of osteoclast differentiation;GO:1902895 positive regulation of pri-miRNA transcription from RNA polymerase II promoter;GO:0002763 positive regulation of myeloid leukocyte differentiation							0.0	0.0	0.0	0.0	0.0	0.0	0.0	0.0	0.0	0.0	0.0	0.0	0.0	0.0	0.0	1.0	0.0	0.0	0.0	1.0
Gng4	14706	symbol	M. musculus	14706	M. musculus	Gng4	guanine nucleotide binding protein (G protein), gamma 4	GO:0030308 negative regulation of cell growth;GO:0045926 negative regulation of growth;GO:0001558 regulation of cell growth							0.0	0.0	0.0	0.0	1.0	0.0	0.0	0.0	0.0	0.0	0.0	0.0	0.0	0.0	0.0	0.0	0.0	0.0	0.0	0.0
Ryr2	20191	symbol	M. musculus	20191	M. musculus	Ryr2	ryanodine receptor 2, cardiac	GO:0010881 regulation of cardiac muscle contraction by regulation of the release of sequestered calcium ion;GO:0010880 regulation of release of sequestered calcium ion into cytosol by sarcoplasmic reticulum;GO:0098907 regulation of SA node cell action potential							0.0	0.0	0.0	0.0	1.0	0.0	0.0	0.0	1.0	0.0	0.0	0.0	0.0	0.0	0.0	1.0	0.0	0.0	0.0	1.0
Amph	218038	symbol	M. musculus	218038	M. musculus	Amph	amphiphysin	GO:0048488 synaptic vesicle endocytosis;GO:0036465 synaptic vesicle recycling;GO:0048489 synaptic vesicle transport							0.0	0.0	0.0	0.0	0.0	0.0	0.0	0.0	0.0	0.0	0.0	0.0	0.0	0.0	0.0	0.0	0.0	0.0	0.0	0.0
Gli3	14634	symbol	M. musculus	14634	M. musculus	Gli3	GLI-Kruppel family member GLI3	GO:0022018 lateral ganglionic eminence cell proliferation;GO:0021819 layer formation in cerebral cortex;GO:0021775 smoothened signaling pathway involved in ventral spinal cord interneuron specification							0.0	0.0	0.0	0.0	0.0	0.0	1.0	0.0	0.0	0.0	0.0	0.0	0.0	1.0	0.0	0.0	0.0	0.0	0.0	0.0
Scgn	214189	symbol	M. musculus	214189	M. musculus	Scgn	secretagogin, EF-hand calcium binding protein	GO:0051480 regulation of cytosolic calcium ion concentration;GO:0006874 cellular calcium ion homeostasis;GO:0055074 calcium ion homeostasis							0.0	0.0	0.0	0.0	0.0	0.0	0.0	0.0	1.0	0.0	0.0	0.0	0.0	0.0	0.0	0.0	0.0	0.0	0.0	0.0
Susd3	66329	symbol	M. musculus	66329	M. musculus	Susd3	sushi domain containing 3	GO:0008150 biological_process							0.0	0.0	0.0	0.0	0.0	0.0	0.0	0.0	0.0	0.0	0.0	0.0	0.0	0.0	0.0	0.0	0.0	0.0	0.0	0.0
Fezf2	54713	symbol	M. musculus	54713	M. musculus	Fezf2	Fez family zinc finger 2	GO:0021853 cerebral cortex GABAergic interneuron migration;GO:0021830 interneuron migration from the subpallium to the cortex;GO:0021902 commitment of neuronal cell to specific neuron type in forebrain							0.0	0.0	0.0	0.0	0.0	0.0	0.0	0.0	0.0	0.0	0.0	0.0	0.0	0.0	0.0	0.0	0.0	0.0	0.0	0.0
Acox2	93732	symbol	M. musculus	93732	M. musculus	Acox2	acyl-Coenzyme A oxidase 2, branched chain	GO:0033540 fatty acid beta-oxidation using acyl-CoA oxidase;GO:0033539 fatty acid beta-oxidation using acyl-CoA dehydrogenase;GO:0006635 fatty acid beta-oxidation							0.0	0.0	1.0	1.0	0.0	0.0	0.0	1.0	0.0	0.0	0.0	0.0	0.0	0.0	0.0	0.0	0.0	0.0	0.0	0.0
Cdhr1	170677	symbol	M. musculus	170677	M. musculus	Cdhr1	cadherin-related family member 1	GO:0045494 photoreceptor cell maintenance;GO:0001895 retina homeostasis;GO:0007156 homophilic cell adhesion via plasma membrane adhesion molecules							0.0	0.0	0.0	0.0	0.0	0.0	0.0	0.0	0.0	0.0	0.0	0.0	1.0	0.0	0.0	0.0	0.0	0.0	0.0	0.0
Plau	18792	symbol	M. musculus	18792	M. musculus	Plau	plasminogen activator, urokinase	GO:0060279 positive regulation of ovulation;GO:2000097 regulation of smooth muscle cell-matrix adhesion;GO:2000345 regulation of hepatocyte proliferation							0.0	0.0	0.0	0.0	0.0	0.0	0.0	0.0	0.0	0.0	0.0	0.0	0.0	1.0	0.0	0.0	0.0	0.0	0.0	0.0
1700011H14Rik	67082	symbol	M. musculus	67082	M. musculus	1700011H14Rik	RIKEN cDNA 1700011H14 gene	GO:0008150 biological_process							0.0	0.0	0.0	0.0	0.0	0.0	0.0	0.0	0.0	0.0	0.0	0.0	0.0	0.0	0.0	0.0	0.0	0.0	0.0	0.0
Cryl1	68631	symbol	M. musculus	68631	M. musculus	Cryl1	crystallin, lambda 1	GO:0006631 fatty acid metabolic process;GO:0032787 monocarboxylic acid metabolic process;GO:0019752 carboxylic acid metabolic process							0.0	0.0	1.0	0.0	0.0	0.0	0.0	0.0	0.0	0.0	0.0	0.0	0.0	0.0	0.0	0.0	0.0	0.0	0.0	0.0
Ephx2	13850	symbol	M. musculus	13850	M. musculus	Ephx2	epoxide hydrolase 2, cytoplasmic	GO:0002539 prostaglandin production involved in inflammatory response;GO:0046272 stilbene catabolic process;GO:0009810 stilbene metabolic process							0.0	0.0	1.0	1.0	0.0	0.0	0.0	0.0	0.0	1.0	0.0	0.0	0.0	0.0	0.0	0.0	0.0	0.0	0.0	0.0
Hr	15460	symbol	M. musculus	15460	M. musculus	Hr	hairless	GO:0033169 histone H3-K9 demethylation;GO:0070076 histone lysine demethylation;GO:0016577 histone demethylation							0.0	0.0	0.0	0.0	0.0	0.0	0.0	0.0	0.0	0.0	0.0	0.0	0.0	0.0	0.0	0.0	0.0	0.0	0.0	0.0
Cldn10	58187	symbol	M. musculus	58187	M. musculus	Cldn10	claudin 10	GO:0006811 ion transport;GO:0006810 transport;GO:0051234 establishment of localization							0.0	0.0	0.0	0.0	0.0	0.0	0.0	0.0	0.0	0.0	0.0	0.0	0.0	0.0	0.0	0.0	0.0	0.0	0.0	0.0
Cmbl	69574	symbol	M. musculus	69574	M. musculus	Cmbl	carboxymethylenebutenolidase-like (Pseudomonas)	GO:0008150 biological_process							0.0	0.0	0.0	0.0	0.0	0.0	0.0	0.0	0.0	0.0	0.0	0.0	0.0	0.0	0.0	0.0	0.0	0.0	1.0	0.0
Amacr	17117	symbol	M. musculus	17117	M. musculus	Amacr	alpha-methylacyl-CoA racemase	GO:0006699 bile acid biosynthetic process;GO:0008300 isoprenoid catabolic process;GO:0008206 bile acid metabolic process							0.0	0.0	1.0	1.0	0.0	0.0	0.0	0.0	0.0	1.0	0.0	0.0	0.0	0.0	0.0	0.0	0.0	0.0	0.0	0.0
Fam134b	66270	gene_synonym	M. musculus	66270	M. musculus	Retreg1	reticulophagy regulator 1	GO:0061709 reticulophagy;GO:0061912 selective autophagy;GO:0043524 negative regulation of neuron apoptotic process							0.0	0.0	0.0	0.0	0.0	0.0	0.0	0.0	0.0	0.0	0.0	0.0	0.0	0.0	0.0	0.0	0.0	0.0	0.0	0.0
Dpys	64705	symbol	M. musculus	64705	M. musculus	Dpys	dihydropyrimidinase	GO:0006210 thymine catabolic process;GO:0006212 uracil catabolic process;GO:0019859 thymine metabolic process							0.0	0.0	0.0	0.0	0.0	1.0	0.0	1.0	0.0	0.0	1.0	1.0	0.0	0.0	0.0	0.0	0.0	0.0	0.0	0.0
Hrsp12	15473	gene_synonym	M. musculus	15473	M. musculus	Rida	reactive intermediate imine deaminase A homolog	GO:0050680 negative regulation of epithelial cell proliferation;GO:0017148 negative regulation of translation;GO:0050678 regulation of epithelial cell proliferation							0.0	0.0	0.0	0.0	0.0	0.0	0.0	0.0	0.0	0.0	0.0	0.0	0.0	1.0	0.0	0.0	0.0	0.0	0.0	0.0
Matn2	17181	symbol	M. musculus	17181	M. musculus	Matn2	matrilin 2	GO:0031104 dendrite regeneration;GO:0031102 neuron projection regeneration;GO:0008347 glial cell migration							0.0	0.0	0.0	0.0	0.0	0.0	0.0	0.0	0.0	0.0	0.0	0.0	0.0	0.0	0.0	0.0	0.0	0.0	0.0	0.0
Khdrbs3	13992	symbol	M. musculus	13992	M. musculus	Khdrbs3	KH domain containing, RNA binding, signal transduction associated 3	GO:0033120 positive regulation of RNA splicing;GO:0048024 regulation of mRNA splicing, via spliceosome;GO:0050684 regulation of mRNA processing							0.0	0.0	0.0	0.0	0.0	0.0	0.0	0.0	0.0	0.0	0.0	0.0	0.0	0.0	0.0	0.0	0.0	0.0	0.0	0.0
Syngr1	20972	symbol	M. musculus	20972	M. musculus	Syngr1	synaptogyrin 1	GO:0048172 regulation of short-term neuronal synaptic plasticity;GO:0048169 regulation of long-term neuronal synaptic plasticity;GO:0048499 synaptic vesicle membrane organization							0.0	0.0	0.0	0.0	0.0	0.0	0.0	0.0	0.0	0.0	0.0	0.0	0.0	0.0	0.0	0.0	0.0	0.0	0.0	0.0
Upk3a	22270	symbol	M. musculus	22270	M. musculus	Upk3a	uroplakin 3A	GO:0060157 urinary bladder development;GO:0015840 urea transport;GO:0055075 potassium ion homeostasis							0.0	0.0	0.0	0.0	0.0	0.0	0.0	0.0	1.0	0.0	0.0	0.0	0.0	0.0	0.0	0.0	0.0	0.0	0.0	0.0
Sept3	24050	symbol	M. musculus	24050	M. musculus	Sept3	septin 3	GO:0051301 cell division;GO:0007049 cell cycle;GO:0009987 cellular process							0.0	0.0	0.0	0.0	0.0	0.0	0.0	0.0	0.0	0.0	0.0	0.0	0.0	0.0	0.0	0.0	0.0	0.0	0.0	0.0
Pde1b	18574	symbol	M. musculus	18574	M. musculus	Pde1b	phosphodiesterase 1B, Ca2+-calmodulin dependent	GO:0046069 cGMP catabolic process;GO:0006198 cAMP catabolic process;GO:0042053 regulation of dopamine metabolic process							1.0	0.0	0.0	0.0	0.0	1.0	0.0	0.0	0.0	1.0	1.0	0.0	0.0	0.0	0.0	1.0	0.0	0.0	0.0	0.0
Psca	72373	symbol	M. musculus	72373	M. musculus	Psca	prostate stem cell antigen	GO:0070373 negative regulation of ERK1 and ERK2 cascade;GO:0043409 negative regulation of MAPK cascade;GO:0099601 regulation of neurotransmitter receptor activity							0.0	0.0	0.0	0.0	0.0	0.0	0.0	0.0	0.0	0.0	0.0	0.0	0.0	0.0	0.0	0.0	0.0	0.0	0.0	0.0
Mpv17l	93734	symbol	M. musculus	93734	M. musculus	Mpv17l	Mpv17 transgene, kidney disease mutant-like	GO:1901029 negative regulation of mitochondrial outer membrane permeabilization involved in apoptotic signaling pathway;GO:1901028 regulation of mitochondrial outer membrane permeabilization involved in apoptotic signaling pathway;GO:0010730 negative regulation of hydrogen peroxide biosynthetic process							0.0	1.0	0.0	1.0	0.0	1.0	0.0	0.0	0.0	0.0	0.0	0.0	0.0	0.0	0.0	0.0	0.0	0.0	0.0	0.0
Ehhadh	74147	symbol	M. musculus	74147	M. musculus	Ehhadh	enoyl-Coenzyme A, hydratase/3-hydroxyacyl Coenzyme A dehydrogenase	GO:0006635 fatty acid beta-oxidation;GO:0009062 fatty acid catabolic process;GO:0019395 fatty acid oxidation							0.0	1.0	1.0	1.0	0.0	0.0	0.0	1.0	0.0	0.0	0.0	1.0	0.0	0.0	0.0	0.0	0.0	1.0	0.0	0.0
Chodl	246048	symbol	M. musculus	246048	M. musculus	Chodl	chondrolectin	GO:0010975 regulation of neuron projection development;GO:0045664 regulation of neuron differentiation;GO:0031175 neuron projection development							0.0	0.0	0.0	0.0	0.0	0.0	0.0	0.0	0.0	0.0	0.0	0.0	0.0	0.0	0.0	0.0	0.0	0.0	0.0	0.0
Gpd1	14555	symbol	M. musculus	14555	M. musculus	Gpd1	glycerol-3-phosphate dehydrogenase 1 (soluble)	GO:0006127 glycerophosphate shuttle;GO:0045821 positive regulation of glycolytic process;GO:0006116 NADH oxidation							0.0	1.0	1.0	1.0	0.0	1.0	0.0	0.0	0.0	0.0	1.0	0.0	0.0	0.0	0.0	0.0	0.0	0.0	0.0	0.0
Cela1	109901	symbol	M. musculus	109901	M. musculus	Cela1	chymotrypsin-like elastase family, member 1	GO:0060309 elastin catabolic process;GO:0061113 pancreas morphogenesis;GO:0051541 elastin metabolic process							0.0	0.0	0.0	0.0	0.0	0.0	0.0	0.0	0.0	0.0	0.0	0.0	0.0	1.0	0.0	0.0	0.0	0.0	0.0	0.0
Sult1c2	69083	symbol	M. musculus	69083	M. musculus	Sult1c2	sulfotransferase family, cytosolic, 1C, member 2	GO:0051923 sulfation;GO:0006790 sulfur compound metabolic process;GO:0044237 cellular metabolic process							0.0	0.0	0.0	0.0	0.0	0.0	0.0	0.0	0.0	0.0	0.0	0.0	0.0	0.0	0.0	0.0	0.0	1.0	1.0	0.0
Serping1	12258	symbol	M. musculus	12258	M. musculus	Serping1	serine (or cysteine) peptidase inhibitor, clade G, member 1	GO:0001869 negative regulation of complement activation, lectin pathway;GO:0001868 regulation of complement activation, lectin pathway;GO:0045916 negative regulation of complement activation							0.0	0.0	0.0	0.0	0.0	0.0	0.0	0.0	0.0	0.0	0.0	0.0	0.0	0.0	0.0	0.0	0.0	0.0	0.0	0.0
Ccl25	20300	symbol	M. musculus	20300	M. musculus	Ccl25	chemokine (C-C motif) ligand 25	GO:1903237 negative regulation of leukocyte tethering or rolling;GO:1904995 negative regulation of leukocyte adhesion to vascular endothelial cell;GO:1903236 regulation of leukocyte tethering or rolling							0.0	0.0	0.0	0.0	0.0	0.0	0.0	0.0	0.0	0.0	0.0	0.0	0.0	0.0	1.0	0.0	0.0	0.0	0.0	0.0
Scg5	20394	symbol	M. musculus	20394	M. musculus	Scg5	secretogranin V	GO:0016486 peptide hormone processing;GO:0046883 regulation of hormone secretion;GO:0046879 hormone secretion							0.0	0.0	0.0	0.0	0.0	0.0	0.0	0.0	0.0	0.0	0.0	0.0	0.0	0.0	0.0	0.0	0.0	0.0	0.0	0.0
Kcnk5	16529	symbol	M. musculus	16529	M. musculus	Kcnk5	potassium channel, subfamily K, member 5	GO:0030322 stabilization of membrane potential;GO:0071804 cellular potassium ion transport;GO:0006813 potassium ion transport							0.0	0.0	0.0	0.0	0.0	0.0	0.0	0.0	0.0	0.0	0.0	0.0	0.0	0.0	0.0	0.0	0.0	0.0	0.0	0.0
Acy1	109652	symbol	M. musculus	109652	M. musculus	Acy1	aminoacylase 1	GO:0006520 cellular amino acid metabolic process;GO:0019752 carboxylic acid metabolic process;GO:0043436 oxoacid metabolic process							0.0	0.0	0.0	0.0	0.0	0.0	0.0	1.0	0.0	0.0	0.0	0.0	0.0	0.0	0.0	0.0	0.0	0.0	1.0	0.0
Slc22a1	20517	symbol	M. musculus	20517	M. musculus	Slc22a1	solute carrier family 22 (organic cation transporter), member 1	GO:0048241 epinephrine transport;GO:0015697 quaternary ammonium group transport;GO:0015874 norepinephrine transport							0.0	0.0	0.0	0.0	1.0	0.0	0.0	0.0	1.0	0.0	0.0	0.0	0.0	0.0	0.0	1.0	0.0	0.0	0.0	0.0
Vegfa	22339	symbol	M. musculus	22339	M. musculus	Vegfa	vascular endothelial growth factor A	GO:0090190 positive regulation of branching involved in ureteric bud morphogenesis;GO:1902336 positive regulation of retinal ganglion cell axon guidance;GO:0090189 regulation of branching involved in ureteric bud morphogenesis							0.0	0.0	0.0	0.0	0.0	0.0	1.0	0.0	1.0	0.0	1.0	0.0	1.0	1.0	0.0	0.0	0.0	0.0	0.0	0.0
Cbs	12411	symbol	M. musculus	12411	M. musculus	Cbs	cystathionine beta-synthase	GO:0019343 cysteine biosynthetic process via cystathionine;GO:0006535 cysteine biosynthetic process from serine;GO:0019346 transsulfuration							0.0	0.0	1.0	0.0	0.0	1.0	0.0	1.0	0.0	0.0	1.0	0.0	0.0	0.0	0.0	1.0	0.0	1.0	0.0	0.0
Celf4	108013	symbol	M. musculus	108013	M. musculus	Celf4	CUGBP, Elav-like family member 4	GO:0090394 negative regulation of excitatory postsynaptic potential;GO:0048026 positive regulation of mRNA splicing, via spliceosome;GO:0048025 negative regulation of mRNA splicing, via spliceosome							0.0	0.0	0.0	0.0	0.0	0.0	1.0	0.0	0.0	0.0	0.0	0.0	0.0	0.0	0.0	0.0	0.0	0.0	0.0	0.0
Psd2	74002	symbol	M. musculus	74002	M. musculus	Psd2	pleckstrin and Sec7 domain containing 2	GO:0032012 regulation of ARF protein signal transduction;GO:0032011 ARF protein signal transduction;GO:0046578 regulation of Ras protein signal transduction							0.0	0.0	0.0	0.0	0.0	0.0	0.0	0.0	0.0	0.0	0.0	0.0	0.0	0.0	0.0	0.0	0.0	0.0	0.0	0.0
Proc	19123	symbol	M. musculus	19123	M. musculus	Proc	protein C	GO:1903142 positive regulation of establishment of endothelial barrier;GO:1901552 positive regulation of endothelial cell development;GO:1903140 regulation of establishment of endothelial barrier							0.0	0.0	0.0	0.0	0.0	0.0	0.0	0.0	0.0	0.0	0.0	0.0	0.0	0.0	0.0	0.0	0.0	0.0	0.0	0.0
Sall3	20689	symbol	M. musculus	20689	M. musculus	Sall3	spalt like transcription factor 3	GO:0021891 olfactory bulb interneuron development;GO:0021889 olfactory bulb interneuron differentiation;GO:0021884 forebrain neuron development							0.0	0.0	0.0	0.0	0.0	0.0	0.0	0.0	0.0	0.0	0.0	0.0	0.0	0.0	0.0	0.0	0.0	0.0	0.0	0.0
Cd74	16149	symbol	M. musculus	16149	M. musculus	Cd74	CD74 antigen (invariant polypeptide of major histocompatibility complex, class II antigen-associated)	GO:0002906 negative regulation of mature B cell apoptotic process;GO:0046598 positive regulation of viral entry into host cell;GO:0002905 regulation of mature B cell apoptotic process							0.0	0.0	1.0	0.0	0.0	0.0	0.0	0.0	1.0	0.0	0.0	0.0	0.0	0.0	0.0	0.0	0.0	0.0	0.0	0.0
Pdgfrb	18596	symbol	M. musculus	18596	M. musculus	Pdgfrb	platelet derived growth factor receptor, beta polypeptide	GO:0035793 positive regulation of metanephric mesenchymal cell migration by platelet-derived growth factor receptor-beta signaling pathway;GO:0072277 metanephric glomerular capillary formation;GO:0072262 metanephric glomerular mesangial cell proliferation involved in metanephros development							0.0	0.0	0.0	0.0	0.0	0.0	1.0	0.0	1.0	0.0	0.0	0.0	1.0	1.0	0.0	0.0	0.0	0.0	0.0	0.0
Cndp2	66054	symbol	M. musculus	66054	M. musculus	Cndp2	CNDP dipeptidase 2 (metallopeptidase M20 family)	GO:0006508 proteolysis;GO:0019538 protein metabolic process;GO:1901564 organonitrogen compound metabolic process							0.0	0.0	0.0	0.0	0.0	0.0	0.0	0.0	0.0	0.0	0.0	1.0	0.0	0.0	0.0	0.0	0.0	0.0	1.0	0.0
Cyb5	109672	gene_synonym	M. musculus	109672	M. musculus	Cyb5a	cytochrome b5 type A (microsomal)	GO:0006631 fatty acid metabolic process;GO:0032787 monocarboxylic acid metabolic process;GO:0019752 carboxylic acid metabolic process							0.0	0.0	1.0	0.0	0.0	0.0	0.0	0.0	0.0	0.0	0.0	0.0	0.0	0.0	0.0	0.0	0.0	0.0	0.0	0.0
Acy3	71670	symbol	M. musculus	71670	M. musculus	Acy3	aspartoacylase (aminoacylase) 3	GO:0008152 metabolic process;GO:0008150 biological_process							0.0	0.0	0.0	0.0	0.0	0.0	0.0	0.0	0.0	0.0	0.0	0.0	0.0	0.0	0.0	0.0	0.0	0.0	1.0	0.0
Vldlr	22359	symbol	M. musculus	22359	M. musculus	Vldlr	very low density lipoprotein receptor	GO:0034436 glycoprotein transport;GO:0034447 very-low-density lipoprotein particle clearance;GO:0038026 reelin-mediated signaling pathway							0.0	0.0	0.0	0.0	1.0	0.0	0.0	0.0	0.0	1.0	0.0	0.0	0.0	0.0	0.0	0.0	1.0	0.0	0.0	0.0
Prdx5	54683	symbol	M. musculus	54683	M. musculus	Prdx5	peroxiredoxin 5	GO:0060785 regulation of apoptosis involved in tissue homeostasis;GO:0070995 NADPH oxidation;GO:0016480 negative regulation of transcription from RNA polymerase III promoter							0.0	1.0	0.0	1.0	0.0	1.0	0.0	0.0	0.0	0.0	1.0	0.0	1.0	0.0	0.0	0.0	0.0	0.0	0.0	0.0
Plce1	74055	symbol	M. musculus	74055	M. musculus	Plce1	phospholipase C, epsilon 1	GO:0000187 activation of MAPK activity;GO:0032835 glomerulus development;GO:0043406 positive regulation of MAP kinase activity							0.0	0.0	0.0	0.0	0.0	0.0	0.0	0.0	0.0	0.0	0.0	0.0	0.0	0.0	0.0	0.0	0.0	0.0	0.0	0.0
Habp2	226243	symbol	M. musculus	226243	M. musculus	Habp2	hyaluronic acid binding protein 2	GO:0006508 proteolysis;GO:0019538 protein metabolic process;GO:1901564 organonitrogen compound metabolic process							0.0	0.0	0.0	0.0	0.0	0.0	0.0	0.0	0.0	0.0	0.0	0.0	0.0	0.0	0.0	0.0	0.0	0.0	0.0	0.0
Hoga1	67432	symbol	M. musculus	67432	M. musculus	Hoga1	4-hydroxy-2-oxoglutarate aldolase 1	GO:0019470 4-hydroxyproline catabolic process;GO:0033609 oxalate metabolic process;GO:0009436 glyoxylate catabolic process							0.0	1.0	1.0	0.0	0.0	0.0	0.0	1.0	0.0	0.0	0.0	1.0	0.0	0.0	0.0	0.0	0.0	0.0	0.0	0.0
Abcc2	12780	symbol	M. musculus	12780	M. musculus	Abcc2	ATP-binding cassette, sub-family C (CFTR/MRP), member 2	GO:1901086 benzylpenicillin metabolic process;GO:0042316 penicillin metabolic process;GO:0015694 mercury ion transport							0.0	1.0	1.0	0.0	1.0	1.0	0.0	0.0	1.0	0.0	0.0	0.0	0.0	0.0	0.0	1.0	1.0	1.0	0.0	1.0
Slc6a20b	22599	symbol	M. musculus	22599	M. musculus	Slc6a20b	solute carrier family 6 (neurotransmitter transporter), member 20B	GO:0006836 neurotransmitter transport;GO:0006810 transport;GO:0051234 establishment of localization							0.0	0.0	0.0	0.0	1.0	0.0	0.0	0.0	0.0	0.0	0.0	0.0	0.0	0.0	0.0	0.0	0.0	0.0	0.0	0.0
Cd63	12512	symbol	M. musculus	12512	M. musculus	Cd63	CD63 antigen	GO:0035646 endosome to melanosome transport;GO:0043485 endosome to pigment granule transport;GO:2000680 regulation of rubidium ion transport							0.0	0.0	0.0	0.0	0.0	0.0	0.0	0.0	1.0	0.0	0.0	0.0	0.0	1.0	0.0	0.0	0.0	0.0	0.0	0.0
Pde6g	18588	symbol	M. musculus	18588	M. musculus	Pde6g	phosphodiesterase 6G, cGMP-specific, rod, gamma	GO:0045742 positive regulation of epidermal growth factor receptor signaling pathway;GO:0000187 activation of MAPK activity;GO:1901186 positive regulation of ERBB signaling pathway							1.0	0.0	0.0	0.0	0.0	0.0	0.0	0.0	0.0	0.0	0.0	0.0	0.0	0.0	0.0	0.0	0.0	0.0	0.0	0.0
Cyp2e1	13106	symbol	M. musculus	13106	M. musculus	Cyp2e1	cytochrome P450, family 2, subfamily e, polypeptide 1	GO:0019373 epoxygenase P450 pathway;GO:0016098 monoterpenoid metabolic process;GO:0019369 arachidonic acid metabolic process							0.0	0.0	1.0	0.0	0.0	1.0	0.0	0.0	0.0	1.0	0.0	0.0	0.0	0.0	0.0	0.0	0.0	0.0	1.0	0.0
Clybl	69634	symbol	M. musculus	69634	M. musculus	Clybl	citrate lyase beta like								0.0	0.0	0.0	0.0	0.0	0.0	0.0	0.0	0.0	0.0	0.0	0.0	0.0	0.0	0.0	0.0	0.0	0.0	0.0	0.0
Cpeb1	12877	symbol	M. musculus	12877	M. musculus	Cpeb1	cytoplasmic polyadenylation element binding protein 1	GO:0007130 synaptonemal complex assembly;GO:2000766 negative regulation of cytoplasmic translation;GO:0051770 positive regulation of nitric-oxide synthase biosynthetic process							0.0	0.0	0.0	0.0	0.0	0.0	0.0	0.0	0.0	0.0	0.0	0.0	0.0	0.0	0.0	0.0	0.0	0.0	0.0	0.0
ORF63	224419	gene_synonym	M. musculus	224419	M. musculus	Map3k7cl	Map3k7 C-terminal like	GO:0000186 activation of MAPKK activity;GO:0043406 positive regulation of MAP kinase activity;GO:0032147 activation of protein kinase activity							0.0	0.0	0.0	0.0	0.0	0.0	0.0	0.0	0.0	0.0	0.0	0.0	0.0	0.0	0.0	0.0	0.0	0.0	0.0	0.0
Gdap1	14545	symbol	M. musculus	14545	M. musculus	Gdap1	ganglioside-induced differentiation-associated-protein 1	GO:0008053 mitochondrial fusion;GO:0006626 protein targeting to mitochondrion;GO:0000266 mitochondrial fission							0.0	1.0	0.0	0.0	0.0	0.0	0.0	0.0	0.0	0.0	0.0	0.0	0.0	0.0	0.0	0.0	0.0	1.0	0.0	0.0
Slc25a10	27376	symbol	M. musculus	27376	M. musculus	Slc25a10	solute carrier family 25 (mitochondrial carrier, dicarboxylate transporter), member 10	GO:0071423 malate transmembrane transport;GO:0071422 succinate transmembrane transport;GO:0015729 oxaloacetate transport							0.0	0.0	0.0	0.0	1.0	0.0	0.0	1.0	1.0	0.0	0.0	0.0	0.0	0.0	0.0	1.0	1.0	0.0	0.0	0.0
Dhtkd1	209692	symbol	M. musculus	209692	M. musculus	Dhtkd1	dehydrogenase E1 and transketolase domain containing 1	GO:0006096 glycolytic process;GO:0006757 ATP generation from ADP;GO:0006099 tricarboxylic acid cycle							0.0	1.0	1.0	0.0	0.0	1.0	0.0	1.0	0.0	0.0	1.0	0.0	0.0	0.0	0.0	0.0	0.0	0.0	0.0	0.0
Ica1l	70375	symbol	M. musculus	70375	M. musculus	Ica1l	islet cell autoantigen 1-like	GO:0007286 spermatid development;GO:0048515 spermatid differentiation;GO:0007283 spermatogenesis							0.0	0.0	0.0	0.0	0.0	0.0	0.0	0.0	0.0	0.0	0.0	0.0	0.0	0.0	0.0	0.0	0.0	0.0	0.0	0.0
Plekhb2	226971	symbol	M. musculus	226971	M. musculus	Plekhb2	pleckstrin homology domain containing, family B (evectins) member 2	GO:0045595 regulation of cell differentiation;GO:0050793 regulation of developmental process;GO:0030154 cell differentiation							0.0	0.0	0.0	0.0	0.0	0.0	0.0	0.0	0.0	0.0	0.0	0.0	0.0	0.0	0.0	0.0	0.0	0.0	0.0	0.0
Col9a1	12839	symbol	M. musculus	12839	M. musculus	Col9a1	collagen, type IX, alpha 1	GO:0003417 growth plate cartilage development;GO:0060351 cartilage development involved in endochondral bone morphogenesis;GO:0003416 endochondral bone growth							0.0	0.0	0.0	0.0	0.0	0.0	0.0	0.0	0.0	0.0	0.0	0.0	1.0	0.0	0.0	0.0	0.0	0.0	0.0	0.0
Igfbp5	16011	symbol	M. musculus	16011	M. musculus	Igfbp5	insulin-like growth factor binding protein 5	GO:1904205 negative regulation of skeletal muscle hypertrophy;GO:1904204 regulation of skeletal muscle hypertrophy;GO:0014734 skeletal muscle hypertrophy							0.0	0.0	0.0	0.0	0.0	0.0	0.0	0.0	0.0	0.0	0.0	0.0	0.0	1.0	0.0	0.0	0.0	0.0	0.0	0.0
Tmem169	271711	symbol	M. musculus	271711	M. musculus	Tmem169	transmembrane protein 169	GO:0008150 biological_process							0.0	0.0	0.0	0.0	0.0	0.0	0.0	0.0	0.0	0.0	0.0	0.0	0.0	0.0	0.0	0.0	0.0	0.0	0.0	0.0
Pecr	111175	symbol	M. musculus	111175	M. musculus	Pecr	peroxisomal trans-2-enoyl-CoA reductase	GO:0033306 phytol metabolic process;GO:1903173 fatty alcohol metabolic process;GO:0030497 fatty acid elongation							0.0	0.0	1.0	1.0	0.0	1.0	0.0	0.0	0.0	1.0	0.0	0.0	0.0	0.0	0.0	0.0	0.0	0.0	0.0	0.0
Epb4.1l5	226352	gene_synonym	M. musculus	226352	M. musculus	Epb41l5	erythrocyte membrane protein band 4.1 like 5	GO:0051894 positive regulation of focal adhesion assembly;GO:0007509 mesoderm migration involved in gastrulation;GO:0048617 embryonic foregut morphogenesis							0.0	0.0	0.0	0.0	0.0	0.0	0.0	0.0	0.0	0.0	0.0	0.0	0.0	1.0	0.0	0.0	0.0	0.0	0.0	0.0
Nfasc	269116	symbol	M. musculus	269116	M. musculus	Nfasc	neurofascin	GO:0045162 clustering of voltage-gated sodium channels;GO:0030913 paranodal junction assembly;GO:0002175 protein localization to paranode region of axon							0.0	0.0	0.0	0.0	0.0	0.0	0.0	0.0	0.0	0.0	0.0	0.0	0.0	0.0	0.0	0.0	0.0	0.0	0.0	0.0
Phyh	16922	symbol	M. musculus	16922	M. musculus	Phyh	phytanoyl-CoA hydroxylase	GO:0097089 methyl-branched fatty acid metabolic process;GO:0001561 fatty acid alpha-oxidation;GO:0006103 2-oxoglutarate metabolic process							0.0	1.0	1.0	1.0	0.0	0.0	0.0	1.0	0.0	0.0	0.0	0.0	0.0	0.0	0.0	0.0	0.0	0.0	0.0	0.0
Rgs5	19737	symbol	M. musculus	19737	M. musculus	Rgs5	regulator of G-protein signaling 5	GO:0045744 negative regulation of G-protein coupled receptor protein signaling pathway;GO:0008277 regulation of G-protein coupled receptor protein signaling pathway;GO:0009968 negative regulation of signal transduction							0.0	0.0	0.0	0.0	0.0	0.0	0.0	0.0	0.0	0.0	0.0	0.0	0.0	0.0	0.0	0.0	0.0	0.0	0.0	0.0
Pter	19212	symbol	M. musculus	19212	M. musculus	Pter	phosphotriesterase related	GO:0009056 catabolic process;GO:0008152 metabolic process;GO:0008150 biological_process							0.0	0.0	0.0	0.0	0.0	0.0	0.0	0.0	0.0	0.0	0.0	0.0	0.0	0.0	0.0	0.0	0.0	0.0	0.0	0.0
Ifih1	71586	symbol	M. musculus	71586	M. musculus	Ifih1	interferon induced with helicase C domain 1	GO:0035549 positive regulation of interferon-beta secretion;GO:0039530 MDA-5 signaling pathway;GO:1902741 positive regulation of interferon-alpha secretion							0.0	0.0	0.0	0.0	0.0	0.0	0.0	0.0	0.0	0.0	0.0	0.0	0.0	0.0	0.0	0.0	0.0	0.0	0.0	0.0
Zfp385b	241494	symbol	M. musculus	241494	M. musculus	Zfp385b	zinc finger protein 385B	GO:0072332 intrinsic apoptotic signaling pathway by p53 class mediator;GO:0097193 intrinsic apoptotic signaling pathway;GO:0072331 signal transduction by p53 class mediator							0.0	0.0	0.0	0.0	0.0	0.0	0.0	0.0	0.0	0.0	0.0	0.0	0.0	0.0	0.0	0.0	0.0	0.0	0.0	0.0
Lass6	241447	gene_synonym	M. musculus	241447	M. musculus	Cers6	ceramide synthase 6	GO:0046513 ceramide biosynthetic process;GO:0006672 ceramide metabolic process;GO:0030148 sphingolipid biosynthetic process							0.0	0.0	1.0	1.0	0.0	0.0	0.0	0.0	0.0	0.0	0.0	0.0	0.0	0.0	0.0	0.0	0.0	0.0	0.0	0.0
Depdc7	211896	symbol	M. musculus	211896	M. musculus	Depdc7	DEP domain containing 7	GO:0035556 intracellular signal transduction;GO:0007165 signal transduction;GO:0023052 signaling							0.0	0.0	0.0	0.0	0.0	0.0	0.0	0.0	0.0	0.0	0.0	0.0	0.0	0.0	0.0	0.0	0.0	0.0	0.0	0.0
Sord	20322	symbol	M. musculus	20322	M. musculus	Sord	sorbitol dehydrogenase	GO:0051160 L-xylitol catabolic process;GO:0006062 sorbitol catabolic process;GO:0019527 pentitol catabolic process							0.0	1.0	1.0	0.0	0.0	0.0	0.0	1.0	0.0	1.0	0.0	0.0	0.0	0.0	0.0	0.0	0.0	0.0	0.0	1.0
Slc27a2	26458	symbol	M. musculus	26458	M. musculus	Slc27a2	solute carrier family 27 (fatty acid transporter), member 2	GO:0044539 long-chain fatty acid import;GO:0097089 methyl-branched fatty acid metabolic process;GO:0042760 very long-chain fatty acid catabolic process							0.0	0.0	1.0	1.0	0.0	0.0	0.0	1.0	0.0	1.0	0.0	0.0	0.0	0.0	0.0	0.0	1.0	0.0	0.0	0.0
Pck1	18534	symbol	M. musculus	18534	M. musculus	Pck1	phosphoenolpyruvate carboxykinase 1, cytosolic	GO:0046327 glycerol biosynthetic process from pyruvate;GO:0061402 positive regulation of transcription from RNA polymerase II promoter in response to acidic pH;GO:0006114 glycerol biosynthetic process							0.0	1.0	1.0	0.0	0.0	0.0	0.0	0.0	0.0	1.0	0.0	1.0	0.0	0.0	0.0	0.0	0.0	0.0	0.0	0.0
Chrna4	11438	symbol	M. musculus	11438	M. musculus	Chrna4	cholinergic receptor, nicotinic, alpha polypeptide 4	GO:1903048 regulation of acetylcholine-gated cation channel activity;GO:0033603 positive regulation of dopamine secretion;GO:0098962 regulation of postsynaptic neurotransmitter receptor activity							0.0	0.0	0.0	0.0	0.0	0.0	0.0	0.0	1.0	0.0	0.0	0.0	0.0	0.0	0.0	1.0	0.0	0.0	0.0	0.0
Pex5l	58869	symbol	M. musculus	58869	M. musculus	Pex5l	peroxisomal biogenesis factor 5-like	GO:0051461 positive regulation of corticotropin secretion;GO:0016560 protein import into peroxisome matrix, docking;GO:0051459 regulation of corticotropin secretion							0.0	0.0	0.0	1.0	0.0	0.0	0.0	0.0	0.0	0.0	0.0	0.0	0.0	0.0	0.0	0.0	0.0	0.0	0.0	0.0
Hao2	56185	symbol	M. musculus	56185	M. musculus	Hao2	hydroxyacid oxidase 2	GO:0018924 mandelate metabolic process;GO:0019395 fatty acid oxidation;GO:0042537 benzene-containing compound metabolic process							0.0	0.0	1.0	1.0	0.0	0.0	0.0	0.0	0.0	1.0	0.0	0.0	0.0	0.0	0.0	0.0	0.0	0.0	0.0	0.0
Trim2	80890	symbol	M. musculus	80890	M. musculus	Trim2	tripartite motif-containing 2	GO:1990830 cellular response to leukemia inhibitory factor;GO:0043523 regulation of neuron apoptotic process;GO:1990823 response to leukemia inhibitory factor							0.0	0.0	0.0	0.0	0.0	0.0	0.0	0.0	0.0	0.0	0.0	0.0	0.0	0.0	0.0	0.0	0.0	0.0	0.0	0.0
Egf	13645	symbol	M. musculus	13645	M. musculus	Egf	epidermal growth factor	GO:0021940 positive regulation of cerebellar granule cell precursor proliferation;GO:1900127 positive regulation of hyaluronan biosynthetic process;GO:0090370 negative regulation of cholesterol efflux							0.0	0.0	1.0	0.0	0.0	0.0	1.0	0.0	1.0	0.0	0.0	0.0	0.0	1.0	0.0	1.0	1.0	0.0	0.0	0.0
Enpep	13809	symbol	M. musculus	13809	M. musculus	Enpep	glutamyl aminopeptidase	GO:0002003 angiotensin maturation;GO:0002002 regulation of angiotensin levels in blood;GO:0001991 regulation of systemic arterial blood pressure by circulatory renin-angiotensin							0.0	0.0	0.0	0.0	0.0	0.0	0.0	0.0	0.0	0.0	0.0	0.0	0.0	1.0	0.0	0.0	0.0	0.0	0.0	0.0
Fmo5	14263	symbol	M. musculus	14263	M. musculus	Fmo5	flavin containing monooxygenase 5	GO:0055114 oxidation-reduction process;GO:0008152 metabolic process;GO:0008150 biological_process							0.0	0.0	0.0	0.0	0.0	0.0	0.0	0.0	0.0	0.0	0.0	0.0	0.0	0.0	0.0	0.0	0.0	0.0	1.0	0.0
Abca4	11304	symbol	M. musculus	11304	M. musculus	Abca4	ATP-binding cassette, sub-family A (ABC1), member 4	GO:0006649 phospholipid transfer to membrane;GO:0045332 phospholipid translocation;GO:0045494 photoreceptor cell maintenance							1.0	0.0	0.0	0.0	1.0	0.0	0.0	0.0	0.0	0.0	0.0	0.0	1.0	0.0	0.0	0.0	1.0	0.0	0.0	0.0
Mttp	17777	symbol	M. musculus	17777	M. musculus	Mttp	microsomal triglyceride transfer protein	GO:0034197 triglyceride transport;GO:0034196 acylglycerol transport;GO:0034377 plasma lipoprotein particle assembly							0.0	0.0	0.0	0.0	1.0	0.0	0.0	0.0	0.0	1.0	0.0	0.0	0.0	0.0	0.0	0.0	1.0	0.0	0.0	0.0
Cryz	12972	symbol	M. musculus	12972	M. musculus	Cryz	crystallin, zeta	GO:0042178 xenobiotic catabolic process;GO:0051289 protein homotetramerization;GO:0006805 xenobiotic metabolic process							0.0	0.0	0.0	0.0	0.0	0.0	0.0	0.0	0.0	0.0	0.0	0.0	0.0	0.0	0.0	0.0	0.0	0.0	0.0	0.0
Gbp3	55932	symbol	M. musculus	55932	M. musculus	Gbp3	guanylate binding protein 3	GO:0042832 defense response to protozoan;GO:0044406 adhesion of symbiont to host;GO:0035458 cellular response to interferon-beta							0.0	0.0	0.0	0.0	0.0	0.0	0.0	0.0	0.0	0.0	0.0	0.0	0.0	0.0	1.0	0.0	0.0	0.0	0.0	0.0
Rragd	52187	symbol	M. musculus	52187	M. musculus	Rragd	Ras-related GTP binding D	GO:1990253 cellular response to leucine starvation;GO:0071233 cellular response to leucine;GO:1904263 positive regulation of TORC1 signaling							0.0	0.0	0.0	0.0	0.0	0.0	0.0	0.0	0.0	0.0	0.0	0.0	0.0	0.0	0.0	0.0	0.0	0.0	0.0	0.0
Gabrr1	14408	symbol	M. musculus	14408	M. musculus	Gabrr1	gamma-aminobutyric acid (GABA) C receptor, subunit rho 1	GO:0006821 chloride transport;GO:0015698 inorganic anion transport;GO:0006820 anion transport							0.0	0.0	0.0	0.0	0.0	0.0	0.0	0.0	0.0	0.0	0.0	0.0	0.0	0.0	0.0	0.0	1.0	0.0	0.0	0.0
Aldob	230163	symbol	M. musculus	230163	M. musculus	Aldob	aldolase B, fructose-bisphosphate	GO:0061625 glycolytic process through fructose-1-phosphate;GO:0061624 fructose catabolic process to hydroxyacetone phosphate and glyceraldehyde-3-phosphate;GO:0061615 glycolytic process through fructose-6-phosphate							0.0	1.0	1.0	0.0	0.0	1.0	0.0	1.0	0.0	0.0	1.0	1.0	0.0	0.0	0.0	0.0	0.0	0.0	0.0	1.0
Tnc	21923	symbol	M. musculus	21923	M. musculus	Tnc	tenascin C	GO:0060447 bud outgrowth involved in lung branching;GO:0060739 mesenchymal-epithelial cell signaling involved in prostate gland development;GO:0014012 peripheral nervous system axon regeneration							0.0	0.0	0.0	0.0	0.0	0.0	0.0	0.0	0.0	0.0	0.0	0.0	0.0	0.0	0.0	0.0	0.0	0.0	0.0	0.0
Prkaa2	108079	symbol	M. musculus	108079	M. musculus	Prkaa2	protein kinase, AMP-activated, alpha 2 catalytic subunit	GO:0045821 positive regulation of glycolytic process;GO:0006110 regulation of glycolytic process;GO:1903580 positive regulation of ATP metabolic process							0.0	1.0	1.0	1.0	0.0	1.0	0.0	0.0	1.0	1.0	1.0	0.0	1.0	0.0	0.0	1.0	0.0	0.0	0.0	0.0
Ak4	11639	symbol	M. musculus	11639	M. musculus	Ak4	adenylate kinase 4	GO:0046039 GTP metabolic process;GO:0046033 AMP metabolic process;GO:1901068 guanosine-containing compound metabolic process							0.0	1.0	0.0	0.0	0.0	1.0	0.0	0.0	0.0	0.0	1.0	0.0	0.0	0.0	0.0	0.0	0.0	0.0	0.0	0.0
Dnajc6	72685	symbol	M. musculus	72685	M. musculus	Dnajc6	DnaJ heat shock protein family (Hsp40) member C6	GO:0016191 synaptic vesicle uncoating;GO:0072318 clathrin coat disassembly;GO:0072319 vesicle uncoating							0.0	0.0	0.0	0.0	0.0	0.0	0.0	0.0	0.0	0.0	0.0	0.0	0.0	0.0	0.0	0.0	0.0	0.0	0.0	0.0
Eqtn	67753	symbol	M. musculus	67753	M. musculus	Eqtn	equatorin, sperm acrosome associated	GO:0060478 acrosomal vesicle exocytosis;GO:0001675 acrosome assembly;GO:0007342 fusion of sperm to egg plasma membrane involved in single fertilization							0.0	0.0	0.0	0.0	0.0	0.0	0.0	0.0	0.0	0.0	0.0	0.0	0.0	0.0	0.0	0.0	0.0	0.0	0.0	0.0
Ephb2	13844	symbol	M. musculus	13844	M. musculus	Ephb2	Eph receptor B2	GO:1904782 negative regulation of NMDA glutamate receptor activity;GO:0099557 trans-synaptic signaling by trans-synaptic complex, modulating synaptic transmission;GO:1904783 positive regulation of NMDA glutamate receptor activity							0.0	0.0	0.0	0.0	0.0	0.0	1.0	0.0	1.0	0.0	0.0	0.0	0.0	1.0	0.0	0.0	0.0	0.0	0.0	0.0
Akr7a5	110198	symbol	M. musculus	110198	M. musculus	Akr7a5	aldo-keto reductase family 7, member A5 (aflatoxin aldehyde reductase)	GO:0044597 daunorubicin metabolic process;GO:0044598 doxorubicin metabolic process;GO:0030647 aminoglycoside antibiotic metabolic process							0.0	1.0	0.0	0.0	0.0	1.0	0.0	0.0	0.0	0.0	0.0	0.0	0.0	0.0	0.0	0.0	0.0	0.0	1.0	0.0
Arhgef16	230972	symbol	M. musculus	230972	M. musculus	Arhgef16	Rho guanine nucleotide exchange factor (GEF) 16	GO:1903078 positive regulation of protein localization to plasma membrane;GO:1904377 positive regulation of protein localization to cell periphery;GO:1903076 regulation of protein localization to plasma membrane							0.0	0.0	0.0	0.0	0.0	0.0	0.0	0.0	0.0	0.0	0.0	0.0	0.0	0.0	0.0	0.0	0.0	0.0	0.0	0.0
Prom1	19126	symbol	M. musculus	19126	M. musculus	Prom1	prominin 1	GO:2000768 positive regulation of nephron tubule epithelial cell differentiation;GO:0072139 glomerular parietal epithelial cell differentiation;GO:0072182 regulation of nephron tubule epithelial cell differentiation							0.0	0.0	0.0	0.0	0.0	0.0	1.0	0.0	0.0	0.0	0.0	0.0	1.0	0.0	0.0	0.0	0.0	0.0	0.0	0.0
Crmp1	12933	symbol	M. musculus	12933	M. musculus	Crmp1	collapsin response mediator protein 1	GO:1904530 negative regulation of actin filament binding;GO:1904617 negative regulation of actin binding;GO:1904529 regulation of actin filament binding							0.0	0.0	0.0	0.0	0.0	0.0	0.0	0.0	0.0	0.0	0.0	0.0	0.0	0.0	0.0	0.0	0.0	0.0	0.0	0.0
Cgref1	68567	symbol	M. musculus	68567	M. musculus	Cgref1	cell growth regulator with EF hand domain 1	GO:0030308 negative regulation of cell growth;GO:0007050 cell cycle arrest;GO:0045926 negative regulation of growth							0.0	0.0	0.0	0.0	0.0	0.0	0.0	0.0	0.0	0.0	0.0	0.0	0.0	0.0	0.0	0.0	0.0	0.0	0.0	0.0
Khk	16548	symbol	M. musculus	16548	M. musculus	Khk	ketohexokinase	GO:0061625 glycolytic process through fructose-1-phosphate;GO:0061624 fructose catabolic process to hydroxyacetone phosphate and glyceraldehyde-3-phosphate;GO:0006001 fructose catabolic process							0.0	1.0	1.0	0.0	0.0	1.0	0.0	1.0	0.0	0.0	1.0	0.0	0.0	0.0	0.0	0.0	0.0	0.0	0.0	1.0
Mapre3	100732	symbol	M. musculus	100732	M. musculus	Mapre3	microtubule-associated protein, RP/EB family, member 3	GO:1903033 positive regulation of microtubule plus-end binding;GO:1903031 regulation of microtubule plus-end binding;GO:1904528 positive regulation of microtubule binding							0.0	0.0	0.0	0.0	0.0	0.0	0.0	0.0	0.0	0.0	0.0	0.0	0.0	0.0	0.0	0.0	0.0	0.0	0.0	0.0
Sel1l3	231238	symbol	M. musculus	231238	M. musculus	Sel1l3	sel-1 suppressor of lin-12-like 3 (C. elegans)	GO:0008150 biological_process							0.0	0.0	0.0	0.0	0.0	0.0	0.0	0.0	0.0	0.0	0.0	0.0	0.0	0.0	0.0	0.0	0.0	0.0	0.0	0.0
Cckar	12425	symbol	M. musculus	12425	M. musculus	Cckar	cholecystokinin A receptor	GO:0090274 positive regulation of somatostatin secretion;GO:0090273 regulation of somatostatin secretion;GO:0002023 reduction of food intake in response to dietary excess							0.0	0.0	0.0	0.0	0.0	0.0	0.0	0.0	1.0	0.0	0.0	0.0	1.0	0.0	0.0	0.0	1.0	0.0	0.0	0.0
Pdgfra	18595	symbol	M. musculus	18595	M. musculus	Pdgfra	platelet derived growth factor receptor, alpha polypeptide	GO:0072277 metanephric glomerular capillary formation;GO:0072276 metanephric glomerulus vasculature morphogenesis;GO:0072104 glomerular capillary formation							0.0	0.0	0.0	0.0	0.0	0.0	1.0	0.0	1.0	1.0	0.0	0.0	0.0	1.0	0.0	0.0	0.0	0.0	0.0	0.0
Spp1	20750	symbol	M. musculus	20750	M. musculus	Spp1	secreted phosphoprotein 1	GO:2000866 positive regulation of estradiol secretion;GO:2000864 regulation of estradiol secretion;GO:0006710 androgen catabolic process							0.0	0.0	0.0	0.0	0.0	0.0	0.0	0.0	1.0	1.0	0.0	0.0	1.0	0.0	0.0	1.0	1.0	0.0	0.0	0.0
U90926	57425	symbol	M. musculus	57425	M. musculus	U90926	cDNA sequence U90926								0.0	0.0	0.0	0.0	0.0	0.0	0.0	0.0	0.0	0.0	0.0	0.0	0.0	0.0	0.0	0.0	0.0	0.0	0.0	0.0
Ppef2	19023	symbol	M. musculus	19023	M. musculus	Ppef2	protein phosphatase, EF hand calcium-binding domain 2	GO:0010801 negative regulation of peptidyl-threonine phosphorylation;GO:0010799 regulation of peptidyl-threonine phosphorylation;GO:0043409 negative regulation of MAPK cascade							1.0	0.0	0.0	0.0	0.0	0.0	0.0	0.0	0.0	0.0	0.0	0.0	0.0	0.0	0.0	0.0	0.0	0.0	0.0	0.0
Mmp17	23948	symbol	M. musculus	23948	M. musculus	Mmp17	matrix metallopeptidase 17	GO:0042756 drinking behavior;GO:0001822 kidney development;GO:0007631 feeding behavior							0.0	0.0	0.0	0.0	0.0	0.0	0.0	0.0	0.0	0.0	0.0	0.0	0.0	0.0	0.0	0.0	0.0	0.0	0.0	0.0
Aldh2	11669	symbol	M. musculus	11669	M. musculus	Aldh2	aldehyde dehydrogenase 2, mitochondrial	GO:0043066 negative regulation of apoptotic process;GO:0043069 negative regulation of programmed cell death;GO:0060548 negative regulation of cell death							0.0	0.0	0.0	0.0	0.0	0.0	0.0	0.0	0.0	0.0	0.0	1.0	0.0	0.0	0.0	0.0	0.0	0.0	1.0	0.0
Pde6b	18587	symbol	M. musculus	18587	M. musculus	Pde6b	phosphodiesterase 6B, cGMP, rod receptor, beta polypeptide	GO:0046037 GMP metabolic process;GO:1901068 guanosine-containing compound metabolic process;GO:0046128 purine ribonucleoside metabolic process							1.0	0.0	0.0	0.0	0.0	0.0	1.0	0.0	1.0	0.0	1.0	0.0	0.0	0.0	0.0	0.0	0.0	0.0	0.0	0.0
Tfec	21426	symbol	M. musculus	21426	M. musculus	Tfec	transcription factor EC	GO:0034605 cellular response to heat;GO:0009408 response to heat;GO:0045944 positive regulation of transcription from RNA polymerase II promoter							0.0	0.0	0.0	0.0	0.0	0.0	0.0	0.0	0.0	0.0	0.0	0.0	0.0	0.0	0.0	0.0	0.0	0.0	0.0	0.0
Oasl2	23962	symbol	M. musculus	23962	M. musculus	Oasl2	2'-5' oligoadenylate synthetase-like 2	GO:0051607 defense response to virus;GO:0006164 purine nucleotide biosynthetic process;GO:0009615 response to virus							0.0	0.0	0.0	0.0	0.0	0.0	0.0	0.0	0.0	0.0	1.0	0.0	0.0	0.0	0.0	0.0	0.0	0.0	0.0	0.0
Gngt1	14699	symbol	M. musculus	14699	M. musculus	Gngt1	guanine nucleotide binding protein (G protein), gamma transducing activity polypeptide 1	GO:0042462 eye photoreceptor cell development;GO:0010659 cardiac muscle cell apoptotic process;GO:0010658 striated muscle cell apoptotic process							1.0	0.0	0.0	0.0	1.0	0.0	1.0	0.0	0.0	0.0	0.0	0.0	0.0	0.0	0.0	0.0	0.0	0.0	0.0	0.0
Slc13a1	55961	symbol	M. musculus	55961	M. musculus	Slc13a1	solute carrier family 13 (sodium/sulfate symporters), member 1	GO:0008272 sulfate transport;GO:0035725 sodium ion transmembrane transport;GO:0072348 sulfur compound transport							0.0	0.0	0.0	0.0	1.0	0.0	0.0	0.0	1.0	0.0	0.0	0.0	0.0	0.0	0.0	0.0	1.0	0.0	0.0	0.0
Herc6	67138	symbol	M. musculus	67138	M. musculus	Herc6	hect domain and RLD 6	GO:0002244 hematopoietic progenitor cell differentiation;GO:0030097 hemopoiesis;GO:0016567 protein ubiquitination							0.0	0.0	0.0	0.0	0.0	0.0	0.0	0.0	0.0	0.0	0.0	0.0	0.0	0.0	0.0	0.0	0.0	0.0	0.0	0.0
Nat8	68396	symbol	M. musculus	68396	M. musculus	Nat8	N-acetyltransferase 8 (GCN5-related)	GO:0018003 peptidyl-lysine N6-acetylation;GO:0001702 gastrulation with mouth forming second;GO:0050435 amyloid-beta metabolic process							0.0	1.0	0.0	0.0	0.0	0.0	0.0	0.0	0.0	0.0	0.0	0.0	0.0	0.0	0.0	0.0	0.0	1.0	0.0	0.0
Klf15	66277	symbol	M. musculus	66277	M. musculus	Klf15	Kruppel-like factor 15	GO:0072112 glomerular visceral epithelial cell differentiation;GO:0072311 glomerular epithelial cell differentiation;GO:0072010 glomerular epithelium development							0.0	0.0	0.0	0.0	0.0	0.0	0.0	0.0	0.0	0.0	0.0	0.0	0.0	0.0	0.0	0.0	0.0	0.0	0.0	0.0
Ldhb	16832	symbol	M. musculus	16832	M. musculus	Ldhb	lactate dehydrogenase B	GO:0019244 lactate biosynthetic process from pyruvate;GO:0019249 lactate biosynthetic process;GO:0006089 lactate metabolic process							0.0	1.0	1.0	0.0	0.0	0.0	0.0	0.0	0.0	1.0	1.0	1.0	0.0	0.0	0.0	0.0	0.0	0.0	0.0	0.0
Kcnj8	16523	symbol	M. musculus	16523	M. musculus	Kcnj8	potassium inwardly-rectifying channel, subfamily J, member 8	GO:0098915 membrane repolarization during ventricular cardiac muscle cell action potential;GO:1990573 potassium ion import across plasma membrane;GO:0086005 ventricular cardiac muscle cell action potential							0.0	0.0	0.0	0.0	0.0	0.0	0.0	0.0	1.0	0.0	0.0	0.0	0.0	0.0	0.0	0.0	0.0	0.0	0.0	0.0
Abcc9	20928	symbol	M. musculus	20928	M. musculus	Abcc9	ATP-binding cassette, sub-family C (CFTR/MRP), member 9	GO:0010107 potassium ion import;GO:0071805 potassium ion transmembrane transport;GO:0071804 cellular potassium ion transport							0.0	0.0	0.0	0.0	1.0	0.0	0.0	0.0	1.0	0.0	0.0	0.0	0.0	0.0	0.0	1.0	0.0	0.0	0.0	0.0
Bhlhe41	79362	symbol	M. musculus	79362	M. musculus	Bhlhe41	basic helix-loop-helix family, member e41	GO:0010832 negative regulation of myotube differentiation;GO:0010944 negative regulation of transcription by competitive promoter binding;GO:0051154 negative regulation of striated muscle cell differentiation							0.0	0.0	0.0	0.0	0.0	0.0	0.0	0.0	0.0	0.0	0.0	0.0	0.0	0.0	0.0	0.0	0.0	0.0	0.0	0.0
Slc6a11	243616	symbol	M. musculus	243616	M. musculus	Slc6a11	solute carrier family 6 (neurotransmitter transporter, GABA), member 11	GO:0006836 neurotransmitter transport;GO:0006810 transport;GO:0051234 establishment of localization							0.0	0.0	0.0	0.0	1.0	0.0	0.0	0.0	0.0	0.0	0.0	0.0	0.0	0.0	0.0	0.0	0.0	0.0	0.0	0.0
BC060267						None	None	None	None	None	None	None	None	None	nan	nan	nan	nan	nan	nan	nan	nan	nan	nan	nan	nan	nan	nan	nan	nan	nan	nan	nan	nan
Rho	212541	symbol	M. musculus	212541	M. musculus	Rho	rhodopsin	GO:0009585 red, far-red light phototransduction;GO:0016056 rhodopsin mediated signaling pathway;GO:0010017 red or far-red light signaling pathway							1.0	0.0	0.0	0.0	0.0	0.0	1.0	0.0	0.0	0.0	0.0	0.0	1.0	0.0	0.0	0.0	0.0	0.0	0.0	0.0
Slc7a9	30962	symbol	M. musculus	30962	M. musculus	Slc7a9	solute carrier family 7 (cationic amino acid transporter, y+ system), member 9	GO:0015811 L-cystine transport;GO:0000101 sulfur amino acid transport;GO:0015804 neutral amino acid transport							0.0	0.0	0.0	0.0	1.0	0.0	0.0	0.0	1.0	0.0	0.0	0.0	0.0	0.0	0.0	0.0	1.0	0.0	0.0	0.0
Gas2	14453	symbol	M. musculus	14453	M. musculus	Gas2	growth arrest specific 2	GO:0008360 regulation of cell shape;GO:0007050 cell cycle arrest;GO:0022604 regulation of cell morphogenesis							0.0	0.0	0.0	0.0	0.0	0.0	0.0	0.0	0.0	0.0	0.0	0.0	0.0	0.0	0.0	0.0	0.0	0.0	0.0	0.0
Trpm1	17364	symbol	M. musculus	17364	M. musculus	Trpm1	transient receptor potential cation channel, subfamily M, member 1	GO:0046548 retinal rod cell development;GO:0060402 calcium ion transport into cytosol;GO:0042462 eye photoreceptor cell development							1.0	0.0	0.0	0.0	1.0	0.0	1.0	0.0	1.0	0.0	0.0	0.0	0.0	0.0	0.0	0.0	0.0	0.0	0.0	0.0
Pex11a	18631	symbol	M. musculus	18631	M. musculus	Pex11a	peroxisomal biogenesis factor 11 alpha	GO:0016557 peroxisome membrane biogenesis;GO:0044375 regulation of peroxisome size;GO:0016559 peroxisome fission							0.0	0.0	0.0	1.0	0.0	0.0	0.0	0.0	0.0	0.0	0.0	0.0	0.0	0.0	0.0	0.0	0.0	0.0	0.0	0.0
Fah	14085	symbol	M. musculus	14085	M. musculus	Fah	fumarylacetoacetate hydrolase	GO:0006559 L-phenylalanine catabolic process;GO:0006527 arginine catabolic process;GO:0006572 tyrosine catabolic process							0.0	0.0	0.0	0.0	0.0	1.0	0.0	1.0	0.0	0.0	0.0	0.0	0.0	0.0	0.0	0.0	0.0	0.0	0.0	0.0
Stard10	56018	symbol	M. musculus	56018	M. musculus	Stard10	START domain containing 10	GO:0032782 bile acid secretion;GO:0035360 positive regulation of peroxisome proliferator activated receptor signaling pathway;GO:0035358 regulation of peroxisome proliferator activated receptor signaling pathway							0.0	0.0	0.0	1.0	0.0	0.0	0.0	0.0	0.0	0.0	0.0	0.0	0.0	0.0	0.0	0.0	1.0	0.0	0.0	0.0
Plekhb1	27276	symbol	M. musculus	27276	M. musculus	Plekhb1	pleckstrin homology domain containing, family B (evectins) member 1	GO:0045595 regulation of cell differentiation;GO:0050793 regulation of developmental process;GO:0030154 cell differentiation							0.0	0.0	0.0	0.0	0.0	0.0	0.0	0.0	0.0	0.0	0.0	0.0	0.0	0.0	0.0	0.0	0.0	0.0	0.0	0.0
Dgat2	67800	symbol	M. musculus	67800	M. musculus	Dgat2	diacylglycerol O-acyltransferase 2	GO:0010867 positive regulation of triglyceride biosynthetic process;GO:0046322 negative regulation of fatty acid oxidation;GO:0071400 cellular response to oleic acid							0.0	1.0	1.0	1.0	0.0	0.0	0.0	0.0	1.0	1.0	0.0	1.0	0.0	0.0	0.0	0.0	1.0	1.0	0.0	0.0
Ush1c	72088	symbol	M. musculus	72088	M. musculus	Ush1c	USH1 protein network component harmonin	GO:0032532 regulation of microvillus length;GO:0030046 parallel actin filament bundle assembly;GO:0060122 inner ear receptor stereocilium organization							1.0	0.0	0.0	0.0	0.0	0.0	1.0	0.0	0.0	0.0	0.0	0.0	1.0	0.0	0.0	0.0	0.0	0.0	0.0	0.0
Anks4b	72074	symbol	M. musculus	72074	M. musculus	Anks4b	ankyrin repeat and sterile alpha motif domain containing 4B	GO:1904106 protein localization to microvillus;GO:1904970 brush border assembly;GO:0034976 response to endoplasmic reticulum stress							0.0	0.0	0.0	0.0	0.0	0.0	0.0	0.0	0.0	0.0	0.0	0.0	0.0	0.0	0.0	0.0	0.0	0.0	0.0	0.0
Acsm3	20216	symbol	M. musculus	20216	M. musculus	Acsm3	acyl-CoA synthetase medium-chain family member 3	GO:0006633 fatty acid biosynthetic process;GO:0006637 acyl-CoA metabolic process;GO:0072330 monocarboxylic acid biosynthetic process							0.0	1.0	1.0	0.0	0.0	0.0	0.0	0.0	0.0	0.0	0.0	0.0	0.0	0.0	0.0	0.0	0.0	1.0	0.0	0.0
Acsm5	272428	symbol	M. musculus	272428	M. musculus	Acsm5	acyl-CoA synthetase medium-chain family member 5	GO:0006633 fatty acid biosynthetic process;GO:0006637 acyl-CoA metabolic process;GO:0072330 monocarboxylic acid biosynthetic process							0.0	1.0	1.0	0.0	0.0	0.0	0.0	0.0	0.0	0.0	0.0	0.0	0.0	0.0	0.0	0.0	0.0	1.0	0.0	0.0
Ednra	13617	symbol	M. musculus	13617	M. musculus	Ednra	endothelin receptor type A	GO:0051281 positive regulation of release of sequestered calcium ion into cytosol;GO:0051279 regulation of release of sequestered calcium ion into cytosol;GO:0014824 artery smooth muscle contraction							0.0	0.0	0.0	0.0	0.0	0.0	0.0	0.0	1.0	0.0	1.0	0.0	0.0	1.0	0.0	1.0	0.0	0.0	0.0	0.0
Adcy7	11513	symbol	M. musculus	11513	M. musculus	Adcy7	adenylate cyclase 7	GO:0030819 positive regulation of cAMP biosynthetic process;GO:0030816 positive regulation of cAMP metabolic process;GO:0030817 regulation of cAMP biosynthetic process							0.0	0.0	0.0	0.0	1.0	0.0	0.0	0.0	0.0	0.0	1.0	0.0	0.0	0.0	0.0	1.0	0.0	0.0	0.0	0.0
Gpt2	108682	symbol	M. musculus	108682	M. musculus	Gpt2	glutamic pyruvate transaminase (alanine aminotransferase) 2	GO:0042851 L-alanine metabolic process;GO:0006522 alanine metabolic process;GO:0009078 pyruvate family amino acid metabolic process							0.0	1.0	0.0	0.0	0.0	0.0	0.0	1.0	0.0	0.0	0.0	0.0	0.0	0.0	0.0	0.0	0.0	0.0	0.0	0.0
Slc12a3	20497	symbol	M. musculus	20497	M. musculus	Slc12a3	solute carrier family 12, member 3	GO:0035725 sodium ion transmembrane transport;GO:0006821 chloride transport;GO:0006814 sodium ion transport							0.0	0.0	0.0	0.0	1.0	0.0	0.0	0.0	1.0	0.0	0.0	0.0	0.0	0.0	0.0	0.0	1.0	0.0	0.0	0.0
Cdh16	12556	symbol	M. musculus	12556	M. musculus	Cdh16	cadherin 16	GO:0016339 calcium-dependent cell-cell adhesion via plasma membrane cell adhesion molecules;GO:0007156 homophilic cell adhesion via plasma membrane adhesion molecules;GO:0098742 cell-cell adhesion via plasma-membrane adhesion molecules							0.0	0.0	0.0	0.0	0.0	0.0	0.0	0.0	0.0	0.0	0.0	0.0	0.0	0.0	0.0	0.0	0.0	0.0	0.0	0.0
Ces2d-ps	667754	symbol	M. musculus	667754	M. musculus	Ces2d-ps	carboxylesterase 2D, pseudogene								0.0	0.0	0.0	0.0	0.0	0.0	0.0	0.0	0.0	0.0	0.0	0.0	0.0	0.0	0.0	0.0	0.0	0.0	0.0	0.0
Pdzd3	170761	symbol	M. musculus	170761	M. musculus	Pdzd3	PDZ domain containing 3	GO:0007168 receptor guanylyl cyclase signaling pathway;GO:0007167 enzyme linked receptor protein signaling pathway;GO:0006811 ion transport							0.0	0.0	0.0	0.0	0.0	0.0	0.0	0.0	0.0	0.0	0.0	0.0	0.0	0.0	0.0	0.0	0.0	0.0	0.0	0.0
AI118078	244886	gene_synonym	M. musculus	244886	M. musculus	Tmem266	transmembrane protein 266	GO:0055085 transmembrane transport;GO:0006811 ion transport;GO:0006810 transport							0.0	0.0	0.0	0.0	0.0	0.0	0.0	0.0	0.0	0.0	0.0	0.0	0.0	0.0	0.0	0.0	0.0	0.0	0.0	0.0
Impg1	63859	symbol	M. musculus	63859	M. musculus	Impg1	interphotoreceptor matrix proteoglycan 1								0.0	0.0	0.0	0.0	0.0	0.0	0.0	0.0	0.0	0.0	0.0	0.0	0.0	0.0	0.0	0.0	0.0	0.0	0.0	0.0
Tinag	26944	symbol	M. musculus	26944	M. musculus	Tinag	tubulointerstitial nephritis antigen	GO:0007155 cell adhesion;GO:0022610 biological adhesion;GO:0008150 biological_process							0.0	0.0	0.0	0.0	0.0	0.0	0.0	0.0	0.0	0.0	0.0	0.0	0.0	0.0	0.0	0.0	0.0	0.0	0.0	0.0
Plscr2	18828	symbol	M. musculus	18828	M. musculus	Plscr2	phospholipid scramblase 2	GO:0071222 cellular response to lipopolysaccharide;GO:0071219 cellular response to molecule of bacterial origin;GO:0032496 response to lipopolysaccharide							0.0	0.0	0.0	0.0	0.0	0.0	0.0	0.0	0.0	0.0	0.0	0.0	0.0	0.0	0.0	0.0	0.0	0.0	0.0	0.0
Rbpms2	71973	symbol	M. musculus	71973	M. musculus	Rbpms2	RNA binding protein with multiple splicing 2	GO:0051151 negative regulation of smooth muscle cell differentiation;GO:0051150 regulation of smooth muscle cell differentiation;GO:0051148 negative regulation of muscle cell differentiation							0.0	0.0	0.0	0.0	0.0	0.0	0.0	0.0	0.0	0.0	0.0	0.0	0.0	0.0	0.0	0.0	0.0	0.0	0.0	0.0
Me1	17436	symbol	M. musculus	17436	M. musculus	Me1	malic enzyme 1, NADP(+)-dependent, cytosolic	GO:1902031 regulation of NADP metabolic process;GO:0006108 malate metabolic process;GO:0006739 NADP metabolic process							0.0	1.0	1.0	0.0	0.0	0.0	0.0	0.0	0.0	0.0	1.0	1.0	0.0	0.0	0.0	0.0	0.0	0.0	0.0	0.0
Clstn2	64085	symbol	M. musculus	64085	M. musculus	Clstn2	calsyntenin 2	GO:0051965 positive regulation of synapse assembly;GO:0050806 positive regulation of synaptic transmission;GO:0051963 regulation of synapse assembly							0.0	0.0	0.0	0.0	0.0	0.0	0.0	0.0	0.0	0.0	0.0	0.0	0.0	0.0	0.0	0.0	0.0	0.0	0.0	0.0
Nmnat3	74080	symbol	M. musculus	74080	M. musculus	Nmnat3	nicotinamide nucleotide adenylyltransferase 3	GO:0034628 'de novo' NAD biosynthetic process from aspartate;GO:0034627 'de novo' NAD biosynthetic process;GO:0019355 nicotinamide nucleotide biosynthetic process from aspartate							0.0	1.0	0.0	0.0	0.0	0.0	0.0	1.0	0.0	0.0	1.0	0.0	0.0	0.0	0.0	0.0	0.0	0.0	0.0	0.0
Arpp21	74100	symbol	M. musculus	74100	M. musculus	Arpp21	cyclic AMP-regulated phosphoprotein, 21	GO:0034605 cellular response to heat;GO:0009408 response to heat;GO:0009266 response to temperature stimulus							0.0	0.0	0.0	0.0	0.0	0.0	0.0	0.0	0.0	0.0	0.0	0.0	0.0	0.0	0.0	0.0	0.0	0.0	0.0	0.0
Kap	16483	symbol	M. musculus	16483	M. musculus	Kap	kidney androgen regulated protein								0.0	0.0	0.0	0.0	0.0	0.0	0.0	0.0	0.0	0.0	0.0	0.0	0.0	0.0	0.0	0.0	0.0	0.0	0.0	0.0
Ugt8a	22239	symbol	M. musculus	22239	M. musculus	Ugt8a	UDP galactosyltransferase 8A	GO:0030913 paranodal junction assembly;GO:0002175 protein localization to paranode region of axon;GO:0032288 myelin assembly							0.0	0.0	1.0	1.0	0.0	0.0	0.0	0.0	0.0	0.0	0.0	0.0	0.0	0.0	0.0	0.0	0.0	0.0	0.0	0.0
Cspg4	121021	symbol	M. musculus	121021	M. musculus	Cspg4	chondroitin sulfate proteoglycan 4	GO:0016322 neuron remodeling;GO:0000187 activation of MAPK activity;GO:0010977 negative regulation of neuron projection development							0.0	0.0	0.0	0.0	0.0	0.0	0.0	0.0	0.0	0.0	0.0	0.0	0.0	1.0	0.0	0.0	0.0	0.0	0.0	0.0
Cdo1	12583	symbol	M. musculus	12583	M. musculus	Cdo1	cysteine dioxygenase 1, cytosolic	GO:0019452 L-cysteine catabolic process to taurine;GO:0019448 L-cysteine catabolic process;GO:0009093 cysteine catabolic process							0.0	0.0	0.0	0.0	0.0	0.0	0.0	1.0	0.0	0.0	0.0	0.0	0.0	0.0	0.0	1.0	0.0	1.0	0.0	0.0
Vsx1	114889	symbol	M. musculus	114889	M. musculus	Vsx1	visual system homeobox 1	GO:0060040 retinal bipolar neuron differentiation;GO:0060042 retina morphogenesis in camera-type eye;GO:0003407 neural retina development							1.0	0.0	0.0	0.0	0.0	0.0	1.0	0.0	0.0	0.0	0.0	0.0	0.0	0.0	0.0	0.0	0.0	0.0	0.0	0.0
Cdc14b	218294	symbol	M. musculus	218294	M. musculus	Cdc14b	CDC14 cell division cycle 14B	GO:0051256 mitotic spindle midzone assembly;GO:1904668 positive regulation of ubiquitin protein ligase activity;GO:0051255 spindle midzone assembly							0.0	0.0	0.0	0.0	0.0	0.0	0.0	0.0	0.0	0.0	0.0	0.0	0.0	0.0	0.0	0.0	0.0	0.0	0.0	0.0
Rtp4	67775	symbol	M. musculus	67775	M. musculus	Rtp4	receptor transporter protein 4	GO:0001580 detection of chemical stimulus involved in sensory perception of bitter taste;GO:0051205 protein insertion into membrane;GO:0050912 detection of chemical stimulus involved in sensory perception of taste							0.0	0.0	0.0	0.0	0.0	0.0	0.0	0.0	0.0	0.0	0.0	0.0	0.0	0.0	0.0	0.0	0.0	0.0	0.0	0.0
Snap91	20616	symbol	M. musculus	20616	M. musculus	Snap91	synaptosomal-associated protein 91	GO:0016185 synaptic vesicle budding from presynaptic endocytic zone membrane;GO:1905445 positive regulation of clathrin coat assembly;GO:1905443 regulation of clathrin coat assembly							0.0	0.0	0.0	0.0	0.0	0.0	0.0	0.0	0.0	0.0	0.0	0.0	0.0	0.0	0.0	0.0	0.0	0.0	0.0	0.0
BC026585						None	None	None	None	None	None	None	None	None	nan	nan	nan	nan	nan	nan	nan	nan	nan	nan	nan	nan	nan	nan	nan	nan	nan	nan	nan	nan
Pank1	75735	symbol	M. musculus	75735	M. musculus	Pank1	pantothenate kinase 1	GO:0015937 coenzyme A biosynthetic process;GO:0034030 ribonucleoside bisphosphate biosynthetic process;GO:0034033 purine nucleoside bisphosphate biosynthetic process							0.0	1.0	0.0	0.0	0.0	0.0	0.0	0.0	0.0	0.0	1.0	0.0	0.0	0.0	0.0	0.0	0.0	0.0	0.0	0.0
Gabrb3	14402	symbol	M. musculus	14402	M. musculus	Gabrb3	gamma-aminobutyric acid (GABA) A receptor, subunit beta 3	GO:0071420 cellular response to histamine;GO:0060080 inhibitory postsynaptic potential;GO:0060119 inner ear receptor cell development							0.0	0.0	0.0	0.0	0.0	0.0	1.0	0.0	1.0	0.0	0.0	0.0	0.0	0.0	0.0	0.0	1.0	0.0	0.0	0.0
Arhgap39	223666	symbol	M. musculus	223666	M. musculus	Arhgap39	Rho GTPase activating protein 39	GO:0007165 signal transduction;GO:0023052 signaling;GO:0007154 cell communication							0.0	0.0	0.0	0.0	0.0	0.0	0.0	0.0	0.0	0.0	0.0	0.0	0.0	0.0	0.0	0.0	0.0	0.0	0.0	0.0
BC034090	207792	symbol	M. musculus	207792	M. musculus	BC034090	cDNA sequence BC034090	GO:0008150 biological_process							0.0	0.0	0.0	0.0	0.0	0.0	0.0	0.0	0.0	0.0	0.0	0.0	0.0	0.0	0.0	0.0	0.0	0.0	0.0	0.0
Ppargc1b	170826	symbol	M. musculus	170826	M. musculus	Ppargc1b	peroxisome proliferative activated receptor, gamma, coactivator 1 beta	GO:0010694 positive regulation of alkaline phosphatase activity;GO:0045672 positive regulation of osteoclast differentiation;GO:0045780 positive regulation of bone resorption							0.0	0.0	0.0	0.0	0.0	0.0	0.0	0.0	1.0	0.0	0.0	0.0	1.0	0.0	0.0	0.0	0.0	0.0	0.0	0.0
Fstl5	213262	symbol	M. musculus	213262	M. musculus	Fstl5	follistatin-like 5	GO:0008150 biological_process							0.0	0.0	0.0	0.0	0.0	0.0	0.0	0.0	0.0	0.0	0.0	0.0	0.0	0.0	0.0	0.0	0.0	0.0	0.0	0.0
Mks1	380718	symbol	M. musculus	380718	M. musculus	Mks1	Meckel syndrome, type 1	GO:1901620 regulation of smoothened signaling pathway involved in dorsal/ventral neural tube patterning;GO:2000095 regulation of Wnt signaling pathway, planar cell polarity pathway;GO:0060831 smoothened signaling pathway involved in dorsal/ventral neural tube patterning							0.0	0.0	0.0	0.0	0.0	0.0	1.0	0.0	0.0	0.0	0.0	0.0	1.0	0.0	0.0	0.0	0.0	0.0	0.0	0.0
Parp14	547253	symbol	M. musculus	547253	M. musculus	Parp14	poly (ADP-ribose) polymerase family, member 14	GO:1902216 positive regulation of interleukin-4-mediated signaling pathway;GO:1902214 regulation of interleukin-4-mediated signaling pathway;GO:0060336 negative regulation of interferon-gamma-mediated signaling pathway							0.0	0.0	0.0	0.0	0.0	0.0	0.0	0.0	0.0	0.0	0.0	0.0	0.0	0.0	1.0	0.0	0.0	0.0	0.0	0.0
Myo15b	217328	symbol	M. musculus	217328	M. musculus	Myo15b	myosin XVB	GO:0008150 biological_process							0.0	0.0	0.0	0.0	0.0	0.0	0.0	0.0	0.0	0.0	0.0	0.0	0.0	0.0	0.0	0.0	0.0	0.0	0.0	0.0
Slc24a1	214111	symbol	M. musculus	214111	M. musculus	Slc24a1	solute carrier family 24 (sodium/potassium/calcium exchanger), member 1	GO:0060292 long term synaptic depression;GO:0060291 long-term synaptic potentiation;GO:0050805 negative regulation of synaptic transmission							1.0	0.0	0.0	0.0	1.0	0.0	0.0	0.0	1.0	0.0	0.0	0.0	0.0	0.0	0.0	0.0	0.0	0.0	0.0	0.0
Ifit1	15957	symbol	M. musculus	15957	M. musculus	Ifit1	interferon-induced protein with tetratricopeptide repeats 1	GO:0035457 cellular response to interferon-alpha;GO:0035458 cellular response to interferon-beta;GO:0035455 response to interferon-alpha							0.0	0.0	0.0	0.0	0.0	0.0	0.0	0.0	0.0	0.0	0.0	0.0	0.0	0.0	1.0	0.0	0.0	0.0	0.0	0.0
Ly6d	17068	symbol	M. musculus	17068	M. musculus	Ly6d	lymphocyte antigen 6 complex, locus D	GO:0035634 response to stilbenoid;GO:0030098 lymphocyte differentiation;GO:0002521 leukocyte differentiation							0.0	0.0	0.0	0.0	0.0	0.0	0.0	0.0	0.0	0.0	0.0	0.0	0.0	0.0	0.0	0.0	0.0	0.0	0.0	0.0
Gnat1	14685	symbol	M. musculus	14685	M. musculus	Gnat1	guanine nucleotide binding protein, alpha transducing 1	GO:0051343 positive regulation of cyclic-nucleotide phosphodiesterase activity;GO:0016056 rhodopsin mediated signaling pathway;GO:0050917 sensory perception of umami taste							1.0	0.0	0.0	0.0	0.0	0.0	1.0	0.0	0.0	0.0	0.0	0.0	0.0	0.0	0.0	0.0	0.0	0.0	0.0	0.0
Nudt19	110959	symbol	M. musculus	110959	M. musculus	Nudt19	nudix (nucleoside diphosphate linked moiety X)-type motif 19								0.0	0.0	0.0	1.0	0.0	0.0	0.0	0.0	0.0	0.0	0.0	0.0	0.0	0.0	0.0	0.0	0.0	0.0	0.0	0.0
Prdm8	77630	symbol	M. musculus	77630	M. musculus	Prdm8	PR domain containing 8	GO:0021540 corpus callosum morphogenesis;GO:0021957 corticospinal tract morphogenesis;GO:0021952 central nervous system projection neuron axonogenesis							0.0	0.0	0.0	0.0	0.0	0.0	0.0	0.0	0.0	0.0	0.0	0.0	0.0	0.0	0.0	0.0	0.0	0.0	0.0	0.0
Isg15	100038882	symbol	M. musculus	100038882	M. musculus	Isg15	ISG15 ubiquitin-like modifier	GO:0045648 positive regulation of erythrocyte differentiation;GO:0045071 negative regulation of viral genome replication;GO:0032020 ISG15-protein conjugation							0.0	0.0	0.0	0.0	0.0	0.0	0.0	0.0	1.0	0.0	0.0	0.0	0.0	0.0	0.0	0.0	0.0	0.0	0.0	0.0
Osta	106407	gene_synonym	M. musculus	106407	M. musculus	Slc51a	solute carrier family 51, alpha subunit	GO:0015721 bile acid and bile salt transport;GO:0015718 monocarboxylic acid transport;GO:0046942 carboxylic acid transport							0.0	0.0	0.0	0.0	0.0	0.0	0.0	0.0	0.0	0.0	0.0	0.0	0.0	0.0	0.0	1.0	1.0	0.0	0.0	0.0
Syt1	20979	symbol	M. musculus	20979	M. musculus	Syt1	synaptotagmin I	GO:0098746 fast, calcium ion-dependent exocytosis of neurotransmitter;GO:1903861 positive regulation of dendrite extension;GO:1903859 regulation of dendrite extension							0.0	0.0	0.0	0.0	0.0	0.0	0.0	0.0	1.0	0.0	0.0	0.0	0.0	0.0	0.0	1.0	0.0	0.0	0.0	1.0
H2-Q4	15015	symbol	M. musculus	15015	M. musculus	H2-Q4	histocompatibility 2, Q region locus 4	GO:0002474 antigen processing and presentation of peptide antigen via MHC class I;GO:0048002 antigen processing and presentation of peptide antigen;GO:0019882 antigen processing and presentation							0.0	0.0	0.0	0.0	0.0	0.0	0.0	0.0	0.0	0.0	0.0	0.0	0.0	0.0	0.0	0.0	0.0	0.0	0.0	0.0
Fam110c	104943	symbol	M. musculus	104943	M. musculus	Fam110c	family with sequence similarity 110, member C	GO:0051897 positive regulation of protein kinase B signaling;GO:0051896 regulation of protein kinase B signaling;GO:0060491 regulation of cell projection assembly							0.0	0.0	0.0	0.0	0.0	0.0	0.0	0.0	0.0	0.0	0.0	0.0	0.0	0.0	0.0	0.0	0.0	0.0	0.0	0.0
Tm6sf2	107770	symbol	M. musculus	107770	M. musculus	Tm6sf2	transmembrane 6 superfamily member 2	GO:0019216 regulation of lipid metabolic process;GO:0006629 lipid metabolic process;GO:0080090 regulation of primary metabolic process							0.0	0.0	0.0	0.0	0.0	0.0	0.0	0.0	0.0	0.0	0.0	0.0	0.0	0.0	0.0	0.0	0.0	0.0	0.0	0.0
Hist1h1c	50708	symbol	M. musculus	50708	M. musculus	Hist1h1c	histone cluster 1, H1c	GO:0098532 histone H3-K27 trimethylation;GO:0080182 histone H3-K4 trimethylation;GO:0070734 histone H3-K27 methylation							0.0	0.0	0.0	0.0	0.0	0.0	0.0	0.0	0.0	0.0	0.0	0.0	0.0	0.0	0.0	0.0	0.0	0.0	0.0	0.0
Pcdh8	18530	symbol	M. musculus	18530	M. musculus	Pcdh8	protocadherin 8	GO:0001756 somitogenesis;GO:0007156 homophilic cell adhesion via plasma membrane adhesion molecules;GO:0061053 somite development							0.0	0.0	0.0	0.0	0.0	0.0	0.0	0.0	0.0	0.0	0.0	0.0	0.0	0.0	0.0	0.0	0.0	0.0	0.0	0.0
Greb1	268527	symbol	M. musculus	268527	M. musculus	Greb1	gene regulated by estrogen in breast cancer protein								0.0	0.0	0.0	0.0	0.0	0.0	0.0	0.0	0.0	0.0	0.0	0.0	0.0	0.0	0.0	0.0	0.0	0.0	0.0	0.0
Ndrg4	234593	symbol	M. musculus	234593	M. musculus	Ndrg4	N-myc downstream regulated gene 4	GO:0010642 negative regulation of platelet-derived growth factor receptor signaling pathway;GO:0014912 negative regulation of smooth muscle cell migration;GO:2001135 regulation of endocytic recycling							1.0	0.0	0.0	0.0	0.0	0.0	0.0	0.0	0.0	0.0	0.0	0.0	0.0	0.0	0.0	0.0	0.0	0.0	0.0	0.0
Lrg1	76905	symbol	M. musculus	76905	M. musculus	Lrg1	leucine-rich alpha-2-glycoprotein 1	GO:0030511 positive regulation of transforming growth factor beta receptor signaling pathway;GO:1903846 positive regulation of cellular response to transforming growth factor beta stimulus;GO:0045766 positive regulation of angiogenesis							0.0	0.0	0.0	0.0	0.0	0.0	0.0	0.0	0.0	0.0	0.0	0.0	0.0	1.0	0.0	0.0	0.0	0.0	0.0	0.0
Pacrg	69310	symbol	M. musculus	69310	M. musculus	Pacrg	PARK2 co-regulated	GO:0007286 spermatid development;GO:0048515 spermatid differentiation;GO:0034620 cellular response to unfolded protein							0.0	0.0	0.0	0.0	0.0	0.0	0.0	0.0	0.0	0.0	0.0	0.0	0.0	0.0	0.0	0.0	0.0	0.0	0.0	0.0
Tap1	21354	symbol	M. musculus	21354	M. musculus	Tap1	transporter 1, ATP-binding cassette, sub-family B (MDR/TAP)	GO:0042270 protection from natural killer cell mediated cytotoxicity;GO:0045953 negative regulation of natural killer cell mediated cytotoxicity;GO:0002716 negative regulation of natural killer cell mediated immunity							0.0	0.0	0.0	0.0	0.0	0.0	0.0	0.0	0.0	0.0	0.0	0.0	0.0	0.0	0.0	0.0	0.0	0.0	0.0	0.0
Vopp1	232023	symbol	M. musculus	232023	M. musculus	Vopp1	vesicular, overexpressed in cancer, prosurvival protein 1	GO:0006355 regulation of transcription, DNA-templated;GO:1903506 regulation of nucleic acid-templated transcription;GO:0006351 transcription, DNA-templated							0.0	0.0	0.0	0.0	0.0	0.0	0.0	0.0	0.0	0.0	0.0	0.0	0.0	0.0	0.0	0.0	0.0	0.0	0.0	0.0
Gm4955	240921	symbol	M. musculus	240921	M. musculus	Gm4955	predicted gene 4955								0.0	0.0	0.0	0.0	0.0	0.0	0.0	0.0	0.0	0.0	0.0	0.0	0.0	0.0	0.0	0.0	0.0	0.0	0.0	0.0
Zfp365	216049	symbol	M. musculus	216049	M. musculus	Zfp365	zinc finger protein 365	GO:0021687 cerebellar molecular layer morphogenesis;GO:0110026 regulation of DNA strand resection involved in replication fork processing;GO:0021679 cerebellar molecular layer development							0.0	0.0	0.0	0.0	0.0	0.0	0.0	0.0	0.0	0.0	0.0	0.0	1.0	0.0	0.0	0.0	0.0	0.0	0.0	0.0
Darc	13349	gene_synonym	M. musculus	13349	M. musculus	Ackr1	atypical chemokine receptor 1 (Duffy blood group)	GO:0070098 chemokine-mediated signaling pathway;GO:0032642 regulation of chemokine production;GO:0032602 chemokine production							0.0	0.0	0.0	0.0	0.0	0.0	0.0	0.0	0.0	0.0	0.0	0.0	0.0	0.0	0.0	0.0	0.0	0.0	0.0	0.0
Acer2	230379	symbol	M. musculus	230379	M. musculus	Acer2	alkaline ceramidase 2	GO:0090285 negative regulation of protein glycosylation in Golgi;GO:0090283 regulation of protein glycosylation in Golgi;GO:0046512 sphingosine biosynthetic process							0.0	0.0	1.0	1.0	0.0	0.0	0.0	0.0	0.0	1.0	0.0	0.0	0.0	0.0	0.0	0.0	0.0	0.0	0.0	0.0
Dlec1	320256	symbol	M. musculus	320256	M. musculus	Dlec1	deleted in lung and esophageal cancer 1	GO:0008285 negative regulation of cell proliferation;GO:0042127 regulation of cell proliferation;GO:0008283 cell proliferation							0.0	0.0	0.0	0.0	0.0	0.0	0.0	0.0	0.0	0.0	0.0	0.0	0.0	0.0	0.0	0.0	0.0	0.0	0.0	0.0
Bphl	68021	symbol	M. musculus	68021	M. musculus	Bphl	biphenyl hydrolase-like (serine hydrolase, breast epithelial mucin-associated antigen)								0.0	0.0	0.0	0.0	0.0	0.0	0.0	0.0	0.0	0.0	0.0	0.0	0.0	0.0	0.0	0.0	0.0	0.0	1.0	0.0
Pdzk1	59020	symbol	M. musculus	59020	M. musculus	Pdzk1	PDZ domain containing 1	GO:0015879 carnitine transport;GO:0090314 positive regulation of protein targeting to membrane;GO:0015838 amino-acid betaine transport							0.0	0.0	0.0	0.0	0.0	0.0	0.0	0.0	1.0	0.0	0.0	0.0	0.0	0.0	0.0	1.0	1.0	0.0	0.0	0.0
Spats2l	67198	symbol	M. musculus	67198	M. musculus	Spats2l	spermatogenesis associated, serine-rich 2-like	GO:0008150 biological_process							0.0	0.0	0.0	0.0	0.0	0.0	0.0	0.0	0.0	0.0	0.0	0.0	0.0	0.0	0.0	0.0	0.0	0.0	0.0	0.0
Mlxip	208104	symbol	M. musculus	208104	M. musculus	Mlxip	MLX interacting protein	GO:1900402 regulation of carbohydrate metabolic process by regulation of transcription from RNA polymerase II promoter;GO:0006109 regulation of carbohydrate metabolic process;GO:0006913 nucleocytoplasmic transport							0.0	0.0	0.0	0.0	0.0	0.0	0.0	0.0	0.0	0.0	0.0	0.0	0.0	0.0	0.0	0.0	0.0	0.0	0.0	0.0
Sv2a	64051	symbol	M. musculus	64051	M. musculus	Sv2a	synaptic vesicle glycoprotein 2 a	GO:0014052 regulation of gamma-aminobutyric acid secretion;GO:0014051 gamma-aminobutyric acid secretion;GO:0015812 gamma-aminobutyric acid transport							0.0	0.0	0.0	0.0	0.0	0.0	0.0	0.0	1.0	0.0	0.0	0.0	0.0	0.0	0.0	0.0	1.0	0.0	0.0	0.0
Atp6v0a4	140494	symbol	M. musculus	140494	M. musculus	Atp6v0a4	ATPase, H+ transporting, lysosomal V0 subunit A4	GO:0007035 vacuolar acidification;GO:0051452 intracellular pH reduction;GO:0015986 ATP synthesis coupled proton transport							0.0	0.0	0.0	0.0	1.0	1.0	0.0	0.0	1.0	0.0	1.0	0.0	0.0	0.0	0.0	0.0	0.0	0.0	0.0	0.0
Ucn	22226	symbol	M. musculus	22226	M. musculus	Ucn	urocortin	GO:0051461 positive regulation of corticotropin secretion;GO:2000987 positive regulation of behavioral fear response;GO:0051459 regulation of corticotropin secretion							0.0	0.0	0.0	0.0	0.0	0.0	0.0	0.0	1.0	0.0	1.0	0.0	0.0	0.0	0.0	0.0	1.0	0.0	0.0	0.0
Aspdh	68352	symbol	M. musculus	68352	M. musculus	Aspdh	aspartate dehydrogenase domain containing	GO:0006742 NADP catabolic process;GO:0019364 pyridine nucleotide catabolic process;GO:0009435 NAD biosynthetic process							0.0	1.0	0.0	0.0	0.0	0.0	0.0	0.0	0.0	0.0	1.0	0.0	0.0	0.0	0.0	0.0	0.0	0.0	0.0	0.0
Shank1	243961	symbol	M. musculus	243961	M. musculus	Shank1	SH3 and multiple ankyrin repeat domains 1	GO:0050894 determination of affect;GO:2000463 positive regulation of excitatory postsynaptic potential;GO:0046959 habituation							0.0	0.0	0.0	0.0	0.0	0.0	0.0	0.0	1.0	0.0	0.0	0.0	0.0	0.0	0.0	0.0	0.0	0.0	0.0	0.0
Nlrp6	101613	symbol	M. musculus	101613	M. musculus	Nlrp6	NLR family, pyrin domain containing 6	GO:0034122 negative regulation of toll-like receptor signaling pathway;GO:0034121 regulation of toll-like receptor signaling pathway;GO:0002862 negative regulation of inflammatory response to antigenic stimulus							0.0	0.0	0.0	0.0	0.0	0.0	0.0	0.0	0.0	0.0	0.0	0.0	0.0	0.0	0.0	0.0	0.0	0.0	0.0	0.0
Man2a2	140481	symbol	M. musculus	140481	M. musculus	Man2a2	mannosidase 2, alpha 2	GO:0006013 mannose metabolic process;GO:0006517 protein deglycosylation;GO:0006491 N-glycan processing							0.0	0.0	0.0	0.0	0.0	0.0	0.0	0.0	0.0	0.0	0.0	0.0	0.0	0.0	0.0	0.0	0.0	0.0	0.0	0.0
Slco4a1	108115	symbol	M. musculus	108115	M. musculus	Slco4a1	solute carrier organic anion transporter family, member 4a1	GO:0070327 thyroid hormone transport;GO:0042403 thyroid hormone metabolic process;GO:0043252 sodium-independent organic anion transport							0.0	0.0	0.0	0.0	1.0	0.0	0.0	0.0	0.0	1.0	0.0	0.0	0.0	0.0	0.0	0.0	1.0	0.0	0.0	0.0
Mtg1	212508	symbol	M. musculus	212508	M. musculus	Mtg1	mitochondrial ribosome-associated GTPase 1	GO:0044065 regulation of respiratory system process;GO:0070129 regulation of mitochondrial translation;GO:0043576 regulation of respiratory gaseous exchange							0.0	0.0	0.0	0.0	0.0	0.0	0.0	0.0	0.0	0.0	0.0	0.0	0.0	0.0	0.0	0.0	0.0	0.0	0.0	0.0
Gipc2	54120	symbol	M. musculus	54120	M. musculus	Gipc2	GIPC PDZ domain containing family, member 2	GO:0008150 biological_process							0.0	0.0	0.0	0.0	0.0	0.0	0.0	0.0	0.0	0.0	0.0	0.0	0.0	0.0	0.0	0.0	0.0	0.0	0.0	0.0
Whrn	73750	symbol	M. musculus	73750	M. musculus	Whrn	whirlin	GO:0021694 cerebellar Purkinje cell layer formation;GO:1990227 paranodal junction maintenance;GO:0060088 auditory receptor cell stereocilium organization							1.0	0.0	0.0	0.0	0.0	0.0	1.0	0.0	0.0	0.0	0.0	0.0	1.0	0.0	0.0	0.0	0.0	0.0	0.0	0.0
Isg20	57444	symbol	M. musculus	57444	M. musculus	Isg20	interferon-stimulated protein	GO:0000738 DNA catabolic process, exonucleolytic;GO:0045071 negative regulation of viral genome replication;GO:1903901 negative regulation of viral life cycle							0.0	0.0	0.0	0.0	0.0	0.0	0.0	0.0	0.0	0.0	0.0	0.0	0.0	0.0	0.0	0.0	0.0	0.0	0.0	0.0
Ccbl1	70266	gene_synonym	M. musculus	70266	M. musculus	Kyat1	kynurenine aminotransferase 1	GO:0097052 L-kynurenine metabolic process;GO:0070189 kynurenine metabolic process;GO:0042537 benzene-containing compound metabolic process							0.0	1.0	1.0	0.0	0.0	0.0	0.0	1.0	0.0	0.0	0.0	1.0	0.0	0.0	0.0	0.0	0.0	0.0	0.0	0.0
Kmo	98256	symbol	M. musculus	98256	M. musculus	Kmo	kynurenine 3-monooxygenase (kynurenine 3-hydroxylase)	GO:0019441 tryptophan catabolic process to kynurenine;GO:0019805 quinolinate biosynthetic process;GO:0006569 tryptophan catabolic process							0.0	1.0	1.0	0.0	0.0	1.0	0.0	1.0	0.0	0.0	1.0	1.0	0.0	0.0	0.0	0.0	0.0	0.0	0.0	0.0
Ifi203	15950	symbol	M. musculus	15950	M. musculus	Ifi203	interferon activated gene 203	GO:0035458 cellular response to interferon-beta;GO:0035456 response to interferon-beta;GO:0071345 cellular response to cytokine stimulus							0.0	0.0	0.0	0.0	0.0	0.0	0.0	0.0	0.0	0.0	0.0	0.0	0.0	0.0	1.0	0.0	0.0	0.0	0.0	0.0
Stat2	20847	symbol	M. musculus	20847	M. musculus	Stat2	signal transducer and activator of transcription 2	GO:0060337 type I interferon signaling pathway;GO:0090140 regulation of mitochondrial fission;GO:0071357 cellular response to type I interferon							0.0	0.0	0.0	0.0	0.0	0.0	0.0	0.0	0.0	0.0	0.0	0.0	0.0	0.0	0.0	0.0	0.0	0.0	0.0	0.0
Fmo2	55990	symbol	M. musculus	55990	M. musculus	Fmo2	flavin containing monooxygenase 2	GO:0070995 NADPH oxidation;GO:0072592 oxygen metabolic process;GO:0006739 NADP metabolic process							0.0	1.0	0.0	0.0	0.0	1.0	0.0	0.0	0.0	0.0	1.0	0.0	0.0	0.0	0.0	0.0	0.0	0.0	1.0	0.0
Fmo1	14261	symbol	M. musculus	14261	M. musculus	Fmo1	flavin containing monooxygenase 1	GO:0070995 NADPH oxidation;GO:0006739 NADP metabolic process;GO:0009404 toxin metabolic process							0.0	1.0	0.0	0.0	0.0	1.0	0.0	0.0	0.0	0.0	1.0	0.0	0.0	0.0	0.0	0.0	0.0	0.0	1.0	0.0
Ggt6	71522	symbol	M. musculus	71522	M. musculus	Ggt6	gamma-glutamyltransferase 6	GO:0006750 glutathione biosynthetic process;GO:0006751 glutathione catabolic process;GO:0019184 nonribosomal peptide biosynthetic process							0.0	1.0	0.0	0.0	0.0	0.0	0.0	0.0	0.0	0.0	0.0	0.0	0.0	0.0	0.0	0.0	0.0	1.0	0.0	0.0
Adam22	11496	symbol	M. musculus	11496	M. musculus	Adam22	a disintegrin and metallopeptidase domain 22	GO:0022011 myelination in peripheral nervous system;GO:0014044 Schwann cell development;GO:0032292 peripheral nervous system axon ensheathment							0.0	0.0	0.0	0.0	0.0	0.0	0.0	0.0	0.0	0.0	0.0	0.0	0.0	0.0	0.0	0.0	0.0	0.0	0.0	0.0
Aipl1	114230	symbol	M. musculus	114230	M. musculus	Aipl1	aryl hydrocarbon receptor-interacting protein-like 1	GO:0018343 protein farnesylation;GO:0030823 regulation of cGMP metabolic process;GO:0007603 phototransduction, visible light							1.0	0.0	0.0	0.0	0.0	0.0	0.0	0.0	0.0	0.0	1.0	0.0	1.0	0.0	0.0	0.0	0.0	0.0	0.0	0.0
Erc2	238988	symbol	M. musculus	238988	M. musculus	Erc2	ELKS/RAB6-interacting/CAST family member 2								0.0	0.0	0.0	0.0	0.0	0.0	0.0	0.0	0.0	0.0	0.0	0.0	0.0	0.0	0.0	0.0	0.0	0.0	0.0	0.0
Apobec2	11811	symbol	M. musculus	11811	M. musculus	Apobec2	apolipoprotein B mRNA editing enzyme, catalytic polypeptide 2	GO:0016554 cytidine to uridine editing;GO:0080111 DNA demethylation;GO:0016553 base conversion or substitution editing							0.0	0.0	0.0	0.0	0.0	0.0	0.0	0.0	0.0	0.0	0.0	0.0	0.0	0.0	0.0	0.0	0.0	0.0	0.0	0.0
Scamp5	56807	symbol	M. musculus	56807	M. musculus	Scamp5	secretory carrier membrane protein 5	GO:0045956 positive regulation of calcium ion-dependent exocytosis;GO:1903307 positive regulation of regulated secretory pathway;GO:0050715 positive regulation of cytokine secretion							0.0	0.0	0.0	0.0	0.0	0.0	0.0	0.0	0.0	0.0	0.0	0.0	0.0	0.0	0.0	0.0	0.0	0.0	0.0	0.0
Chi3l3	12655	gene_synonym	M. musculus	12655	M. musculus	Chil3	chitinase-like 3	GO:0006032 chitin catabolic process;GO:1901072 glucosamine-containing compound catabolic process;GO:0046348 amino sugar catabolic process							0.0	1.0	0.0	0.0	0.0	1.0	0.0	0.0	0.0	0.0	0.0	0.0	0.0	0.0	0.0	0.0	0.0	0.0	0.0	0.0
Slc22a2	20518	symbol	M. musculus	20518	M. musculus	Slc22a2	solute carrier family 22 (organic cation transporter), member 2	GO:0015697 quaternary ammonium group transport;GO:0015874 norepinephrine transport;GO:0051608 histamine transport							0.0	0.0	0.0	0.0	1.0	0.0	0.0	0.0	0.0	0.0	0.0	0.0	0.0	0.0	0.0	1.0	0.0	0.0	0.0	0.0
Lrit1	239037	symbol	M. musculus	239037	M. musculus	Lrit1	leucine-rich repeat, immunoglobulin-like and transmembrane domains 1	GO:0008150 biological_process							0.0	0.0	0.0	0.0	0.0	0.0	0.0	0.0	0.0	0.0	0.0	0.0	0.0	0.0	0.0	0.0	0.0	0.0	0.0	0.0
Grid1	14803	symbol	M. musculus	14803	M. musculus	Grid1	glutamate receptor, ionotropic, delta 1	GO:0035176 social behavior;GO:0051703 intraspecies interaction between organisms;GO:0051705 multi-organism behavior							0.0	0.0	0.0	0.0	0.0	0.0	0.0	0.0	0.0	0.0	0.0	0.0	0.0	0.0	0.0	0.0	0.0	0.0	0.0	0.0
Pklr	18770	symbol	M. musculus	18770	M. musculus	Pklr	pyruvate kinase liver and red blood cell	GO:0042866 pyruvate biosynthetic process;GO:0006096 glycolytic process;GO:0006754 ATP biosynthetic process							0.0	1.0	1.0	0.0	0.0	1.0	0.0	0.0	0.0	0.0	1.0	1.0	0.0	0.0	0.0	1.0	0.0	0.0	0.0	1.0
Stx3	20908	symbol	M. musculus	20908	M. musculus	Stx3	syntaxin 3	GO:0098967 exocytic insertion of neurotransmitter receptor to postsynaptic membrane;GO:0098881 exocytic insertion of neurotransmitter receptor to plasma membrane;GO:0098969 neurotransmitter receptor transport to postsynaptic membrane							0.0	0.0	0.0	0.0	0.0	0.0	0.0	0.0	0.0	0.0	0.0	0.0	0.0	0.0	0.0	0.0	0.0	0.0	0.0	0.0
Upk2	22269	symbol	M. musculus	22269	M. musculus	Upk2	uroplakin 2	GO:0030855 epithelial cell differentiation;GO:0060429 epithelium development;GO:0009888 tissue development							0.0	0.0	0.0	0.0	0.0	0.0	0.0	0.0	0.0	0.0	0.0	0.0	0.0	0.0	0.0	0.0	0.0	0.0	0.0	0.0
Rbp3	19661	symbol	M. musculus	19661	M. musculus	Rbp3	retinol binding protein 3, interstitial	GO:0007601 visual perception;GO:0050953 sensory perception of light stimulus;GO:0007600 sensory perception							1.0	0.0	0.0	0.0	0.0	0.0	0.0	0.0	0.0	0.0	0.0	0.0	0.0	0.0	0.0	0.0	0.0	0.0	0.0	0.0
Kif21b	16565	symbol	M. musculus	16565	M. musculus	Kif21b	kinesin family member 21B	GO:0007018 microtubule-based movement;GO:0007017 microtubule-based process;GO:0006928 movement of cell or subcellular component							0.0	0.0	0.0	0.0	0.0	0.0	0.0	0.0	0.0	0.0	0.0	0.0	0.0	0.0	0.0	0.0	0.0	0.0	0.0	0.0
Plekha6	240753	symbol	M. musculus	240753	M. musculus	Plekha6	pleckstrin homology domain containing, family A member 6	GO:0008150 biological_process							0.0	0.0	0.0	0.0	0.0	0.0	0.0	0.0	0.0	0.0	0.0	0.0	0.0	0.0	0.0	0.0	0.0	0.0	0.0	0.0
Lad1	16763	symbol	M. musculus	16763	M. musculus	Lad1	ladinin								0.0	0.0	0.0	0.0	0.0	0.0	0.0	0.0	0.0	0.0	0.0	0.0	0.0	0.0	0.0	0.0	0.0	0.0	0.0	0.0
Abhd14b	76491	symbol	M. musculus	76491	M. musculus	Abhd14b	abhydrolase domain containing 14b	GO:0045944 positive regulation of transcription from RNA polymerase II promoter;GO:0045893 positive regulation of transcription, DNA-templated;GO:1903508 positive regulation of nucleic acid-templated transcription							0.0	0.0	0.0	0.0	0.0	0.0	0.0	0.0	0.0	0.0	0.0	0.0	0.0	0.0	0.0	0.0	0.0	0.0	1.0	0.0
Bhmt2	64918	symbol	M. musculus	64918	M. musculus	Bhmt2	betaine-homocysteine methyltransferase 2	GO:0071267 L-methionine salvage;GO:0071265 L-methionine biosynthetic process;GO:0033477 S-methylmethionine metabolic process							0.0	1.0	1.0	0.0	0.0	1.0	0.0	1.0	0.0	0.0	0.0	0.0	0.0	0.0	0.0	0.0	0.0	1.0	0.0	0.0
Pm20d1	212933	symbol	M. musculus	212933	M. musculus	Pm20d1	peptidase M20 domain containing 1	GO:2000275 regulation of oxidative phosphorylation uncoupler activity;GO:0010155 regulation of proton transport;GO:0043605 cellular amide catabolic process							0.0	1.0	0.0	0.0	0.0	0.0	0.0	1.0	1.0	0.0	0.0	0.0	1.0	0.0	0.0	0.0	0.0	0.0	0.0	0.0
Isl1	16392	symbol	M. musculus	16392	M. musculus	Isl1	ISL1 transcription factor, LIM/homeodomain	GO:0071657 positive regulation of granulocyte colony-stimulating factor production;GO:0003266 regulation of secondary heart field cardioblast proliferation;GO:0021524 visceral motor neuron differentiation							0.0	0.0	0.0	0.0	0.0	0.0	0.0	0.0	0.0	0.0	0.0	0.0	0.0	1.0	0.0	0.0	0.0	0.0	0.0	0.0
Fam92b	436062	symbol	M. musculus	436062	M. musculus	Fam92b	family with sequence similarity 92, member B	GO:0030030 cell projection organization;GO:0016043 cellular component organization;GO:0071840 cellular component organization or biogenesis							0.0	0.0	0.0	0.0	0.0	0.0	0.0	0.0	0.0	0.0	0.0	0.0	0.0	0.0	0.0	0.0	0.0	0.0	0.0	0.0
Lhfpl4	269788	symbol	M. musculus	269788	M. musculus	Lhfpl4	lipoma HMGIC fusion partner-like protein 4	GO:0008150 biological_process							0.0	0.0	0.0	0.0	0.0	0.0	0.0	0.0	0.0	0.0	0.0	0.0	0.0	0.0	0.0	0.0	0.0	0.0	0.0	0.0
Sorcs1	58178	symbol	M. musculus	58178	M. musculus	Sorcs1	sortilin-related VPS10 domain containing receptor 1								0.0	0.0	0.0	0.0	0.0	0.0	0.0	0.0	0.0	0.0	0.0	0.0	0.0	0.0	0.0	0.0	0.0	0.0	0.0	0.0
1700048O20Rik	69430	symbol	M. musculus	69430	M. musculus	1700048O20Rik	RIKEN cDNA 1700048O20 gene	GO:0008150 biological_process							0.0	0.0	0.0	0.0	0.0	0.0	0.0	0.0	0.0	0.0	0.0	0.0	0.0	0.0	0.0	0.0	0.0	0.0	0.0	0.0
Fmn1	14260	symbol	M. musculus	14260	M. musculus	Fmn1	formin 1	GO:0072092 ureteric bud invasion;GO:0072093 metanephric renal vesicle formation;GO:0060677 ureteric bud elongation							0.0	0.0	0.0	0.0	0.0	0.0	0.0	0.0	0.0	0.0	0.0	0.0	0.0	0.0	0.0	0.0	0.0	0.0	0.0	0.0
S100a1	20193	symbol	M. musculus	20193	M. musculus	S100a1	S100 calcium binding protein A1	GO:1901387 positive regulation of voltage-gated calcium channel activity;GO:1901021 positive regulation of calcium ion transmembrane transporter activity;GO:1901385 regulation of voltage-gated calcium channel activity							0.0	0.0	0.0	0.0	0.0	0.0	0.0	0.0	1.0	0.0	0.0	0.0	0.0	0.0	0.0	0.0	0.0	0.0	0.0	0.0
Defb29	75400	symbol	M. musculus	75400	M. musculus	Defb29	defensin beta 29	GO:0042742 defense response to bacterium;GO:0009617 response to bacterium;GO:0098542 defense response to other organism							0.0	0.0	0.0	0.0	0.0	0.0	0.0	0.0	0.0	0.0	0.0	0.0	0.0	0.0	0.0	0.0	0.0	0.0	0.0	0.0
Crb3	224912	symbol	M. musculus	224912	M. musculus	Crb3	crumbs family member 3	GO:0045198 establishment of epithelial cell apical/basal polarity;GO:0035089 establishment of apical/basal cell polarity;GO:0030859 polarized epithelial cell differentiation							0.0	0.0	0.0	0.0	0.0	0.0	0.0	0.0	0.0	0.0	0.0	0.0	0.0	0.0	0.0	0.0	0.0	0.0	0.0	0.0
Pfn3	75477	symbol	M. musculus	75477	M. musculus	Pfn3	profilin 3	GO:0032233 positive regulation of actin filament bundle assembly;GO:0032231 regulation of actin filament bundle assembly;GO:0030833 regulation of actin filament polymerization							0.0	0.0	0.0	0.0	0.0	0.0	0.0	0.0	0.0	0.0	0.0	0.0	0.0	0.0	0.0	0.0	0.0	0.0	0.0	0.0
D3Bwg0562e	229791	gene_synonym	M. musculus	229791	M. musculus	Plppr4	phospholipid phosphatase related 4	GO:0046839 phospholipid dephosphorylation;GO:0007409 axonogenesis;GO:0048839 inner ear development							0.0	0.0	0.0	0.0	0.0	0.0	1.0	0.0	0.0	0.0	0.0	0.0	0.0	0.0	0.0	0.0	0.0	0.0	0.0	0.0
Defb1	13214	symbol	M. musculus	13214	M. musculus	Defb1	defensin beta 1	GO:0042742 defense response to bacterium;GO:0009617 response to bacterium;GO:0098542 defense response to other organism							0.0	0.0	0.0	0.0	0.0	0.0	0.0	0.0	0.0	0.0	0.0	0.0	0.0	0.0	0.0	0.0	0.0	0.0	0.0	0.0
Tst	22117	symbol	M. musculus	22117	M. musculus	Tst	thiosulfate sulfurtransferase, mitochondrial	GO:0035928 rRNA import into mitochondrion;GO:0051029 rRNA transport;GO:1990542 mitochondrial transmembrane transport							0.0	0.0	0.0	0.0	0.0	0.0	0.0	0.0	0.0	0.0	0.0	0.0	0.0	0.0	0.0	0.0	0.0	0.0	0.0	0.0
Gvin1	74558	symbol	M. musculus	74558	M. musculus	Gvin1	GTPase, very large interferon inducible 1	GO:0008150 biological_process							0.0	0.0	0.0	0.0	0.0	0.0	0.0	0.0	0.0	0.0	0.0	0.0	0.0	0.0	0.0	0.0	0.0	0.0	0.0	0.0
Ifit2	15958	symbol	M. musculus	15958	M. musculus	Ifit2	interferon-induced protein with tetratricopeptide repeats 2	GO:0035457 cellular response to interferon-alpha;GO:0035455 response to interferon-alpha;GO:0032091 negative regulation of protein binding							0.0	0.0	0.0	0.0	0.0	0.0	0.0	0.0	0.0	0.0	0.0	0.0	0.0	0.0	0.0	0.0	0.0	0.0	0.0	0.0
Tmem174	68344	symbol	M. musculus	68344	M. musculus	Tmem174	transmembrane protein 174	GO:0008150 biological_process							0.0	0.0	0.0	0.0	0.0	0.0	0.0	0.0	0.0	0.0	0.0	0.0	0.0	0.0	0.0	0.0	0.0	0.0	0.0	0.0
Camk2n1	66259	symbol	M. musculus	66259	M. musculus	Camk2n1	calcium/calmodulin-dependent protein kinase II inhibitor 1	GO:1904030 negative regulation of cyclin-dependent protein kinase activity;GO:0070373 negative regulation of ERK1 and ERK2 cascade;GO:0043409 negative regulation of MAPK cascade							0.0	0.0	0.0	0.0	0.0	0.0	0.0	0.0	0.0	0.0	0.0	0.0	0.0	0.0	0.0	0.0	0.0	0.0	0.0	0.0
Gm5424	432466	symbol	M. musculus	432466	M. musculus	Gm5424	argininosuccinate synthase pseudogene								0.0	0.0	0.0	0.0	0.0	0.0	0.0	0.0	0.0	0.0	0.0	0.0	0.0	0.0	0.0	0.0	0.0	0.0	0.0	0.0
0610010O12Rik	66060	gene_synonym	M. musculus	66060	M. musculus	Cystm1	cysteine-rich transmembrane module containing 1								0.0	0.0	0.0	0.0	0.0	0.0	0.0	0.0	0.0	0.0	0.0	0.0	0.0	0.0	0.0	0.0	0.0	0.0	0.0	0.0
AI646023	192734	gene_synonym	M. musculus	192734	M. musculus	Lrrc75b	leucine rich repeat containing 75B	GO:0008150 biological_process							0.0	0.0	0.0	0.0	0.0	0.0	0.0	0.0	0.0	0.0	0.0	0.0	0.0	0.0	0.0	0.0	0.0	0.0	0.0	0.0
Irgm1	15944	symbol	M. musculus	15944	M. musculus	Irgm1	immunity-related GTPase family M member 1	GO:0060335 positive regulation of interferon-gamma-mediated signaling pathway;GO:1901098 positive regulation of autophagosome maturation;GO:0060332 positive regulation of response to interferon-gamma							0.0	0.0	0.0	0.0	0.0	0.0	0.0	0.0	0.0	0.0	0.0	0.0	0.0	0.0	1.0	0.0	0.0	0.0	0.0	0.0
Ankrd33	208258	symbol	M. musculus	208258	M. musculus	Ankrd33	ankyrin repeat domain 33	GO:2000678 negative regulation of transcription regulatory region DNA binding;GO:0035914 skeletal muscle cell differentiation;GO:2000677 regulation of transcription regulatory region DNA binding							0.0	0.0	0.0	0.0	0.0	0.0	0.0	0.0	0.0	0.0	0.0	0.0	0.0	0.0	0.0	0.0	0.0	0.0	0.0	0.0
Prr15l	217138	symbol	M. musculus	217138	M. musculus	Prr15l	proline rich 15-like	GO:0008150 biological_process							0.0	0.0	0.0	0.0	0.0	0.0	0.0	0.0	0.0	0.0	0.0	0.0	0.0	0.0	0.0	0.0	0.0	0.0	0.0	0.0
Dync2h1	110350	symbol	M. musculus	110350	M. musculus	Dync2h1	dynein cytoplasmic 2 heavy chain 1	GO:0035721 intraciliary retrograde transport;GO:0042073 intraciliary transport;GO:0021522 spinal cord motor neuron differentiation							0.0	0.0	0.0	0.0	0.0	0.0	0.0	0.0	0.0	0.0	0.0	0.0	0.0	1.0	0.0	0.0	0.0	0.0	0.0	0.0
Kcnv2	240595	symbol	M. musculus	240595	M. musculus	Kcnv2	potassium channel, subfamily V, member 2	GO:0071805 potassium ion transmembrane transport;GO:0071804 cellular potassium ion transport;GO:0051260 protein homooligomerization							0.0	0.0	0.0	0.0	0.0	0.0	0.0	0.0	1.0	0.0	0.0	0.0	0.0	0.0	0.0	0.0	0.0	0.0	0.0	0.0
Rnf152	320311	symbol	M. musculus	320311	M. musculus	Rnf152	ring finger protein 152	GO:1904262 negative regulation of TORC1 signaling;GO:0034198 cellular response to amino acid starvation;GO:1903432 regulation of TORC1 signaling							0.0	0.0	0.0	0.0	0.0	0.0	0.0	0.0	0.0	0.0	0.0	0.0	0.0	0.0	0.0	0.0	0.0	0.0	0.0	0.0
BC025446	223631	symbol	M. musculus	223631	M. musculus	BC025446	cDNA sequence BC025446	GO:0008150 biological_process							0.0	0.0	0.0	0.0	0.0	0.0	0.0	0.0	0.0	0.0	0.0	0.0	0.0	0.0	0.0	0.0	0.0	0.0	0.0	0.0
Tmem229a	319832	symbol	M. musculus	319832	M. musculus	Tmem229a	transmembrane protein 229A	GO:0008150 biological_process							0.0	0.0	0.0	0.0	0.0	0.0	0.0	0.0	0.0	0.0	0.0	0.0	0.0	0.0	0.0	0.0	0.0	0.0	0.0	0.0
Scrt1	170729	symbol	M. musculus	170729	M. musculus	Scrt1	scratch family zinc finger 1	GO:2001222 regulation of neuron migration;GO:0001764 neuron migration;GO:0000122 negative regulation of transcription from RNA polymerase II promoter							0.0	0.0	0.0	0.0	0.0	0.0	0.0	0.0	0.0	0.0	0.0	0.0	0.0	0.0	0.0	0.0	0.0	0.0	0.0	0.0
Fam171b	241520	symbol	M. musculus	241520	M. musculus	Fam171b	family with sequence similarity 171, member B	GO:0008150 biological_process							0.0	0.0	0.0	0.0	0.0	0.0	0.0	0.0	0.0	0.0	0.0	0.0	0.0	0.0	0.0	0.0	0.0	0.0	0.0	0.0
Rtbdn	234542	symbol	M. musculus	234542	M. musculus	Rtbdn	retbindin	GO:0008150 biological_process							0.0	0.0	0.0	0.0	0.0	0.0	0.0	0.0	0.0	0.0	0.0	0.0	0.0	0.0	0.0	0.0	0.0	0.0	0.0	0.0
Sorl1	20660	symbol	M. musculus	20660	M. musculus	Sorl1	sortilin-related receptor, LDLR class A repeats-containing	GO:1902963 negative regulation of metalloendopeptidase activity involved in amyloid precursor protein catabolic process;GO:1902960 negative regulation of aspartic-type endopeptidase activity involved in amyloid precursor protein catabolic process;GO:1902955 positive regulation of early endosome to recycling endosome transport							0.0	0.0	0.0	0.0	0.0	0.0	0.0	0.0	0.0	1.0	0.0	0.0	0.0	0.0	0.0	0.0	1.0	0.0	0.0	0.0
Chchd10	103172	symbol	M. musculus	103172	M. musculus	Chchd10	coiled-coil-helix-coiled-coil-helix domain containing 10	GO:2000984 negative regulation of ATP citrate synthase activity;GO:2000983 regulation of ATP citrate synthase activity;GO:0006754 ATP biosynthetic process							0.0	0.0	0.0	0.0	0.0	1.0	0.0	0.0	0.0	0.0	1.0	0.0	0.0	0.0	0.0	0.0	0.0	0.0	0.0	0.0
Sprr1a	20753	symbol	M. musculus	20753	M. musculus	Sprr1a	small proline-rich protein 1A	GO:0031424 keratinization;GO:0018149 peptide cross-linking;GO:0030216 keratinocyte differentiation							0.0	0.0	0.0	0.0	0.0	0.0	0.0	0.0	0.0	0.0	0.0	0.0	0.0	0.0	0.0	0.0	0.0	0.0	0.0	0.0
Pcdhb11	93882	symbol	M. musculus	93882	M. musculus	Pcdhb11	protocadherin beta 11	GO:0007416 synapse assembly;GO:0007268 chemical synaptic transmission;GO:0098916 anterograde trans-synaptic signaling							0.0	0.0	0.0	0.0	0.0	0.0	0.0	0.0	0.0	0.0	0.0	0.0	0.0	0.0	0.0	0.0	0.0	0.0	0.0	0.0
Samd7	75953	symbol	M. musculus	75953	M. musculus	Samd7	sterile alpha motif domain containing 7	GO:0010629 negative regulation of gene expression;GO:0010605 negative regulation of macromolecule metabolic process;GO:0009892 negative regulation of metabolic process							0.0	0.0	0.0	0.0	0.0	0.0	0.0	0.0	0.0	0.0	0.0	0.0	0.0	0.0	0.0	0.0	0.0	0.0	0.0	0.0
Hbb-b1	15129	symbol	M. musculus	15129	M. musculus	Hbb-b1	hemoglobin, beta adult major chain	GO:0010999 regulation of eIF2 alpha phosphorylation by heme;GO:0010998 regulation of translational initiation by eIF2 alpha phosphorylation;GO:0043558 regulation of translational initiation in response to stress							0.0	0.0	0.0	0.0	0.0	0.0	0.0	0.0	0.0	0.0	0.0	0.0	0.0	0.0	0.0	1.0	0.0	0.0	0.0	0.0
Robo2	268902	symbol	M. musculus	268902	M. musculus	Robo2	roundabout guidance receptor 2	GO:0021891 olfactory bulb interneuron development;GO:0016199 axon midline choice point recognition;GO:0050925 negative regulation of negative chemotaxis							0.0	0.0	0.0	0.0	0.0	0.0	0.0	0.0	0.0	0.0	0.0	0.0	0.0	0.0	0.0	0.0	0.0	0.0	0.0	0.0
Slc22a30	319800	symbol	M. musculus	319800	M. musculus	Slc22a30	solute carrier family 22, member 30	GO:0015747 urate transport;GO:0043252 sodium-independent organic anion transport;GO:0015711 organic anion transport							0.0	0.0	0.0	0.0	0.0	0.0	0.0	0.0	0.0	0.0	0.0	0.0	0.0	0.0	0.0	0.0	1.0	0.0	0.0	0.0
5430435G22Rik	226421	gene_synonym	M. musculus	226421	M. musculus	Rab7b	RAB7B, member RAS oncogene family	GO:0034164 negative regulation of toll-like receptor 9 signaling pathway;GO:0034144 negative regulation of toll-like receptor 4 signaling pathway;GO:0034163 regulation of toll-like receptor 9 signaling pathway							0.0	0.0	0.0	0.0	0.0	0.0	0.0	0.0	0.0	0.0	0.0	0.0	0.0	0.0	1.0	0.0	0.0	0.0	0.0	0.0
Oas1a	246730	symbol	M. musculus	246730	M. musculus	Oas1a	2'-5' oligoadenylate synthetase 1A	GO:0048525 negative regulation of viral process;GO:0050792 regulation of viral process;GO:0006164 purine nucleotide biosynthetic process							0.0	0.0	0.0	0.0	0.0	0.0	0.0	0.0	0.0	0.0	1.0	0.0	0.0	0.0	0.0	0.0	0.0	0.0	0.0	0.0
Socs3	12702	symbol	M. musculus	12702	M. musculus	Socs3	suppressor of cytokine signaling 3	GO:0060708 spongiotrophoblast differentiation;GO:0060670 branching involved in labyrinthine layer morphogenesis;GO:0046627 negative regulation of insulin receptor signaling pathway							0.0	0.0	0.0	0.0	0.0	0.0	0.0	0.0	0.0	0.0	0.0	0.0	0.0	1.0	0.0	0.0	0.0	0.0	0.0	0.0
Rdh8	235033	symbol	M. musculus	235033	M. musculus	Rdh8	retinol dehydrogenase 8	GO:0042572 retinol metabolic process;GO:0001523 retinoid metabolic process;GO:0016101 diterpenoid metabolic process							1.0	0.0	0.0	0.0	0.0	0.0	0.0	0.0	0.0	1.0	0.0	0.0	0.0	0.0	0.0	0.0	0.0	0.0	0.0	0.0
Iigp1	60440	symbol	M. musculus	60440	M. musculus	Iigp1	interferon inducible GTPase 1	GO:0042832 defense response to protozoan;GO:0035458 cellular response to interferon-beta;GO:0001562 response to protozoan							0.0	0.0	0.0	0.0	0.0	0.0	0.0	0.0	0.0	0.0	0.0	0.0	0.0	0.0	1.0	0.0	0.0	0.0	0.0	0.0
Cadps	27062	symbol	M. musculus	27062	M. musculus	Cadps	Ca2+-dependent secretion activator	GO:0099525 presynaptic dense core vesicle exocytosis;GO:0099011 neuronal dense core vesicle exocytosis;GO:0016082 synaptic vesicle priming							0.0	0.0	0.0	0.0	0.0	0.0	0.0	0.0	0.0	0.0	0.0	0.0	0.0	0.0	0.0	1.0	0.0	0.0	0.0	0.0
Thnsl2	232078	symbol	M. musculus	232078	M. musculus	Thnsl2	threonine synthase-like 2 (bacterial)	GO:0046360 2-oxobutyrate biosynthetic process;GO:0046361 2-oxobutyrate metabolic process;GO:0009088 threonine biosynthetic process							0.0	0.0	1.0	0.0	0.0	0.0	0.0	1.0	0.0	0.0	0.0	0.0	0.0	0.0	0.0	0.0	0.0	0.0	0.0	0.0
Mettl7a1	70152	symbol	M. musculus	70152	M. musculus	Mettl7a1	methyltransferase like 7A1								0.0	0.0	0.0	0.0	0.0	0.0	0.0	0.0	0.0	0.0	0.0	0.0	0.0	0.0	0.0	0.0	0.0	0.0	0.0	0.0
Msra	110265	symbol	M. musculus	110265	M. musculus	Msra	methionine sulfoxide reductase A	GO:0007568 aging;GO:0055114 oxidation-reduction process;GO:0032502 developmental process							0.0	0.0	0.0	0.0	0.0	0.0	0.0	0.0	0.0	0.0	0.0	0.0	0.0	0.0	0.0	0.0	0.0	0.0	0.0	0.0
Fsd1l	319636	symbol	M. musculus	319636	M. musculus	Fsd1l	fibronectin type III and SPRY domain containing 1-like	GO:0008150 biological_process							0.0	0.0	0.0	0.0	0.0	0.0	0.0	0.0	0.0	0.0	0.0	0.0	0.0	0.0	0.0	0.0	0.0	0.0	0.0	0.0
Cadm4	260299	symbol	M. musculus	260299	M. musculus	Cadm4	cell adhesion molecule 4	GO:0007157 heterophilic cell-cell adhesion via plasma membrane cell adhesion molecules;GO:0007156 homophilic cell adhesion via plasma membrane adhesion molecules;GO:0098742 cell-cell adhesion via plasma-membrane adhesion molecules							0.0	0.0	0.0	0.0	0.0	0.0	0.0	0.0	0.0	0.0	0.0	0.0	0.0	0.0	0.0	0.0	0.0	0.0	0.0	0.0
Nyap2	241134	symbol	M. musculus	241134	M. musculus	Nyap2	neuronal tyrosine-phophorylated phosphoinositide 3-kinase adaptor 2	GO:0014065 phosphatidylinositol 3-kinase signaling;GO:0048015 phosphatidylinositol-mediated signaling;GO:0048017 inositol lipid-mediated signaling							0.0	0.0	0.0	0.0	0.0	0.0	0.0	0.0	0.0	0.0	0.0	0.0	0.0	0.0	0.0	0.0	0.0	0.0	0.0	0.0
0610012H03Rik	74088	gene_synonym	M. musculus	74088	M. musculus	Them7	thioesterase superfamily member 7	GO:0008150 biological_process							0.0	0.0	0.0	0.0	0.0	0.0	0.0	0.0	0.0	0.0	0.0	0.0	0.0	0.0	0.0	0.0	0.0	0.0	0.0	0.0
Zfp459	328274	symbol	M. musculus	328274	M. musculus	Zfp459	zinc finger protein 459	GO:0008150 biological_process							0.0	0.0	0.0	0.0	0.0	0.0	0.0	0.0	0.0	0.0	0.0	0.0	0.0	0.0	0.0	0.0	0.0	0.0	0.0	0.0
Fmnl1	57778	symbol	M. musculus	57778	M. musculus	Fmnl1	formin-like 1	GO:0051014 actin filament severing;GO:0006929 substrate-dependent cell migration;GO:0008360 regulation of cell shape							0.0	0.0	0.0	0.0	0.0	0.0	0.0	0.0	0.0	0.0	0.0	0.0	0.0	0.0	0.0	0.0	0.0	0.0	0.0	0.0
A430033K04Rik	243308	symbol	M. musculus	243308	M. musculus	A430033K04Rik	RIKEN cDNA A430033K04 gene	GO:0045892 negative regulation of transcription, DNA-templated;GO:1903507 negative regulation of nucleic acid-templated transcription;GO:1902679 negative regulation of RNA biosynthetic process							0.0	0.0	0.0	0.0	0.0	0.0	0.0	0.0	0.0	0.0	0.0	0.0	0.0	0.0	0.0	0.0	0.0	0.0	0.0	0.0
Sag	20215	symbol	M. musculus	20215	M. musculus	Sag	S-antigen, retina and pineal gland (arrestin)	GO:0007601 visual perception;GO:0050953 sensory perception of light stimulus;GO:0007600 sensory perception							1.0	0.0	0.0	0.0	0.0	0.0	0.0	0.0	0.0	0.0	0.0	0.0	0.0	0.0	0.0	0.0	0.0	0.0	0.0	0.0
Ptprn2	19276	symbol	M. musculus	19276	M. musculus	Ptprn2	protein tyrosine phosphatase, receptor type, N polypeptide 2	GO:0035773 insulin secretion involved in cellular response to glucose stimulus;GO:0034260 negative regulation of GTPase activity;GO:0071333 cellular response to glucose stimulus							0.0	0.0	0.0	0.0	0.0	0.0	0.0	0.0	1.0	0.0	0.0	0.0	0.0	0.0	0.0	0.0	0.0	0.0	0.0	0.0
1700022P22Rik	75558	gene_synonym	M. musculus	75558	M. musculus	Spata45	spermatogenesis associated 45	GO:0008150 biological_process							0.0	0.0	0.0	0.0	0.0	0.0	0.0	0.0	0.0	0.0	0.0	0.0	0.0	0.0	0.0	0.0	0.0	0.0	0.0	0.0
Cml1	66116	gene_synonym	M. musculus	66116	M. musculus	Nat8f1	N-acetyltransferase 8 (GCN5-related) family member 1	GO:0018003 peptidyl-lysine N6-acetylation;GO:0001702 gastrulation with mouth forming second;GO:0050435 amyloid-beta metabolic process							0.0	0.0	0.0	0.0	0.0	0.0	0.0	0.0	0.0	0.0	0.0	0.0	0.0	0.0	0.0	0.0	0.0	0.0	0.0	0.0
Ugt2b37	112417	symbol	M. musculus	112417	M. musculus	Ugt2b37	UDP glucuronosyltransferase 2 family, polypeptide B37								0.0	0.0	0.0	0.0	0.0	0.0	0.0	0.0	0.0	0.0	0.0	1.0	0.0	0.0	0.0	0.0	0.0	0.0	1.0	0.0
Adtrp	109254	symbol	M. musculus	109254	M. musculus	Adtrp	androgen dependent TFPI regulating protein	GO:0008150 biological_process							0.0	0.0	0.0	0.0	0.0	0.0	0.0	0.0	0.0	0.0	0.0	0.0	0.0	0.0	0.0	0.0	0.0	0.0	0.0	0.0
Palld	72333	symbol	M. musculus	72333	M. musculus	Palld	palladin, cytoskeletal associated protein	GO:0071803 positive regulation of podosome assembly;GO:0003334 keratinocyte development;GO:0071801 regulation of podosome assembly							0.0	0.0	0.0	0.0	0.0	0.0	0.0	0.0	0.0	0.0	0.0	0.0	0.0	0.0	0.0	0.0	0.0	0.0	0.0	0.0
Kl	16591	symbol	M. musculus	16591	M. musculus	Kl	klotho	GO:0042421 norepinephrine biosynthetic process;GO:0090080 positive regulation of MAPKKK cascade by fibroblast growth factor receptor signaling pathway;GO:0042415 norepinephrine metabolic process							0.0	0.0	0.0	0.0	0.0	0.0	0.0	0.0	1.0	1.0	0.0	0.0	0.0	0.0	0.0	0.0	0.0	0.0	0.0	0.0
Adra2b	11552	symbol	M. musculus	11552	M. musculus	Adra2b	adrenergic receptor, alpha 2b	GO:0035625 epidermal growth factor-activated receptor transactivation by G-protein coupled receptor signaling pathway;GO:0003056 regulation of vascular smooth muscle contraction;GO:0045741 positive regulation of epidermal growth factor-activated receptor activity							0.0	0.0	0.0	0.0	0.0	0.0	0.0	0.0	0.0	0.0	0.0	0.0	0.0	1.0	0.0	0.0	0.0	0.0	0.0	0.0
Lilrb3	18733	gene_synonym	M. musculus	18733	M. musculus	Pirb	paired Ig-like receptor B	GO:1900454 positive regulation of long term synaptic depression;GO:1900452 regulation of long term synaptic depression;GO:1900271 regulation of long-term synaptic potentiation							0.0	0.0	0.0	0.0	0.0	0.0	0.0	0.0	0.0	0.0	0.0	0.0	0.0	0.0	0.0	0.0	0.0	0.0	0.0	0.0
C1qtnf3	81799	symbol	M. musculus	81799	M. musculus	C1qtnf3	C1q and tumor necrosis factor related protein 3	GO:0070165 positive regulation of adiponectin secretion;GO:1900165 negative regulation of interleukin-6 secretion;GO:0042347 negative regulation of NF-kappaB import into nucleus							0.0	0.0	1.0	0.0	0.0	0.0	0.0	0.0	1.0	0.0	0.0	0.0	0.0	0.0	0.0	0.0	0.0	0.0	0.0	0.0
Fxyd2	11936	symbol	M. musculus	11936	M. musculus	Fxyd2	FXYD domain-containing ion transport regulator 2	GO:2000649 regulation of sodium ion transmembrane transporter activity;GO:1902305 regulation of sodium ion transmembrane transport;GO:0002028 regulation of sodium ion transport							0.0	0.0	0.0	0.0	1.0	0.0	0.0	0.0	1.0	0.0	0.0	0.0	0.0	0.0	0.0	0.0	0.0	0.0	0.0	0.0
Chpt1	212862	symbol	M. musculus	212862	M. musculus	Chpt1	choline phosphotransferase 1	GO:0006663 platelet activating factor biosynthetic process;GO:0046469 platelet activating factor metabolic process;GO:0006656 phosphatidylcholine biosynthetic process							0.0	0.0	1.0	1.0	0.0	1.0	0.0	0.0	0.0	0.0	1.0	0.0	0.0	0.0	0.0	0.0	0.0	0.0	0.0	0.0
Pyroxd2	74580	symbol	M. musculus	74580	M. musculus	Pyroxd2	pyridine nucleotide-disulphide oxidoreductase domain 2	GO:0055114 oxidation-reduction process;GO:0008152 metabolic process;GO:0008150 biological_process							0.0	0.0	0.0	0.0	0.0	0.0	0.0	0.0	0.0	0.0	0.0	0.0	0.0	0.0	0.0	0.0	0.0	0.0	0.0	0.0
H2-Q7	15018	symbol	M. musculus	15018	M. musculus	H2-Q7	histocompatibility 2, Q region locus 7	GO:0002474 antigen processing and presentation of peptide antigen via MHC class I;GO:0007566 embryo implantation;GO:0071346 cellular response to interferon-gamma							0.0	0.0	0.0	0.0	0.0	0.0	0.0	0.0	0.0	0.0	0.0	0.0	0.0	0.0	1.0	0.0	0.0	0.0	0.0	0.0
B2m	12010	symbol	M. musculus	12010	M. musculus	B2m	beta-2 microglobulin	GO:1904440 positive regulation of ferrous iron import across plasma membrane;GO:1904438 regulation of ferrous iron import across plasma membrane;GO:0034761 positive regulation of iron ion transmembrane transport							0.0	0.0	0.0	0.0	0.0	0.0	0.0	0.0	1.0	0.0	0.0	0.0	0.0	0.0	0.0	0.0	0.0	0.0	0.0	1.0
Slc4a4	54403	symbol	M. musculus	54403	M. musculus	Slc4a4	solute carrier family 4 (anion exchanger), member 4	GO:0051453 regulation of intracellular pH;GO:0015701 bicarbonate transport;GO:0030641 regulation of cellular pH							0.0	0.0	0.0	0.0	1.0	0.0	0.0	0.0	1.0	0.0	0.0	0.0	0.0	0.0	0.0	0.0	1.0	0.0	0.0	0.0
Retnla	57262	symbol	M. musculus	57262	M. musculus	Retnla	resistin like alpha								0.0	0.0	0.0	0.0	0.0	0.0	0.0	0.0	0.0	0.0	0.0	0.0	0.0	0.0	0.0	0.0	0.0	0.0	0.0	0.0
H2-K1	14972	symbol	M. musculus	14972	M. musculus	H2-K1	histocompatibility 2, K1, K region	GO:0002485 antigen processing and presentation of endogenous peptide antigen via MHC class I via ER pathway, TAP-dependent;GO:0002484 antigen processing and presentation of endogenous peptide antigen via MHC class I via ER pathway;GO:0001916 positive regulation of T cell mediated cytotoxicity							0.0	0.0	0.0	0.0	0.0	0.0	1.0	0.0	0.0	0.0	0.0	0.0	0.0	0.0	0.0	0.0	0.0	0.0	0.0	0.0
Ces2c	234671	symbol	M. musculus	234671	M. musculus	Ces2c	carboxylesterase 2C	GO:0001101 response to acid chemical;GO:0042221 response to chemical;GO:0050896 response to stimulus							0.0	0.0	0.0	0.0	0.0	0.0	0.0	0.0	0.0	0.0	0.0	0.0	0.0	0.0	0.0	0.0	0.0	0.0	1.0	0.0
Ugt2b38	100559	symbol	M. musculus	100559	M. musculus	Ugt2b38	UDP glucuronosyltransferase 2 family, polypeptide B38								0.0	0.0	0.0	0.0	0.0	0.0	0.0	0.0	0.0	0.0	0.0	1.0	0.0	0.0	0.0	0.0	0.0	0.0	1.0	0.0
I830012O16Rik	667370	gene_synonym	M. musculus	667370	M. musculus	Ifit3b	interferon-induced protein with tetratricopeptide repeats 3B	GO:0051607 defense response to virus;GO:0009615 response to virus;GO:0098542 defense response to other organism							0.0	0.0	0.0	0.0	0.0	0.0	0.0	0.0	0.0	0.0	0.0	0.0	0.0	0.0	0.0	0.0	0.0	0.0	0.0	0.0
Syt9	60510	symbol	M. musculus	60510	M. musculus	Syt9	synaptotagmin IX	GO:0045956 positive regulation of calcium ion-dependent exocytosis;GO:0048791 calcium ion-regulated exocytosis of neurotransmitter;GO:1903307 positive regulation of regulated secretory pathway							0.0	0.0	0.0	0.0	0.0	0.0	0.0	0.0	0.0	0.0	0.0	0.0	0.0	0.0	0.0	0.0	0.0	0.0	0.0	0.0
Tubb4a	22153	symbol	M. musculus	22153	M. musculus	Tubb4a	tubulin, beta 4A class IVA	GO:0031115 negative regulation of microtubule polymerization;GO:0031111 negative regulation of microtubule polymerization or depolymerization;GO:0031113 regulation of microtubule polymerization							0.0	0.0	0.0	0.0	0.0	0.0	0.0	0.0	0.0	0.0	0.0	0.0	0.0	0.0	0.0	0.0	0.0	0.0	0.0	0.0
Unc5d	210801	symbol	M. musculus	210801	M. musculus	Unc5d	unc-5 netrin receptor D	GO:0021859 pyramidal neuron differentiation;GO:2001222 regulation of neuron migration;GO:0007411 axon guidance							0.0	0.0	0.0	0.0	0.0	0.0	0.0	0.0	0.0	0.0	0.0	0.0	0.0	0.0	0.0	0.0	0.0	0.0	0.0	0.0
Crb1	170788	symbol	M. musculus	170788	M. musculus	Crb1	crumbs family member 1, photoreceptor morphogenesis associated	GO:0042462 eye photoreceptor cell development;GO:0042461 photoreceptor cell development;GO:0001754 eye photoreceptor cell differentiation							0.0	0.0	0.0	0.0	0.0	0.0	1.0	0.0	0.0	0.0	0.0	0.0	0.0	0.0	0.0	0.0	0.0	0.0	0.0	0.0
Gpx1	14775	symbol	M. musculus	14775	M. musculus	Gpx1	glutathione peroxidase 1	GO:0009609 response to symbiotic bacterium;GO:1902176 negative regulation of oxidative stress-induced intrinsic apoptotic signaling pathway;GO:0033599 regulation of mammary gland epithelial cell proliferation							1.0	1.0	0.0	1.0	0.0	1.0	0.0	0.0	1.0	0.0	0.0	0.0	1.0	1.0	0.0	1.0	0.0	1.0	0.0	1.0
Ghrl	58991	symbol	M. musculus	58991	M. musculus	Ghrl	ghrelin	GO:0051464 positive regulation of cortisol secretion;GO:0042322 negative regulation of circadian sleep/wake cycle, REM sleep;GO:0051462 regulation of cortisol secretion							1.0	1.0	0.0	0.0	0.0	0.0	0.0	0.0	1.0	0.0	0.0	0.0	1.0	1.0	0.0	1.0	1.0	0.0	0.0	0.0
Cntn4	269784	symbol	M. musculus	269784	M. musculus	Cntn4	contactin 4	GO:0007411 axon guidance;GO:0097485 neuron projection guidance;GO:0045665 negative regulation of neuron differentiation							0.0	0.0	0.0	0.0	0.0	0.0	0.0	0.0	0.0	0.0	0.0	0.0	0.0	0.0	0.0	0.0	0.0	0.0	0.0	0.0
Cyp2j11	100066	symbol	M. musculus	100066	M. musculus	Cyp2j11	cytochrome P450, family 2, subfamily j, polypeptide 11								0.0	0.0	0.0	1.0	0.0	0.0	0.0	0.0	0.0	0.0	0.0	0.0	0.0	0.0	0.0	0.0	0.0	0.0	1.0	0.0
Klk1b5	16622	symbol	M. musculus	16622	M. musculus	Klk1b5	kallikrein 1-related peptidase b5	GO:0006508 proteolysis;GO:0019538 protein metabolic process;GO:1901564 organonitrogen compound metabolic process							0.0	0.0	0.0	0.0	0.0	0.0	0.0	0.0	0.0	0.0	0.0	0.0	0.0	0.0	0.0	0.0	0.0	0.0	0.0	0.0
Klk1b4	18048	symbol	M. musculus	18048	M. musculus	Klk1b4	kallikrein 1-related pepidase b4	GO:0043552 positive regulation of phosphatidylinositol 3-kinase activity;GO:0090218 positive regulation of lipid kinase activity;GO:0043551 regulation of phosphatidylinositol 3-kinase activity							0.0	0.0	0.0	0.0	0.0	0.0	0.0	0.0	0.0	0.0	0.0	0.0	0.0	0.0	0.0	0.0	0.0	0.0	0.0	0.0
Wdr35	74682	symbol	M. musculus	74682	M. musculus	Wdr35	WD repeat domain 35	GO:0035721 intraciliary retrograde transport;GO:0045019 negative regulation of nitric oxide biosynthetic process;GO:0090200 positive regulation of release of cytochrome c from mitochondria							0.0	0.0	0.0	0.0	0.0	1.0	0.0	0.0	0.0	0.0	0.0	0.0	0.0	0.0	0.0	0.0	0.0	0.0	0.0	0.0
Mas1	17171	symbol	M. musculus	17171	M. musculus	Mas1	MAS1 oncogene	GO:0060732 positive regulation of inositol phosphate biosynthetic process;GO:0007250 activation of NF-kappaB-inducing kinase activity;GO:0010919 regulation of inositol phosphate biosynthetic process							0.0	0.0	1.0	0.0	0.0	0.0	0.0	0.0	0.0	1.0	1.0	0.0	0.0	0.0	0.0	0.0	0.0	0.0	0.0	0.0
Cyp2d9	13105	symbol	M. musculus	13105	M. musculus	Cyp2d9	cytochrome P450, family 2, subfamily d, polypeptide 9	GO:0019369 arachidonic acid metabolic process;GO:0001676 long-chain fatty acid metabolic process;GO:0033559 unsaturated fatty acid metabolic process							0.0	0.0	1.0	0.0	0.0	0.0	0.0	0.0	0.0	0.0	0.0	0.0	0.0	0.0	0.0	0.0	0.0	0.0	1.0	0.0
Zfp442	668923	symbol	M. musculus	668923	M. musculus	Zfp442	zinc finger protein 442	GO:0006355 regulation of transcription, DNA-templated;GO:1903506 regulation of nucleic acid-templated transcription;GO:0006351 transcription, DNA-templated							0.0	0.0	0.0	0.0	0.0	0.0	0.0	0.0	0.0	0.0	0.0	0.0	0.0	0.0	0.0	0.0	0.0	0.0	0.0	0.0
Hist2h2be	319190	symbol	M. musculus	319190	M. musculus	Hist2h2be	histone cluster 2, H2be	GO:0010804 negative regulation of tumor necrosis factor-mediated signaling pathway;GO:0002227 innate immune response in mucosa;GO:0010803 regulation of tumor necrosis factor-mediated signaling pathway							0.0	0.0	0.0	0.0	0.0	0.0	0.0	0.0	0.0	0.0	0.0	0.0	0.0	0.0	0.0	0.0	0.0	0.0	0.0	0.0
Selenbp1	20341	symbol	M. musculus	20341	M. musculus	Selenbp1	selenium binding protein 1	GO:0050873 brown fat cell differentiation;GO:0045444 fat cell differentiation;GO:0015031 protein transport							0.0	0.0	0.0	0.0	0.0	0.0	0.0	0.0	0.0	0.0	0.0	0.0	0.0	0.0	0.0	0.0	0.0	0.0	0.0	0.0
Selenbp2	20342	symbol	M. musculus	20342	M. musculus	Selenbp2	selenium binding protein 2	GO:0015031 protein transport;GO:0015833 peptide transport;GO:0042886 amide transport							0.0	0.0	0.0	0.0	0.0	0.0	0.0	0.0	0.0	0.0	0.0	0.0	0.0	0.0	0.0	0.0	0.0	0.0	0.0	0.0
Gprin1	26913	symbol	M. musculus	26913	M. musculus	Gprin1	G protein-regulated inducer of neurite outgrowth 1	GO:0031175 neuron projection development;GO:0048666 neuron development;GO:0030182 neuron differentiation							0.0	0.0	0.0	0.0	0.0	0.0	0.0	0.0	0.0	0.0	0.0	0.0	0.0	0.0	0.0	0.0	0.0	0.0	0.0	0.0
Ank3	11735	symbol	M. musculus	11735	M. musculus	Ank3	ankyrin 3, epithelial	GO:1902260 negative regulation of delayed rectifier potassium channel activity;GO:1900827 positive regulation of membrane depolarization during cardiac muscle cell action potential;GO:1903817 negative regulation of voltage-gated potassium channel activity							0.0	0.0	0.0	0.0	0.0	0.0	0.0	0.0	1.0	0.0	0.0	0.0	0.0	0.0	0.0	0.0	0.0	0.0	0.0	1.0
Hba-a2	110257	symbol	M. musculus	110257	M. musculus	Hba-a2	hemoglobin alpha, adult chain 2	GO:0048821 erythrocyte development;GO:0061515 myeloid cell development;GO:0030218 erythrocyte differentiation							0.0	0.0	0.0	0.0	1.0	0.0	0.0	0.0	0.0	0.0	0.0	0.0	0.0	0.0	0.0	0.0	0.0	0.0	0.0	0.0
Hba-a1	15122	symbol	M. musculus	15122	M. musculus	Hba-a1	hemoglobin alpha, adult chain 1	GO:0048821 erythrocyte development;GO:0035634 response to stilbenoid;GO:0061515 myeloid cell development							0.0	0.0	0.0	0.0	1.0	0.0	0.0	0.0	0.0	0.0	0.0	0.0	0.0	0.0	0.0	0.0	0.0	0.0	0.0	0.0
Gpr179	217143	symbol	M. musculus	217143	M. musculus	Gpr179	G protein-coupled receptor 179	GO:0007601 visual perception;GO:0072659 protein localization to plasma membrane;GO:0050953 sensory perception of light stimulus							1.0	0.0	0.0	0.0	0.0	0.0	0.0	0.0	0.0	0.0	0.0	0.0	0.0	0.0	0.0	0.0	0.0	0.0	0.0	0.0
Adamtsl3	269959	symbol	M. musculus	269959	M. musculus	Adamtsl3	ADAMTS-like 3	GO:0008150 biological_process							0.0	0.0	0.0	0.0	0.0	0.0	0.0	0.0	0.0	0.0	0.0	0.0	0.0	0.0	0.0	0.0	0.0	0.0	0.0	0.0
Wfdc16	277345	symbol	M. musculus	277345	M. musculus	Wfdc16	WAP four-disulfide core domain 16	GO:0008150 biological_process							0.0	0.0	0.0	0.0	0.0	0.0	0.0	0.0	0.0	0.0	0.0	0.0	0.0	0.0	0.0	0.0	0.0	0.0	0.0	0.0
Rnf186	66825	symbol	M. musculus	66825	M. musculus	Rnf186	ring finger protein 186	GO:0008150 biological_process							0.0	0.0	0.0	0.0	0.0	0.0	0.0	0.0	0.0	0.0	0.0	0.0	0.0	0.0	0.0	0.0	0.0	0.0	0.0	0.0
Rom1	19881	symbol	M. musculus	19881	M. musculus	Rom1	rod outer segment membrane protein 1	GO:0060219 camera-type eye photoreceptor cell differentiation;GO:0061298 retina vasculature development in camera-type eye;GO:0060042 retina morphogenesis in camera-type eye							1.0	0.0	0.0	0.0	0.0	0.0	1.0	0.0	0.0	0.0	0.0	0.0	0.0	1.0	0.0	0.0	0.0	0.0	0.0	0.0
Sod3	20657	symbol	M. musculus	20657	M. musculus	Sod3	superoxide dismutase 3, extracellular	GO:0046688 response to copper ion;GO:0006801 superoxide metabolic process;GO:0001666 response to hypoxia							0.0	0.0	0.0	0.0	0.0	0.0	0.0	0.0	0.0	0.0	0.0	0.0	0.0	0.0	0.0	0.0	0.0	0.0	0.0	1.0
Hbb-b2	15130	symbol	M. musculus	15130	M. musculus	Hbb-b2	hemoglobin, beta adult minor chain	GO:0048821 erythrocyte development;GO:0045646 regulation of erythrocyte differentiation;GO:0045639 positive regulation of myeloid cell differentiation							0.0	0.0	0.0	0.0	0.0	0.0	0.0	0.0	1.0	0.0	0.0	0.0	0.0	0.0	0.0	1.0	0.0	0.0	0.0	0.0
Adh1	11522	symbol	M. musculus	11522	M. musculus	Adh1	alcohol dehydrogenase 1 (class I)	GO:0046186 acetaldehyde biosynthetic process;GO:0006068 ethanol catabolic process;GO:0006069 ethanol oxidation							0.0	0.0	1.0	0.0	0.0	1.0	0.0	1.0	0.0	1.0	0.0	1.0	0.0	0.0	0.0	1.0	0.0	0.0	1.0	0.0
Cyp2a4	13086	symbol	M. musculus	13086	M. musculus	Cyp2a4	cytochrome P450, family 2, subfamily a, polypeptide 4	GO:0019373 epoxygenase P450 pathway;GO:0019369 arachidonic acid metabolic process;GO:0035634 response to stilbenoid							0.0	0.0	1.0	0.0	0.0	0.0	0.0	0.0	0.0	0.0	0.0	0.0	0.0	0.0	0.0	0.0	0.0	0.0	1.0	0.0
Gm7092	632778	gene_synonym	M. musculus	632778	M. musculus	Erich4	glutamate rich 4	GO:0008150 biological_process							0.0	0.0	0.0	0.0	0.0	0.0	0.0	0.0	0.0	0.0	0.0	0.0	0.0	0.0	0.0	0.0	0.0	0.0	0.0	0.0
BC089597						None	None	None	None	None	None	None	None	None	nan	nan	nan	nan	nan	nan	nan	nan	nan	nan	nan	nan	nan	nan	nan	nan	nan	nan	nan	nan
Arrdc3	105171	symbol	M. musculus	105171	M. musculus	Arrdc3	arrestin domain containing 3	GO:0031651 negative regulation of heat generation;GO:0090327 negative regulation of locomotion involved in locomotory behavior;GO:0071879 positive regulation of adrenergic receptor signaling pathway							0.0	0.0	0.0	0.0	0.0	0.0	0.0	0.0	1.0	0.0	0.0	0.0	1.0	0.0	0.0	0.0	0.0	0.0	0.0	0.0
Ifit3	15959	symbol	M. musculus	15959	M. musculus	Ifit3	interferon-induced protein with tetratricopeptide repeats 3	GO:0035457 cellular response to interferon-alpha;GO:0035458 cellular response to interferon-beta;GO:0035634 response to stilbenoid							0.0	0.0	0.0	0.0	0.0	0.0	0.0	0.0	0.0	0.0	0.0	0.0	0.0	0.0	1.0	0.0	0.0	0.0	0.0	0.0
Accsl	381411	symbol	M. musculus	381411	M. musculus	Accsl	1-aminocyclopropane-1-carboxylate synthase (non-functional)-like	GO:0009058 biosynthetic process;GO:0008152 metabolic process;GO:0008150 biological_process							0.0	0.0	0.0	0.0	0.0	0.0	0.0	0.0	0.0	0.0	0.0	0.0	0.0	0.0	0.0	0.0	0.0	0.0	0.0	0.0
Fign	60344	symbol	M. musculus	60344	M. musculus	Fign	fidgetin	GO:0010569 regulation of double-strand break repair via homologous recombination;GO:2000779 regulation of double-strand break repair;GO:0006282 regulation of DNA repair							0.0	0.0	0.0	0.0	0.0	0.0	0.0	0.0	0.0	0.0	0.0	0.0	0.0	0.0	0.0	0.0	0.0	0.0	0.0	0.0
A930003A15Rik	68162	symbol	M. musculus	68162	M. musculus	A930003A15Rik	RIKEN cDNA A930003A15 gene	GO:0008150 biological_process							0.0	0.0	0.0	0.0	0.0	0.0	0.0	0.0	0.0	0.0	0.0	0.0	0.0	0.0	0.0	0.0	0.0	0.0	0.0	0.0
Gm11744	100038570	gene_synonym	M. musculus	100038570	M. musculus	Prcd	photoreceptor disc component	GO:0050908 detection of light stimulus involved in visual perception;GO:0050962 detection of light stimulus involved in sensory perception;GO:0009584 detection of visible light							1.0	0.0	0.0	0.0	0.0	0.0	0.0	0.0	0.0	0.0	0.0	0.0	0.0	0.0	0.0	0.0	0.0	0.0	0.0	0.0
Ly6a	110454	symbol	M. musculus	110454	M. musculus	Ly6a	lymphocyte antigen 6 complex, locus A								0.0	0.0	0.0	0.0	0.0	0.0	0.0	0.0	0.0	0.0	0.0	0.0	0.0	0.0	0.0	0.0	0.0	0.0	0.0	0.0
Msrb1	27361	symbol	M. musculus	27361	M. musculus	Msrb1	methionine sulfoxide reductase B1	GO:0030091 protein repair;GO:0030041 actin filament polymerization;GO:0008154 actin polymerization or depolymerization							0.0	0.0	0.0	0.0	0.0	0.0	0.0	0.0	0.0	0.0	0.0	0.0	0.0	0.0	0.0	0.0	0.0	0.0	0.0	0.0
Wfdc3	71856	symbol	M. musculus	71856	M. musculus	Wfdc3	WAP four-disulfide core domain 3	GO:0010466 negative regulation of peptidase activity;GO:0045861 negative regulation of proteolysis;GO:0051346 negative regulation of hydrolase activity							0.0	0.0	0.0	0.0	0.0	0.0	0.0	0.0	0.0	0.0	0.0	0.0	0.0	0.0	0.0	0.0	0.0	0.0	0.0	0.0
Ass1	11898	symbol	M. musculus	11898	M. musculus	Ass1	argininosuccinate synthetase 1	GO:0000053 argininosuccinate metabolic process;GO:0006526 arginine biosynthetic process;GO:0071499 cellular response to laminar fluid shear stress							0.0	0.0	1.0	0.0	0.0	1.0	0.0	1.0	0.0	0.0	0.0	0.0	0.0	0.0	0.0	0.0	0.0	0.0	0.0	1.0
1190007F08Rik	68859	gene_synonym	M. musculus	68859	M. musculus	Smim1	small integral membrane protein 1	GO:0008150 biological_process							0.0	0.0	0.0	0.0	0.0	0.0	0.0	0.0	0.0	0.0	0.0	0.0	0.0	0.0	0.0	0.0	0.0	0.0	0.0	0.0
Bnip3	12176	symbol	M. musculus	12176	M. musculus	Bnip3	BCL2/adenovirus E1B interacting protein 3	GO:0051561 positive regulation of mitochondrial calcium ion concentration;GO:1902109 negative regulation of mitochondrial membrane permeability involved in apoptotic process;GO:0010666 positive regulation of cardiac muscle cell apoptotic process							0.0	0.0	0.0	0.0	0.0	0.0	0.0	0.0	1.0	0.0	0.0	0.0	0.0	0.0	0.0	1.0	0.0	0.0	0.0	1.0
Gm4070	100042856	symbol	M. musculus	100042856	M. musculus	Gm4070	predicted gene 4070	GO:0008150 biological_process							0.0	0.0	0.0	0.0	0.0	0.0	0.0	0.0	0.0	0.0	0.0	0.0	0.0	0.0	0.0	0.0	0.0	0.0	0.0	0.0
G6pc	14377	symbol	M. musculus	14377	M. musculus	G6pc	glucose-6-phosphatase, catalytic	GO:0015760 glucose-6-phosphate transport;GO:0005980 glycogen catabolic process;GO:0015712 hexose phosphate transport							0.0	1.0	1.0	0.0	0.0	0.0	0.0	0.0	0.0	1.0	1.0	1.0	0.0	0.0	0.0	0.0	0.0	0.0	0.0	0.0
Igtp	16145	symbol	M. musculus	16145	M. musculus	Igtp	interferon gamma induced GTPase	GO:0035458 cellular response to interferon-beta;GO:0035456 response to interferon-beta;GO:0071345 cellular response to cytokine stimulus							0.0	0.0	0.0	0.0	0.0	0.0	0.0	0.0	0.0	0.0	0.0	0.0	0.0	0.0	1.0	0.0	0.0	0.0	0.0	0.0
Ccdc13	100502861	symbol	M. musculus	100502861	M. musculus	Ccdc13	coiled-coil domain containing 13	GO:1905515 non-motile cilium assembly;GO:0031122 cytoplasmic microtubule organization;GO:0060271 cilium assembly							0.0	0.0	0.0	0.0	0.0	0.0	0.0	0.0	0.0	0.0	0.0	0.0	0.0	0.0	0.0	0.0	0.0	0.0	0.0	0.0
Slco1a6	28254	symbol	M. musculus	28254	M. musculus	Slco1a6	solute carrier organic anion transporter family, member 1a6	GO:0070328 triglyceride homeostasis;GO:0008206 bile acid metabolic process;GO:0043252 sodium-independent organic anion transport							0.0	1.0	1.0	1.0	1.0	0.0	0.0	0.0	0.0	1.0	0.0	0.0	0.0	0.0	0.0	1.0	1.0	0.0	0.0	0.0
Gbp6	100702	symbol	M. musculus	100702	M. musculus	Gbp6	guanylate binding protein 6	GO:0042832 defense response to protozoan;GO:0044406 adhesion of symbiont to host;GO:0035458 cellular response to interferon-beta							0.0	0.0	0.0	0.0	0.0	0.0	0.0	0.0	0.0	0.0	0.0	0.0	0.0	0.0	1.0	0.0	0.0	0.0	0.0	0.0
Gbp4	17472	symbol	M. musculus	17472	M. musculus	Gbp4	guanylate binding protein 4	GO:0032687 negative regulation of interferon-alpha production;GO:0042308 negative regulation of protein import into nucleus;GO:0032647 regulation of interferon-alpha production							0.0	0.0	0.0	0.0	0.0	0.0	0.0	0.0	0.0	0.0	0.0	0.0	0.0	0.0	1.0	0.0	0.0	0.0	0.0	0.0
Isoc2a	664994	symbol	M. musculus	664994	M. musculus	Isoc2a	isochorismatase domain containing 2a	GO:0031648 protein destabilization;GO:0031647 regulation of protein stability;GO:0065008 regulation of biological quality							0.0	0.0	0.0	0.0	0.0	0.0	0.0	0.0	0.0	0.0	0.0	0.0	0.0	0.0	0.0	0.0	0.0	0.0	0.0	0.0
Tex9	21778	symbol	M. musculus	21778	M. musculus	Tex9	testis expressed gene 9	GO:0008150 biological_process							0.0	0.0	0.0	0.0	0.0	0.0	0.0	0.0	0.0	0.0	0.0	0.0	0.0	0.0	0.0	0.0	0.0	0.0	0.0	0.0
Gm4450	100043461	symbol	M. musculus	100043461	M. musculus	Gm4450	predicted gene 4450	GO:0008150 biological_process							0.0	0.0	0.0	1.0	0.0	0.0	0.0	0.0	0.0	0.0	0.0	0.0	0.0	0.0	0.0	0.0	0.0	0.0	0.0	0.0
Gm20532						None	None	None	None	None	None	None	None	None	nan	nan	nan	nan	nan	nan	nan	nan	nan	nan	nan	nan	nan	nan	nan	nan	nan	nan	nan	nan
Hsd3b4	15495	symbol	M. musculus	15495	M. musculus	Hsd3b4	hydroxy-delta-5-steroid dehydrogenase, 3 beta- and steroid delta-isomerase 4	GO:0035634 response to stilbenoid;GO:0014070 response to organic cyclic compound;GO:0010033 response to organic substance							0.0	0.0	0.0	1.0	0.0	0.0	0.0	0.0	0.0	0.0	0.0	0.0	0.0	0.0	0.0	0.0	0.0	0.0	0.0	0.0
Gm5480	432995	gene_synonym	M. musculus	432995	M. musculus	Smim22	small integral membrane protein 22	GO:0008150 biological_process							0.0	0.0	0.0	0.0	0.0	0.0	0.0	0.0	0.0	0.0	0.0	0.0	0.0	0.0	0.0	0.0	0.0	0.0	0.0	0.0
2010003K15Rik	100504474	gene_synonym	M. musculus	100504474	M. musculus	Smlr1	small leucine-rich protein 1	GO:0008150 biological_process							0.0	0.0	0.0	0.0	0.0	0.0	0.0	0.0	0.0	0.0	0.0	0.0	0.0	0.0	0.0	0.0	0.0	0.0	0.0	0.0
Pcp4	18546	symbol	M. musculus	18546	M. musculus	Pcp4	Purkinje cell protein 4	GO:0033603 positive regulation of dopamine secretion;GO:0033605 positive regulation of catecholamine secretion;GO:0014059 regulation of dopamine secretion							0.0	0.0	0.0	0.0	0.0	0.0	0.0	0.0	1.0	0.0	0.0	0.0	0.0	0.0	0.0	1.0	0.0	0.0	0.0	0.0

## Sheet: Enrichment
GroupID	Category	Term	Description	LogP	Log(q-value)	InTerm_InList	Genes	Symbols
1_Summary	GO Biological Processes	GO:0050953	sensory perception of light stimulus	-13.9338	-9.6768	24/143	11304,14685,14919,17364,18587,18588,19023,19661,19674,19881,20028,20215,23928,72088,73750,77974,104871,108072,114230,114889,212541,217143,235033,100038570,14699,214111,16956,77337,11298,12649,14775,18574,20511,58991,234593,12767	Abca4,Gnat1,Gucy2e,Trpm1,Pde6b,Pde6g,Ppef2,Rbp3,Rcvrn,Rom1,Pdc,Sag,Lamc3,Ush1c,Whrn,Rdh12,Spata7,Grm6,Aipl1,Vsx1,Rho,Gpr179,Rdh8,Prcd,Gngt1,Slc24a1,Lpl,Akr1c21,Aanat,Chek1,Gpx1,Pde1b,Slc1a2,Ghrl,Ndrg4,Cxcr4
1_Member	GO Biological Processes	GO:0050953	sensory perception of light stimulus	-13.9338	-9.6768	24/143	11304,14685,14919,17364,18587,18588,19023,19661,19674,19881,20028,20215,23928,72088,73750,77974,104871,108072,114230,114889,212541,217143,235033,100038570	Abca4,Gnat1,Gucy2e,Trpm1,Pde6b,Pde6g,Ppef2,Rbp3,Rcvrn,Rom1,Pdc,Sag,Lamc3,Ush1c,Whrn,Rdh12,Spata7,Grm6,Aipl1,Vsx1,Rho,Gpr179,Rdh8,Prcd
1_Member	GO Biological Processes	GO:0007601	visual perception	-12.2851	-8.3291	22/139	11304,14685,14919,17364,18587,18588,19023,19661,19674,19881,20028,20215,23928,77974,104871,108072,114230,114889,212541,217143,235033,100038570	Abca4,Gnat1,Gucy2e,Trpm1,Pde6b,Pde6g,Ppef2,Rbp3,Rcvrn,Rom1,Pdc,Sag,Lamc3,Rdh12,Spata7,Grm6,Aipl1,Vsx1,Rho,Gpr179,Rdh8,Prcd
1_Member	KEGG Pathway	ko04744	Phototransduction	-8.39879	-5.22094	9/27	14685,14699,14919,18587,18588,19674,20215,212541,214111	Gnat1,Gngt1,Gucy2e,Pde6b,Pde6g,Rcvrn,Sag,Rho,Slc24a1
1_Member	KEGG Pathway	mmu04744	Phototransduction	-8.39879	-5.22094	9/27	14685,14699,14919,18587,18588,19674,20215,212541,214111	Gnat1,Gngt1,Gucy2e,Pde6b,Pde6g,Rcvrn,Sag,Rho,Slc24a1
1_Member	Reactome Gene Sets	R-MMU-2514859	Inactivation, recovery and regulation of the phototransduction cascade	-7.21383	-4.18725	8/26	14685,14699,14919,18587,18588,19674,20215,212541	Gnat1,Gngt1,Gucy2e,Pde6b,Pde6g,Rcvrn,Sag,Rho
1_Member	Reactome Gene Sets	R-MMU-2514856	The phototransduction cascade	-7.06971	-4.07007	8/27	14685,14699,14919,18587,18588,19674,20215,212541	Gnat1,Gngt1,Gucy2e,Pde6b,Pde6g,Rcvrn,Sag,Rho
1_Member	Reactome Gene Sets	R-MMU-2187338	Visual phototransduction	-7.02607	-4.07007	13/90	11304,14685,14699,14919,16956,18587,18588,19661,19674,20215,77337,77974,212541	Abca4,Gnat1,Gngt1,Gucy2e,Lpl,Pde6b,Pde6g,Rbp3,Rcvrn,Sag,Akr1c21,Rdh12,Rho
1_Member	Reactome Gene Sets	R-MMU-2485179	Activation of the phototransduction cascade	-6.20984	-3.42626	5/9	14685,14699,18587,18588,212541	Gnat1,Gngt1,Pde6b,Pde6g,Rho
1_Member	GO Biological Processes	GO:0009583	detection of light stimulus	-5.01711	-2.59893	8/48	14685,14699,18587,19674,108072,114230,212541,100038570	Gnat1,Gngt1,Pde6b,Rcvrn,Grm6,Aipl1,Rho,Prcd
1_Member	GO Biological Processes	GO:0007602	phototransduction	-3.54675	-1.60359	5/27	14685,14699,19674,114230,212541	Gnat1,Gngt1,Rcvrn,Aipl1,Rho
1_Member	GO Biological Processes	GO:0009584	detection of visible light	-3.32374	-1.44873	5/30	14685,108072,114230,212541,100038570	Gnat1,Grm6,Aipl1,Rho,Prcd
1_Member	GO Biological Processes	GO:0009416	response to light stimulus	-3.2987	-1.42549	16/277	11298,12649,14685,14699,14775,17364,18574,18587,19674,20511,58991,108072,114230,212541,234593,100038570	Aanat,Chek1,Gnat1,Gngt1,Gpx1,Trpm1,Pde1b,Pde6b,Rcvrn,Slc1a2,Ghrl,Grm6,Aipl1,Rho,Ndrg4,Prcd
1_Member	GO Biological Processes	GO:0007603	phototransduction, visible light	-2.93588	-1.20431	3/10	14685,114230,212541	Gnat1,Aipl1,Rho
1_Member	GO Biological Processes	GO:0009582	detection of abiotic stimulus	-2.74245	-1.06291	9/124	12767,14685,14699,18587,19674,108072,114230,212541,100038570	Cxcr4,Gnat1,Gngt1,Pde6b,Rcvrn,Grm6,Aipl1,Rho,Prcd
1_Member	GO Biological Processes	GO:0009581	detection of external stimulus	-2.71841	-1.05033	9/125	12767,14685,14699,18587,19674,108072,114230,212541,100038570	Cxcr4,Gnat1,Gngt1,Pde6b,Rcvrn,Grm6,Aipl1,Rho,Prcd
1_Member	GO Biological Processes	GO:0050908	detection of light stimulus involved in visual perception	-2.02967	-0.592183	3/20	14685,108072,100038570	Gnat1,Grm6,Prcd
1_Member	GO Biological Processes	GO:0050962	detection of light stimulus involved in sensory perception	-2.02967	-0.592183	3/20	14685,108072,100038570	Gnat1,Grm6,Prcd
2_Summary	GO Biological Processes	GO:0051186	cofactor metabolic process	-11.2637	-7.48378	37/442	13180,14261,14545,14555,14775,14778,15378,16548,16832,16922,17436,18770,19193,20216,26897,28254,54683,55990,58805,64918,67800,68352,68396,71522,74080,74147,75735,93734,98256,107766,108079,108682,110198,209692,230163,270076,272428,18534,67432,70266,12655,14377,20322,11639,12780,58991,212933	Pcbd1,Fmo1,Gdap1,Gpd1,Gpx1,Gpx3,Hnf4a,Khk,Ldhb,Phyh,Me1,Pklr,Pipox,Acsm3,Acot1,Slco1a6,Prdx5,Fmo2,Mlxipl,Bhmt2,Dgat2,Aspdh,Nat8,Ggt6,Nmnat3,Ehhadh,Pank1,Mpv17l,Kmo,Haao,Prkaa2,Gpt2,Akr7a5,Dhtkd1,Aldob,Gcdh,Acsm5,Pck1,Hoga1,Kyat1,Chil3,G6pc,Sord,Ak4,Abcc2,Ghrl,Pm20d1
2_Member	GO Biological Processes	GO:0051186	cofactor metabolic process	-11.2637	-7.48378	37/442	13180,14261,14545,14555,14775,14778,15378,16548,16832,16922,17436,18770,19193,20216,26897,28254,54683,55990,58805,64918,67800,68352,68396,71522,74080,74147,75735,93734,98256,107766,108079,108682,110198,209692,230163,270076,272428	Pcbd1,Fmo1,Gdap1,Gpd1,Gpx1,Gpx3,Hnf4a,Khk,Ldhb,Phyh,Me1,Pklr,Pipox,Acsm3,Acot1,Slco1a6,Prdx5,Fmo2,Mlxipl,Bhmt2,Dgat2,Aspdh,Nat8,Ggt6,Nmnat3,Ehhadh,Pank1,Mpv17l,Kmo,Haao,Prkaa2,Gpt2,Akr7a5,Dhtkd1,Aldob,Gcdh,Acsm5
2_Member	GO Biological Processes	GO:0006732	coenzyme metabolic process	-9.18675	-5.77482	27/296	13180,14261,14555,15378,16548,16832,17436,18770,19193,20216,26897,54683,55990,58805,64918,67800,68352,74080,74147,75735,98256,107766,108079,209692,230163,270076,272428	Pcbd1,Fmo1,Gpd1,Hnf4a,Khk,Ldhb,Me1,Pklr,Pipox,Acsm3,Acot1,Prdx5,Fmo2,Mlxipl,Bhmt2,Dgat2,Aspdh,Nmnat3,Ehhadh,Pank1,Kmo,Haao,Prkaa2,Dhtkd1,Aldob,Gcdh,Acsm5
2_Member	GO Biological Processes	GO:0019362	pyridine nucleotide metabolic process	-7.25279	-4.19988	16/135	14261,14555,16548,16832,17436,18770,54683,55990,58805,68352,74080,98256,107766,108079,209692,230163	Fmo1,Gpd1,Khk,Ldhb,Me1,Pklr,Prdx5,Fmo2,Mlxipl,Aspdh,Nmnat3,Kmo,Haao,Prkaa2,Dhtkd1,Aldob
2_Member	GO Biological Processes	GO:0072524	pyridine-containing compound metabolic process	-7.02939	-4.07007	16/140	14261,14555,16548,16832,17436,18770,54683,55990,58805,68352,74080,98256,107766,108079,209692,230163	Fmo1,Gpd1,Khk,Ldhb,Me1,Pklr,Prdx5,Fmo2,Mlxipl,Aspdh,Nmnat3,Kmo,Haao,Prkaa2,Dhtkd1,Aldob
2_Member	GO Biological Processes	GO:0046496	nicotinamide nucleotide metabolic process	-6.59605	-3.70075	15/132	14261,14555,16548,16832,17436,18770,54683,55990,58805,68352,74080,98256,108079,209692,230163	Fmo1,Gpd1,Khk,Ldhb,Me1,Pklr,Prdx5,Fmo2,Mlxipl,Aspdh,Nmnat3,Kmo,Prkaa2,Dhtkd1,Aldob
2_Member	GO Biological Processes	GO:0006733	oxidoreduction coenzyme metabolic process	-6.57185	-3.69504	16/151	14261,14555,16548,16832,17436,18770,54683,55990,58805,68352,74080,98256,107766,108079,209692,230163	Fmo1,Gpd1,Khk,Ldhb,Me1,Pklr,Prdx5,Fmo2,Mlxipl,Aspdh,Nmnat3,Kmo,Haao,Prkaa2,Dhtkd1,Aldob
2_Member	GO Biological Processes	GO:0006090	pyruvate metabolic process	-5.79171	-3.144	12/97	14555,16548,16832,17436,18534,18770,58805,67432,70266,108079,209692,230163	Gpd1,Khk,Ldhb,Me1,Pck1,Pklr,Mlxipl,Hoga1,Kyat1,Prkaa2,Dhtkd1,Aldob
2_Member	GO Biological Processes	GO:0016052	carbohydrate catabolic process	-3.70236	-1.71015	10/112	12655,14377,14555,16548,18770,20322,58805,108079,209692,230163	Chil3,G6pc,Gpd1,Khk,Pklr,Sord,Mlxipl,Prkaa2,Dhtkd1,Aldob
2_Member	GO Biological Processes	GO:0006165	nucleoside diphosphate phosphorylation	-3.2224	-1.37191	8/85	11639,14555,16548,18770,58805,108079,209692,230163	Ak4,Gpd1,Khk,Pklr,Mlxipl,Prkaa2,Dhtkd1,Aldob
2_Member	GO Biological Processes	GO:0046939	nucleotide phosphorylation	-3.15481	-1.32754	8/87	11639,14555,16548,18770,58805,108079,209692,230163	Ak4,Gpd1,Khk,Pklr,Mlxipl,Prkaa2,Dhtkd1,Aldob
2_Member	GO Biological Processes	GO:0006096	glycolytic process	-3.07811	-1.29237	7/69	14555,16548,18770,58805,108079,209692,230163	Gpd1,Khk,Pklr,Mlxipl,Prkaa2,Dhtkd1,Aldob
2_Member	GO Biological Processes	GO:0006757	ATP generation from ADP	-3.04059	-1.26786	7/70	14555,16548,18770,58805,108079,209692,230163	Gpd1,Khk,Pklr,Mlxipl,Prkaa2,Dhtkd1,Aldob
2_Member	GO Biological Processes	GO:0046031	ADP metabolic process	-2.79584	-1.10273	7/77	14555,16548,18770,58805,108079,209692,230163	Gpd1,Khk,Pklr,Mlxipl,Prkaa2,Dhtkd1,Aldob
2_Member	GO Biological Processes	GO:0009132	nucleoside diphosphate metabolic process	-2.6787	-1.03078	8/103	11639,14555,16548,18770,58805,108079,209692,230163	Ak4,Gpd1,Khk,Pklr,Mlxipl,Prkaa2,Dhtkd1,Aldob
2_Member	GO Biological Processes	GO:0009135	purine nucleoside diphosphate metabolic process	-2.63799	-1.00317	7/82	14555,16548,18770,58805,108079,209692,230163	Gpd1,Khk,Pklr,Mlxipl,Prkaa2,Dhtkd1,Aldob
2_Member	GO Biological Processes	GO:0009179	purine ribonucleoside diphosphate metabolic process	-2.63799	-1.00317	7/82	14555,16548,18770,58805,108079,209692,230163	Gpd1,Khk,Pklr,Mlxipl,Prkaa2,Dhtkd1,Aldob
2_Member	GO Biological Processes	GO:0055089	fatty acid homeostasis	-2.58023	-0.958687	3/13	58805,67800,108079	Mlxipl,Dgat2,Prkaa2
2_Member	GO Biological Processes	GO:0009185	ribonucleoside diphosphate metabolic process	-2.52052	-0.924357	7/86	14555,16548,18770,58805,108079,209692,230163	Gpd1,Khk,Pklr,Mlxipl,Prkaa2,Dhtkd1,Aldob
2_Member	GO Biological Processes	GO:0045821	positive regulation of glycolytic process	-2.39291	-0.841742	3/15	14555,58805,108079	Gpd1,Mlxipl,Prkaa2
2_Member	GO Biological Processes	GO:0051197	positive regulation of coenzyme metabolic process	-2.30988	-0.7829	3/16	14555,58805,108079	Gpd1,Mlxipl,Prkaa2
2_Member	GO Biological Processes	GO:0055081	anion homeostasis	-2.27208	-0.754627	5/51	12780,15378,58805,67800,108079	Abcc2,Hnf4a,Mlxipl,Dgat2,Prkaa2
2_Member	GO Biological Processes	GO:0097009	energy homeostasis	-2.05273	-0.599153	4/37	58805,58991,108079,212933	Mlxipl,Ghrl,Prkaa2,Pm20d1
2_Member	GO Biological Processes	GO:0051194	positive regulation of cofactor metabolic process	-2.02967	-0.592183	3/20	14555,58805,108079	Gpd1,Mlxipl,Prkaa2
2_Member	GO Biological Processes	GO:0051193	regulation of cofactor metabolic process	-2.00591	-0.582527	5/59	14555,17436,58805,93734,108079	Gpd1,Me1,Mlxipl,Mpv17l,Prkaa2
3_Summary	GO Biological Processes	GO:0032787	monocarboxylic acid metabolic process	-10.8041	-7.1491	40/527	11484,11522,11684,12780,13086,13105,13106,13850,14555,15378,16149,16548,16832,16922,16956,17117,17436,18534,18770,19130,20216,26458,26897,28254,56185,58805,67432,67800,68631,70266,74147,93732,108079,109672,111175,209692,230163,232078,270076,272428,11898,12411,13180,13645,14377,15360,17171,18591,18830,20322,64918,81799,98256,230379,381290,22239,77337,212862,241447	Aspa,Adh1,Alox12,Abcc2,Cyp2a4,Cyp2d9,Cyp2e1,Ephx2,Gpd1,Hnf4a,Cd74,Khk,Ldhb,Phyh,Lpl,Amacr,Me1,Pck1,Pklr,Prox1,Acsm3,Slc27a2,Acot1,Slco1a6,Hao2,Mlxipl,Hoga1,Dgat2,Cryl1,Kyat1,Ehhadh,Acox2,Prkaa2,Cyb5a,Pecr,Dhtkd1,Aldob,Thnsl2,Gcdh,Acsm5,Ass1,Cbs,Pcbd1,Egf,G6pc,Hmgcs2,Mas1,Pdgfb,Pltp,Sord,Bhmt2,C1qtnf3,Kmo,Acer2,Atp2b4,Ugt8a,Akr1c21,Chpt1,Cers6
3_Member	GO Biological Processes	GO:0032787	monocarboxylic acid metabolic process	-10.8041	-7.1491	40/527	11484,11522,11684,12780,13086,13105,13106,13850,14555,15378,16149,16548,16832,16922,16956,17117,17436,18534,18770,19130,20216,26458,26897,28254,56185,58805,67432,67800,68631,70266,74147,93732,108079,109672,111175,209692,230163,232078,270076,272428	Aspa,Adh1,Alox12,Abcc2,Cyp2a4,Cyp2d9,Cyp2e1,Ephx2,Gpd1,Hnf4a,Cd74,Khk,Ldhb,Phyh,Lpl,Amacr,Me1,Pck1,Pklr,Prox1,Acsm3,Slc27a2,Acot1,Slco1a6,Hao2,Mlxipl,Hoga1,Dgat2,Cryl1,Kyat1,Ehhadh,Acox2,Prkaa2,Cyb5a,Pecr,Dhtkd1,Aldob,Thnsl2,Gcdh,Acsm5
3_Member	GO Biological Processes	GO:0044283	small molecule biosynthetic process	-8.81732	-5.51453	34/466	11684,11898,12411,13180,13645,14377,14555,15360,15378,16149,16832,16956,17117,17171,18534,18591,18770,18830,19130,20216,20322,26458,58805,64918,67432,67800,81799,98256,108079,111175,230379,232078,272428,381290	Alox12,Ass1,Cbs,Pcbd1,Egf,G6pc,Gpd1,Hmgcs2,Hnf4a,Cd74,Ldhb,Lpl,Amacr,Mas1,Pck1,Pdgfb,Pklr,Pltp,Prox1,Acsm3,Sord,Slc27a2,Mlxipl,Bhmt2,Hoga1,Dgat2,C1qtnf3,Kmo,Prkaa2,Pecr,Acer2,Thnsl2,Acsm5,Atp2b4
3_Member	GO Biological Processes	GO:0046394	carboxylic acid biosynthetic process	-7.51178	-4.40088	23/265	11684,11898,12411,13645,15378,16149,16832,16956,17117,18591,18770,19130,20216,26458,58805,64918,67432,98256,108079,111175,232078,272428,381290	Alox12,Ass1,Cbs,Egf,Hnf4a,Cd74,Ldhb,Lpl,Amacr,Pdgfb,Pklr,Prox1,Acsm3,Slc27a2,Mlxipl,Bhmt2,Hoga1,Kmo,Prkaa2,Pecr,Thnsl2,Acsm5,Atp2b4
3_Member	GO Biological Processes	GO:0016053	organic acid biosynthetic process	-7.48143	-4.40049	23/266	11684,11898,12411,13645,15378,16149,16832,16956,17117,18591,18770,19130,20216,26458,58805,64918,67432,98256,108079,111175,232078,272428,381290	Alox12,Ass1,Cbs,Egf,Hnf4a,Cd74,Ldhb,Lpl,Amacr,Pdgfb,Pklr,Prox1,Acsm3,Slc27a2,Mlxipl,Bhmt2,Hoga1,Kmo,Prkaa2,Pecr,Thnsl2,Acsm5,Atp2b4
3_Member	GO Biological Processes	GO:0072330	monocarboxylic acid biosynthetic process	-5.87489	-3.18606	16/170	11684,15378,16149,16832,16956,17117,18770,19130,20216,26458,58805,67432,108079,111175,232078,272428	Alox12,Hnf4a,Cd74,Ldhb,Lpl,Amacr,Pklr,Prox1,Acsm3,Slc27a2,Mlxipl,Hoga1,Prkaa2,Pecr,Thnsl2,Acsm5
3_Member	GO Biological Processes	GO:0006631	fatty acid metabolic process	-5.82875	-3.15151	24/354	11684,13086,13105,13106,13850,15378,16149,16922,16956,20216,26458,26897,56185,58805,67800,68631,74147,93732,108079,109672,111175,232078,270076,272428	Alox12,Cyp2a4,Cyp2d9,Cyp2e1,Ephx2,Hnf4a,Cd74,Phyh,Lpl,Acsm3,Slc27a2,Acot1,Hao2,Mlxipl,Dgat2,Cryl1,Ehhadh,Acox2,Prkaa2,Cyb5a,Pecr,Thnsl2,Gcdh,Acsm5
3_Member	GO Biological Processes	GO:0006633	fatty acid biosynthetic process	-3.42978	-1.52686	10/121	11684,15378,16149,16956,20216,58805,108079,111175,232078,272428	Alox12,Hnf4a,Cd74,Lpl,Acsm3,Mlxipl,Prkaa2,Pecr,Thnsl2,Acsm5
3_Member	GO Biological Processes	GO:0008610	lipid biosynthetic process	-2.58133	-0.958687	22/512	11684,15360,15378,16149,16956,17117,18534,18591,19130,20216,22239,26458,58805,67800,77337,108079,111175,212862,230379,232078,241447,272428	Alox12,Hmgcs2,Hnf4a,Cd74,Lpl,Amacr,Pck1,Pdgfb,Prox1,Acsm3,Ugt8a,Slc27a2,Mlxipl,Dgat2,Akr1c21,Prkaa2,Pecr,Chpt1,Acer2,Thnsl2,Cers6,Acsm5
4_Summary	KEGG Pathway	ko04146	Peroxisome	-9.41137	-5.93249	15/83	13850,16922,17117,18126,18631,19193,26458,54683,56185,58869,74147,93732,93734,110959,111175,11684,14775,26897,77337,100066,108079,14555,15360,15495,22239,28254,56018,67800,212862,230379,241447,271970,320207,100043461,270076	Ephx2,Phyh,Amacr,Nos2,Pex11a,Pipox,Slc27a2,Prdx5,Hao2,Pex5l,Ehhadh,Acox2,Mpv17l,Nudt19,Pecr,Alox12,Gpx1,Acot1,Akr1c21,Cyp2j11,Prkaa2,Gpd1,Hmgcs2,Hsd3b4,Ugt8a,Slco1a6,Stard10,Dgat2,Chpt1,Acer2,Cers6,Arsj,Pik3r5,Gm4450,Gcdh
4_Member	KEGG Pathway	ko04146	Peroxisome	-9.41137	-5.93249	15/83	13850,16922,17117,18126,18631,19193,26458,54683,56185,58869,74147,93732,93734,110959,111175	Ephx2,Phyh,Amacr,Nos2,Pex11a,Pipox,Slc27a2,Prdx5,Hao2,Pex5l,Ehhadh,Acox2,Mpv17l,Nudt19,Pecr
4_Member	KEGG Pathway	mmu04146	Peroxisome	-9.41137	-5.93249	15/83	13850,16922,17117,18126,18631,19193,26458,54683,56185,58869,74147,93732,93734,110959,111175	Ephx2,Phyh,Amacr,Nos2,Pex11a,Pipox,Slc27a2,Prdx5,Hao2,Pex5l,Ehhadh,Acox2,Mpv17l,Nudt19,Pecr
4_Member	Reactome Gene Sets	R-MMU-390918	Peroxisomal lipid metabolism	-6.67415	-3.75954	8/30	16922,17117,26458,56185,74147,93732,110959,111175	Phyh,Amacr,Slc27a2,Hao2,Ehhadh,Acox2,Nudt19,Pecr
4_Member	Reactome Gene Sets	R-MMU-8978868	Fatty acid metabolism	-4.84232	-2.50437	15/182	11684,13850,14775,16922,17117,26458,26897,56185,74147,77337,93732,100066,108079,110959,111175	Alox12,Ephx2,Gpx1,Phyh,Amacr,Slc27a2,Acot1,Hao2,Ehhadh,Akr1c21,Acox2,Cyp2j11,Prkaa2,Nudt19,Pecr
4_Member	Reactome Gene Sets	R-MMU-389599	Alpha-oxidation of phytanate	-3.68519	-1.70919	3/6	16922,26458,111175	Phyh,Slc27a2,Pecr
4_Member	Reactome Gene Sets	R-MMU-556833	Metabolism of lipids	-3.59485	-1.64317	28/609	11684,13850,14555,14775,15360,15495,16922,17117,22239,26458,26897,28254,56018,56185,67800,74147,77337,93732,100066,108079,110959,111175,212862,230379,241447,271970,320207,100043461	Alox12,Ephx2,Gpd1,Gpx1,Hmgcs2,Hsd3b4,Phyh,Amacr,Ugt8a,Slc27a2,Acot1,Slco1a6,Stard10,Hao2,Dgat2,Ehhadh,Akr1c21,Acox2,Cyp2j11,Prkaa2,Nudt19,Pecr,Chpt1,Acer2,Cers6,Arsj,Pik3r5,Gm4450
4_Member	GO Biological Processes	GO:0019395	fatty acid oxidation	-2.90348	-1.17793	8/95	11684,16922,26458,56185,67800,74147,93732,270076	Alox12,Phyh,Slc27a2,Hao2,Dgat2,Ehhadh,Acox2,Gcdh
4_Member	GO Biological Processes	GO:0034440	lipid oxidation	-2.84498	-1.13201	8/97	11684,16922,26458,56185,67800,74147,93732,270076	Alox12,Phyh,Slc27a2,Hao2,Dgat2,Ehhadh,Acox2,Gcdh
5_Summary	Reactome Gene Sets	R-MMU-382551	Transport of small molecules	-8.96113	-5.60719	42/659	11304,11513,11936,11979,12351,12372,12780,14699,14706,15122,16956,17364,17777,18400,18830,20191,20497,20501,20511,20517,20518,20928,22359,22599,27219,27376,28254,30962,54403,55961,57875,108115,110257,140494,213053,214111,215113,216225,242607,243616,381290,432530	Abca4,Adcy7,Fxyd2,Atp7b,Car4,Casq1,Abcc2,Gngt1,Gng4,Hba-a1,Lpl,Trpm1,Mttp,Slc22a18,Pltp,Ryr2,Slc12a3,Slc16a1,Slc1a2,Slc22a1,Slc22a2,Abcc9,Vldlr,Slc6a20b,Sgk2,Slc25a10,Slco1a6,Slc7a9,Slc4a4,Slc13a1,Angptl4,Slco4a1,Hba-a2,Atp6v0a4,Slc39a14,Slc24a1,Slc43a2,Slc5a8,Slc1a7,Slc6a11,Atp2b4,Adcy1
5_Member	Reactome Gene Sets	R-MMU-382551	Transport of small molecules	-8.96113	-5.60719	42/659	11304,11513,11936,11979,12351,12372,12780,14699,14706,15122,16956,17364,17777,18400,18830,20191,20497,20501,20511,20517,20518,20928,22359,22599,27219,27376,28254,30962,54403,55961,57875,108115,110257,140494,213053,214111,215113,216225,242607,243616,381290,432530	Abca4,Adcy7,Fxyd2,Atp7b,Car4,Casq1,Abcc2,Gngt1,Gng4,Hba-a1,Lpl,Trpm1,Mttp,Slc22a18,Pltp,Ryr2,Slc12a3,Slc16a1,Slc1a2,Slc22a1,Slc22a2,Abcc9,Vldlr,Slc6a20b,Sgk2,Slc25a10,Slco1a6,Slc7a9,Slc4a4,Slc13a1,Angptl4,Slco4a1,Hba-a2,Atp6v0a4,Slc39a14,Slc24a1,Slc43a2,Slc5a8,Slc1a7,Slc6a11,Atp2b4,Adcy1
5_Member	Reactome Gene Sets	R-MMU-425407	SLC-mediated transmembrane transport	-5.92977	-3.22904	19/232	18400,20497,20501,20511,20517,20518,22599,27376,28254,30962,54403,55961,108115,213053,214111,215113,216225,242607,243616	Slc22a18,Slc12a3,Slc16a1,Slc1a2,Slc22a1,Slc22a2,Slc6a20b,Slc25a10,Slco1a6,Slc7a9,Slc4a4,Slc13a1,Slco4a1,Slc39a14,Slc24a1,Slc43a2,Slc5a8,Slc1a7,Slc6a11
5_Member	Reactome Gene Sets	R-MMU-425393	Transport of inorganic cations/anions and amino acids/oligopeptides	-4.00543	-1.94152	10/103	20497,20511,22599,27376,30962,54403,214111,215113,216225,242607	Slc12a3,Slc1a2,Slc6a20b,Slc25a10,Slc7a9,Slc4a4,Slc24a1,Slc43a2,Slc5a8,Slc1a7
5_Member	GO Biological Processes	GO:0006855	drug transmembrane transport	-2.73836	-1.06112	5/40	12780,20511,20517,27376,242607	Abcc2,Slc1a2,Slc22a1,Slc25a10,Slc1a7
6_Summary	GO Biological Processes	GO:0017144	drug metabolic process	-8.4	-5.22094	38/584	11298,11522,11639,11898,12411,12655,12780,13106,13180,14085,14261,14555,14775,14778,15894,16548,18126,18574,18770,19193,54683,55990,58805,64705,64918,74682,93734,98256,103172,107766,108079,110198,111175,140494,209692,212862,230163,381290	Aanat,Adh1,Ak4,Ass1,Cbs,Chil3,Abcc2,Cyp2e1,Pcbd1,Fah,Fmo1,Gpd1,Gpx1,Gpx3,Icam1,Khk,Nos2,Pde1b,Pklr,Pipox,Prdx5,Fmo2,Mlxipl,Dpys,Bhmt2,Wdr35,Mpv17l,Kmo,Chchd10,Haao,Prkaa2,Akr7a5,Pecr,Atp6v0a4,Dhtkd1,Chpt1,Aldob,Atp2b4
6_Member	GO Biological Processes	GO:0017144	drug metabolic process	-8.4	-5.22094	38/584	11298,11522,11639,11898,12411,12655,12780,13106,13180,14085,14261,14555,14775,14778,15894,16548,18126,18574,18770,19193,54683,55990,58805,64705,64918,74682,93734,98256,103172,107766,108079,110198,111175,140494,209692,212862,230163,381290	Aanat,Adh1,Ak4,Ass1,Cbs,Chil3,Abcc2,Cyp2e1,Pcbd1,Fah,Fmo1,Gpd1,Gpx1,Gpx3,Icam1,Khk,Nos2,Pde1b,Pklr,Pipox,Prdx5,Fmo2,Mlxipl,Dpys,Bhmt2,Wdr35,Mpv17l,Kmo,Chchd10,Haao,Prkaa2,Akr7a5,Pecr,Atp6v0a4,Dhtkd1,Chpt1,Aldob,Atp2b4
7_Summary	GO Biological Processes	GO:0060041	retina development in camera-type eye	-7.8084	-4.66531	18/158	12677,13645,14685,16772,17245,18587,18591,18595,18596,19126,19130,19881,22339,23928,108013,108072,114889,212541,13844,14402,14609,14633,14634,14699,14972,15213,17364,72088,73750,170788,229791,380718,264134	Vsx2,Egf,Gnat1,Lama1,Mdm1,Pde6b,Pdgfb,Pdgfra,Pdgfrb,Prom1,Prox1,Rom1,Vegfa,Lamc3,Celf4,Grm6,Vsx1,Rho,Ephb2,Gabrb3,Gja1,Gli2,Gli3,Gngt1,H2-K1,Hey1,Trpm1,Ush1c,Whrn,Crb1,Plppr4,Mks1,Ttc26
7_Member	GO Biological Processes	GO:0060041	retina development in camera-type eye	-7.8084	-4.66531	18/158	12677,13645,14685,16772,17245,18587,18591,18595,18596,19126,19130,19881,22339,23928,108013,108072,114889,212541	Vsx2,Egf,Gnat1,Lama1,Mdm1,Pde6b,Pdgfb,Pdgfra,Pdgfrb,Prom1,Prox1,Rom1,Vegfa,Lamc3,Celf4,Grm6,Vsx1,Rho
7_Member	GO Biological Processes	GO:0007423	sensory organ development	-5.50989	-2.9341	32/585	12677,13645,13844,14402,14609,14633,14634,14685,14699,14972,15213,16772,17245,17364,18587,18591,18595,18596,19126,19130,19881,22339,23928,72088,73750,108013,108072,114889,170788,212541,229791,380718	Vsx2,Egf,Ephb2,Gabrb3,Gja1,Gli2,Gli3,Gnat1,Gngt1,H2-K1,Hey1,Lama1,Mdm1,Trpm1,Pde6b,Pdgfb,Pdgfra,Pdgfrb,Prom1,Prox1,Rom1,Vegfa,Lamc3,Ush1c,Whrn,Celf4,Grm6,Vsx1,Crb1,Rho,Plppr4,Mks1
7_Member	GO Biological Processes	GO:0001654	eye development	-5.22078	-2.72772	24/384	12677,13645,13844,14609,14634,14685,14699,16772,17245,17364,18587,18591,18595,18596,19126,19130,19881,22339,23928,108013,108072,114889,170788,212541	Vsx2,Egf,Ephb2,Gja1,Gli3,Gnat1,Gngt1,Lama1,Mdm1,Trpm1,Pde6b,Pdgfb,Pdgfra,Pdgfrb,Prom1,Prox1,Rom1,Vegfa,Lamc3,Celf4,Grm6,Vsx1,Crb1,Rho
7_Member	GO Biological Processes	GO:0043010	camera-type eye development	-4.70096	-2.41242	21/333	12677,13645,13844,14609,14634,14685,16772,17245,18587,18591,18595,18596,19126,19130,19881,22339,23928,108013,108072,114889,212541	Vsx2,Egf,Ephb2,Gja1,Gli3,Gnat1,Lama1,Mdm1,Pde6b,Pdgfb,Pdgfra,Pdgfrb,Prom1,Prox1,Rom1,Vegfa,Lamc3,Celf4,Grm6,Vsx1,Rho
7_Member	GO Biological Processes	GO:0001754	eye photoreceptor cell differentiation	-4.50889	-2.30494	8/56	14685,14699,17364,18591,19126,19881,22339,170788	Gnat1,Gngt1,Trpm1,Pdgfb,Prom1,Rom1,Vegfa,Crb1
7_Member	GO Biological Processes	GO:0048592	eye morphogenesis	-4.47114	-2.28599	14/173	12677,13645,13844,14634,14685,14699,17364,18591,19126,19130,19881,22339,114889,170788	Vsx2,Egf,Ephb2,Gli3,Gnat1,Gngt1,Trpm1,Pdgfb,Prom1,Prox1,Rom1,Vegfa,Vsx1,Crb1
7_Member	GO Biological Processes	GO:0046530	photoreceptor cell differentiation	-4.28928	-2.14619	9/77	14685,14699,17364,18591,19126,19881,22339,170788,264134	Gnat1,Gngt1,Trpm1,Pdgfb,Prom1,Rom1,Vegfa,Crb1,Ttc26
7_Member	GO Biological Processes	GO:0042461	photoreceptor cell development	-3.58975	-1.64022	7/57	14685,14699,17364,18591,22339,170788,264134	Gnat1,Gngt1,Trpm1,Pdgfb,Vegfa,Crb1,Ttc26
7_Member	GO Biological Processes	GO:0042462	eye photoreceptor cell development	-3.51111	-1.57836	6/42	14685,14699,17364,18591,22339,170788	Gnat1,Gngt1,Trpm1,Pdgfb,Vegfa,Crb1
7_Member	GO Biological Processes	GO:0090596	sensory organ morphogenesis	-3.42354	-1.52327	17/297	12677,13645,13844,14633,14634,14685,14699,17364,18591,19126,19130,19881,22339,72088,73750,114889,170788	Vsx2,Egf,Ephb2,Gli2,Gli3,Gnat1,Gngt1,Trpm1,Pdgfb,Prom1,Prox1,Rom1,Vegfa,Ush1c,Whrn,Vsx1,Crb1
7_Member	GO Biological Processes	GO:0060042	retina morphogenesis in camera-type eye	-2.64024	-1.00335	6/61	12677,13645,19126,19130,19881,114889	Vsx2,Egf,Prom1,Prox1,Rom1,Vsx1
7_Member	GO Biological Processes	GO:0048593	camera-type eye morphogenesis	-2.55727	-0.946488	9/132	12677,13645,13844,14634,19126,19130,19881,22339,114889	Vsx2,Egf,Ephb2,Gli3,Prom1,Prox1,Rom1,Vegfa,Vsx1
8_Summary	GO Biological Processes	GO:1901605	alpha-amino acid metabolic process	-6.78452	-3.84971	18/184	11898,12411,12583,13180,14085,15378,18126,18452,19193,26912,64918,67432,70266,74080,98256,108682,232078,381290,64705,109652,212933,11298,11484,18104,27376,107766,209692,270076,11522,16548,16922,20322,26458,74147,93732,230163	Ass1,Cbs,Cdo1,Pcbd1,Fah,Hnf4a,Nos2,P4ha2,Pipox,Gcat,Bhmt2,Hoga1,Kyat1,Nmnat3,Kmo,Gpt2,Thnsl2,Atp2b4,Dpys,Acy1,Pm20d1,Aanat,Aspa,Nqo1,Slc25a10,Haao,Dhtkd1,Gcdh,Adh1,Khk,Phyh,Sord,Slc27a2,Ehhadh,Acox2,Aldob
8_Member	GO Biological Processes	GO:1901605	alpha-amino acid metabolic process	-6.78452	-3.84971	18/184	11898,12411,12583,13180,14085,15378,18126,18452,19193,26912,64918,67432,70266,74080,98256,108682,232078,381290	Ass1,Cbs,Cdo1,Pcbd1,Fah,Hnf4a,Nos2,P4ha2,Pipox,Gcat,Bhmt2,Hoga1,Kyat1,Nmnat3,Kmo,Gpt2,Thnsl2,Atp2b4
8_Member	GO Biological Processes	GO:0006520	cellular amino acid metabolic process	-6.47282	-3.63076	21/257	11898,12411,12583,13180,14085,15378,18126,18452,19193,26912,64705,64918,67432,70266,74080,98256,108682,109652,212933,232078,381290	Ass1,Cbs,Cdo1,Pcbd1,Fah,Hnf4a,Nos2,P4ha2,Pipox,Gcat,Dpys,Bhmt2,Hoga1,Kyat1,Nmnat3,Kmo,Gpt2,Acy1,Pm20d1,Thnsl2,Atp2b4
8_Member	Reactome Gene Sets	R-MMU-71291	Metabolism of amino acids and derivatives	-5.16462	-2.69579	18/238	11298,11484,11898,12411,12583,13180,14085,18104,19193,27376,64918,67432,70266,98256,107766,108682,209692,270076	Aanat,Aspa,Ass1,Cbs,Cdo1,Pcbd1,Fah,Nqo1,Pipox,Slc25a10,Bhmt2,Hoga1,Kyat1,Kmo,Haao,Gpt2,Dhtkd1,Gcdh
8_Member	GO Biological Processes	GO:0044282	small molecule catabolic process	-4.66561	-2.39085	18/259	11522,12583,14085,16548,16922,18126,19193,20322,26458,26912,67432,74147,93732,98256,230163,232078,270076,381290	Adh1,Cdo1,Fah,Khk,Phyh,Nos2,Pipox,Sord,Slc27a2,Gcat,Hoga1,Ehhadh,Acox2,Kmo,Aldob,Thnsl2,Gcdh,Atp2b4
8_Member	GO Biological Processes	GO:1901606	alpha-amino acid catabolic process	-4.62427	-2.35847	9/70	12583,14085,18126,19193,26912,67432,98256,232078,381290	Cdo1,Fah,Nos2,Pipox,Gcat,Hoga1,Kmo,Thnsl2,Atp2b4
8_Member	GO Biological Processes	GO:0009063	cellular amino acid catabolic process	-4.15717	-2.04851	9/80	12583,14085,18126,19193,26912,67432,98256,232078,381290	Cdo1,Fah,Nos2,Pipox,Gcat,Hoga1,Kmo,Thnsl2,Atp2b4
8_Member	GO Biological Processes	GO:0016054	organic acid catabolic process	-4.05279	-1.97761	14/189	12583,14085,16922,18126,19193,26458,26912,67432,74147,93732,98256,232078,270076,381290	Cdo1,Fah,Phyh,Nos2,Pipox,Slc27a2,Gcat,Hoga1,Ehhadh,Acox2,Kmo,Thnsl2,Gcdh,Atp2b4
8_Member	GO Biological Processes	GO:0046395	carboxylic acid catabolic process	-4.05279	-1.97761	14/189	12583,14085,16922,18126,19193,26458,26912,67432,74147,93732,98256,232078,270076,381290	Cdo1,Fah,Phyh,Nos2,Pipox,Slc27a2,Gcat,Hoga1,Ehhadh,Acox2,Kmo,Thnsl2,Gcdh,Atp2b4
8_Member	GO Biological Processes	GO:0009066	aspartate family amino acid metabolic process	-3.45397	-1.54065	6/43	11898,19193,26912,64918,74080,232078	Ass1,Pipox,Gcat,Bhmt2,Nmnat3,Thnsl2
9_Summary	GO Biological Processes	GO:0072511	divalent inorganic cation transport	-6.51739	-3.6583	29/447	11438,11540,11749,12010,12372,12425,12767,12780,13617,13645,14609,14612,15114,15170,15894,16518,16818,17364,18591,18596,18787,19674,20191,20193,22226,108072,213053,214111,381290,11735,11936,12512,13844,14613,16523,18546,20979,59020,64051,212933,240595,243961,11684,11979,12176,12351,15378,16591,18587,18595,22270,54403,58805,58991,67800,108079,140494,214189,100503085,14402,20497,20501,20511,20517,2…	Chrna4,Adora2a,Anxa6,B2m,Casq1,Cckar,Cxcr4,Abcc2,Ednra,Egf,Gja1,Gja4,Hap1,Ptpn6,Icam1,Kcnj2,Lck,Trpm1,Pdgfb,Pdgfrb,Serpine1,Rcvrn,Ryr2,S100a1,Ucn,Grm6,Slc39a14,Slc24a1,Atp2b4,Ank3,Fxyd2,Cd63,Ephb2,Gja5,Kcnj8,Pcp4,Syt1,Pdzk1,Sv2a,Pm20d1,Kcnv2,Shank1,Alox12,Atp7b,Bnip3,Car4,Hnf4a,Kl,Pde6b,Pdgfra,Upk3a,Slc4a4,Mlxipl,Ghrl,Dgat2,Prkaa2,Atp6v0a4,Scgn,Klhl3,Gabrb3,Slc12a3,Slc16a1,Slc1a2,Slc22a1,Abcc9,Sl…
9_Member	GO Biological Processes	GO:0072511	divalent inorganic cation transport	-6.51739	-3.6583	29/447	11438,11540,11749,12010,12372,12425,12767,12780,13617,13645,14609,14612,15114,15170,15894,16518,16818,17364,18591,18596,18787,19674,20191,20193,22226,108072,213053,214111,381290	Chrna4,Adora2a,Anxa6,B2m,Casq1,Cckar,Cxcr4,Abcc2,Ednra,Egf,Gja1,Gja4,Hap1,Ptpn6,Icam1,Kcnj2,Lck,Trpm1,Pdgfb,Pdgfrb,Serpine1,Rcvrn,Ryr2,S100a1,Ucn,Grm6,Slc39a14,Slc24a1,Atp2b4
9_Member	GO Biological Processes	GO:0070838	divalent metal ion transport	-6.06807	-3.34252	28/444	11438,11540,11749,12010,12372,12425,12767,13617,13645,14609,14612,15114,15170,15894,16518,16818,17364,18591,18596,18787,19674,20191,20193,22226,108072,213053,214111,381290	Chrna4,Adora2a,Anxa6,B2m,Casq1,Cckar,Cxcr4,Ednra,Egf,Gja1,Gja4,Hap1,Ptpn6,Icam1,Kcnj2,Lck,Trpm1,Pdgfb,Pdgfrb,Serpine1,Rcvrn,Ryr2,S100a1,Ucn,Grm6,Slc39a14,Slc24a1,Atp2b4
9_Member	GO Biological Processes	GO:0043269	regulation of ion transport	-5.78824	-3.144	35/652	11438,11540,11735,11936,12010,12372,12425,12512,12767,13617,13645,13844,14609,14613,15114,15170,15894,16518,16523,18546,18591,18596,18787,19674,20191,20193,20979,22226,59020,64051,108072,212933,240595,243961,381290	Chrna4,Adora2a,Ank3,Fxyd2,B2m,Casq1,Cckar,Cd63,Cxcr4,Ednra,Egf,Ephb2,Gja1,Gja5,Hap1,Ptpn6,Icam1,Kcnj2,Kcnj8,Pcp4,Pdgfb,Pdgfrb,Serpine1,Rcvrn,Ryr2,S100a1,Syt1,Ucn,Pdzk1,Sv2a,Grm6,Pm20d1,Kcnv2,Shank1,Atp2b4
9_Member	GO Biological Processes	GO:0006816	calcium ion transport	-5.52903	-2.93909	25/394	11438,11540,11749,12372,12425,12767,13617,13645,14609,14612,15114,15170,15894,16818,17364,18591,18596,18787,19674,20191,20193,22226,108072,214111,381290	Chrna4,Adora2a,Anxa6,Casq1,Cckar,Cxcr4,Ednra,Egf,Gja1,Gja4,Hap1,Ptpn6,Icam1,Lck,Trpm1,Pdgfb,Pdgfrb,Serpine1,Rcvrn,Ryr2,S100a1,Ucn,Grm6,Slc24a1,Atp2b4
9_Member	GO Biological Processes	GO:0010959	regulation of metal ion transport	-5.10765	-2.67016	24/390	11540,11735,11936,12010,12372,12425,12512,12767,13617,13645,14609,15114,15170,15894,16518,18591,18596,18787,19674,20191,20193,22226,108072,381290	Adora2a,Ank3,Fxyd2,B2m,Casq1,Cckar,Cd63,Cxcr4,Ednra,Egf,Gja1,Hap1,Ptpn6,Icam1,Kcnj2,Pdgfb,Pdgfrb,Serpine1,Rcvrn,Ryr2,S100a1,Ucn,Grm6,Atp2b4
9_Member	GO Biological Processes	GO:0051924	regulation of calcium ion transport	-4.84871	-2.50549	18/251	11540,12372,12425,12767,13617,13645,14609,15114,15170,15894,18591,18596,18787,19674,20191,20193,22226,108072	Adora2a,Casq1,Cckar,Cxcr4,Ednra,Egf,Gja1,Hap1,Ptpn6,Icam1,Pdgfb,Pdgfrb,Serpine1,Rcvrn,Ryr2,S100a1,Ucn,Grm6
9_Member	GO Biological Processes	GO:0050801	ion homeostasis	-4.81741	-2.49686	36/753	11540,11684,11735,11749,11979,12010,12176,12351,12372,12425,12780,13617,14609,14613,15114,15170,15378,16591,16818,17364,18587,18595,20191,22270,54403,58805,58991,64051,67800,108079,140494,213053,214111,214189,381290,100503085	Adora2a,Alox12,Ank3,Anxa6,Atp7b,B2m,Bnip3,Car4,Casq1,Cckar,Abcc2,Ednra,Gja1,Gja5,Hap1,Ptpn6,Hnf4a,Kl,Lck,Trpm1,Pde6b,Pdgfra,Ryr2,Upk3a,Slc4a4,Mlxipl,Ghrl,Sv2a,Dgat2,Prkaa2,Atp6v0a4,Slc39a14,Slc24a1,Scgn,Atp2b4,Klhl3
9_Member	GO Biological Processes	GO:0043270	positive regulation of ion transport	-4.68167	-2.39777	19/283	11438,11540,11735,12010,12372,12767,13617,13844,15114,16518,18546,18591,18596,18787,20191,20193,22226,59020,108072	Chrna4,Adora2a,Ank3,B2m,Casq1,Cxcr4,Ednra,Ephb2,Hap1,Kcnj2,Pcp4,Pdgfb,Pdgfrb,Serpine1,Ryr2,S100a1,Ucn,Pdzk1,Grm6
9_Member	GO Biological Processes	GO:0034220	ion transmembrane transport	-4.64784	-2.37758	36/767	11438,11735,11749,11936,11979,12010,12372,13617,13844,14402,14609,14613,15114,15170,16518,16523,16818,17364,20191,20193,20497,20501,20511,20517,20928,27376,30962,55961,59020,140494,213053,214111,240595,242607,243961,381290	Chrna4,Ank3,Anxa6,Fxyd2,Atp7b,B2m,Casq1,Ednra,Ephb2,Gabrb3,Gja1,Gja5,Hap1,Ptpn6,Kcnj2,Kcnj8,Lck,Trpm1,Ryr2,S100a1,Slc12a3,Slc16a1,Slc1a2,Slc22a1,Abcc9,Slc25a10,Slc7a9,Slc13a1,Pdzk1,Atp6v0a4,Slc39a14,Slc24a1,Kcnv2,Slc1a7,Shank1,Atp2b4
9_Member	GO Biological Processes	GO:0051928	positive regulation of calcium ion transport	-4.18651	-2.06936	11/118	12372,12767,13617,15114,18591,18596,18787,20191,20193,22226,108072	Casq1,Cxcr4,Ednra,Hap1,Pdgfb,Pdgfrb,Serpine1,Ryr2,S100a1,Ucn,Grm6
9_Member	GO Biological Processes	GO:0032844	regulation of homeostatic process	-3.38938	-1.49784	24/503	11540,11684,11735,12010,12372,13617,14609,14613,15114,15130,15170,15378,16149,16818,18768,20191,20750,22339,58805,58991,105171,108079,170826,100038882	Adora2a,Alox12,Ank3,B2m,Casq1,Ednra,Gja1,Gja5,Hap1,Hbb-b2,Ptpn6,Hnf4a,Cd74,Lck,Pkib,Ryr2,Spp1,Vegfa,Mlxipl,Ghrl,Arrdc3,Prkaa2,Ppargc1b,Isg15
9_Member	GO Biological Processes	GO:0072507	divalent inorganic cation homeostasis	-3.08221	-1.29237	22/467	11735,11749,11979,12176,12372,12425,13617,14609,15114,15170,16591,16818,17364,18587,18595,20191,58991,64051,213053,214111,214189,381290	Ank3,Anxa6,Atp7b,Bnip3,Casq1,Cckar,Ednra,Gja1,Hap1,Ptpn6,Kl,Lck,Trpm1,Pde6b,Pdgfra,Ryr2,Ghrl,Sv2a,Slc39a14,Slc24a1,Scgn,Atp2b4
9_Member	GO Biological Processes	GO:0098771	inorganic ion homeostasis	-3.03694	-1.26564	29/694	11540,11735,11749,11979,12010,12176,12351,12372,12425,12780,13617,14609,15114,15170,16591,16818,17364,18587,18595,20191,22270,54403,58991,64051,140494,213053,214111,214189,381290	Adora2a,Ank3,Anxa6,Atp7b,B2m,Bnip3,Car4,Casq1,Cckar,Abcc2,Ednra,Gja1,Hap1,Ptpn6,Kl,Lck,Trpm1,Pde6b,Pdgfra,Ryr2,Upk3a,Slc4a4,Ghrl,Sv2a,Atp6v0a4,Slc39a14,Slc24a1,Scgn,Atp2b4
9_Member	GO Biological Processes	GO:0055080	cation homeostasis	-2.87591	-1.15544	28/678	11540,11735,11749,11979,12010,12176,12351,12372,12425,13617,14609,15114,15170,16591,16818,17364,18587,18595,20191,22270,54403,58991,64051,140494,213053,214111,214189,381290	Adora2a,Ank3,Anxa6,Atp7b,B2m,Bnip3,Car4,Casq1,Cckar,Ednra,Gja1,Hap1,Ptpn6,Kl,Lck,Trpm1,Pde6b,Pdgfra,Ryr2,Upk3a,Slc4a4,Ghrl,Sv2a,Atp6v0a4,Slc39a14,Slc24a1,Scgn,Atp2b4
9_Member	GO Biological Processes	GO:0034767	positive regulation of ion transmembrane transport	-2.86533	-1.14863	10/143	11735,12010,12372,13617,13844,15114,16518,20191,20193,59020	Ank3,B2m,Casq1,Ednra,Ephb2,Hap1,Kcnj2,Ryr2,S100a1,Pdzk1
9_Member	GO Biological Processes	GO:0055074	calcium ion homeostasis	-2.74083	-1.06244	20/434	11749,11979,12176,12372,12425,13617,14609,15114,15170,16591,16818,17364,18587,18595,20191,58991,64051,214111,214189,381290	Anxa6,Atp7b,Bnip3,Casq1,Cckar,Ednra,Gja1,Hap1,Ptpn6,Kl,Lck,Trpm1,Pde6b,Pdgfra,Ryr2,Ghrl,Sv2a,Slc24a1,Scgn,Atp2b4
9_Member	GO Biological Processes	GO:0034762	regulation of transmembrane transport	-2.72919	-1.05762	20/435	11438,11735,11936,12010,12372,13617,13844,14609,14613,15114,15170,16518,16523,20191,20193,59020,212933,240595,243961,381290	Chrna4,Ank3,Fxyd2,B2m,Casq1,Ednra,Ephb2,Gja1,Gja5,Hap1,Ptpn6,Kcnj2,Kcnj8,Ryr2,S100a1,Pdzk1,Pm20d1,Kcnv2,Shank1,Atp2b4
9_Member	GO Biological Processes	GO:0034764	positive regulation of transmembrane transport	-2.71047	-1.04825	10/150	11735,12010,12372,13617,13844,15114,16518,20191,20193,59020	Ank3,B2m,Casq1,Ednra,Ephb2,Hap1,Kcnj2,Ryr2,S100a1,Pdzk1
9_Member	GO Biological Processes	GO:0055065	metal ion homeostasis	-2.67792	-1.03078	25/600	11540,11735,11749,11979,12010,12176,12372,12425,13617,14609,15114,15170,16591,16818,17364,18587,18595,20191,22270,58991,64051,213053,214111,214189,381290	Adora2a,Ank3,Anxa6,Atp7b,B2m,Bnip3,Casq1,Cckar,Ednra,Gja1,Hap1,Ptpn6,Kl,Lck,Trpm1,Pde6b,Pdgfra,Ryr2,Upk3a,Ghrl,Sv2a,Slc39a14,Slc24a1,Scgn,Atp2b4
9_Member	GO Biological Processes	GO:0072503	cellular divalent inorganic cation homeostasis	-2.62653	-0.993785	20/444	11749,11979,12176,12372,12425,13617,14609,15114,15170,16818,17364,18587,18595,20191,58991,64051,213053,214111,214189,381290	Anxa6,Atp7b,Bnip3,Casq1,Cckar,Ednra,Gja1,Hap1,Ptpn6,Lck,Trpm1,Pde6b,Pdgfra,Ryr2,Ghrl,Sv2a,Slc39a14,Slc24a1,Scgn,Atp2b4
9_Member	GO Biological Processes	GO:0055082	cellular chemical homeostasis	-2.62182	-0.990102	29/740	11749,11979,12176,12372,12425,12780,13617,14609,14775,15114,15170,15894,16818,17364,18587,18595,19276,20191,54403,58805,58991,64051,67800,81799,140494,213053,214111,214189,381290	Anxa6,Atp7b,Bnip3,Casq1,Cckar,Abcc2,Ednra,Gja1,Gpx1,Hap1,Ptpn6,Icam1,Lck,Trpm1,Pde6b,Pdgfra,Ptprn2,Ryr2,Slc4a4,Mlxipl,Ghrl,Sv2a,Dgat2,C1qtnf3,Atp6v0a4,Slc39a14,Slc24a1,Scgn,Atp2b4
9_Member	GO Biological Processes	GO:1904064	positive regulation of cation transmembrane transport	-2.60207	-0.972404	9/130	11735,12010,12372,13617,13844,15114,16518,20191,20193	Ank3,B2m,Casq1,Ednra,Ephb2,Hap1,Kcnj2,Ryr2,S100a1
9_Member	GO Biological Processes	GO:0006874	cellular calcium ion homeostasis	-2.55432	-0.946488	19/419	11749,11979,12176,12372,12425,13617,14609,15114,15170,16818,17364,18587,18595,20191,58991,64051,214111,214189,381290	Anxa6,Atp7b,Bnip3,Casq1,Cckar,Ednra,Gja1,Hap1,Ptpn6,Lck,Trpm1,Pde6b,Pdgfra,Ryr2,Ghrl,Sv2a,Slc24a1,Scgn,Atp2b4
9_Member	GO Biological Processes	GO:0034765	regulation of ion transmembrane transport	-2.54299	-0.941099	19/420	11438,11735,11936,12010,12372,13617,13844,14609,14613,15114,15170,16518,16523,20191,20193,59020,240595,243961,381290	Chrna4,Ank3,Fxyd2,B2m,Casq1,Ednra,Ephb2,Gja1,Gja5,Hap1,Ptpn6,Kcnj2,Kcnj8,Ryr2,S100a1,Pdzk1,Kcnv2,Shank1,Atp2b4
9_Member	GO Biological Processes	GO:0098655	cation transmembrane transport	-2.33566	-0.796301	24/604	11438,11735,11936,11979,12010,12372,13617,13844,15114,15170,16518,16523,16818,20191,20193,20497,20928,55961,140494,213053,214111,240595,243961,381290	Chrna4,Ank3,Fxyd2,Atp7b,B2m,Casq1,Ednra,Ephb2,Hap1,Ptpn6,Kcnj2,Kcnj8,Lck,Ryr2,S100a1,Slc12a3,Abcc9,Slc13a1,Atp6v0a4,Slc39a14,Slc24a1,Kcnv2,Shank1,Atp2b4
9_Member	GO Biological Processes	GO:1901021	positive regulation of calcium ion transmembrane transporter activity	-2.27904	-0.758406	4/32	12372,15114,20191,20193	Casq1,Hap1,Ryr2,S100a1
9_Member	GO Biological Processes	GO:0032411	positive regulation of transporter activity	-2.25624	-0.740361	7/96	11735,12372,13844,15114,20191,20193,27219	Ank3,Casq1,Ephb2,Hap1,Ryr2,S100a1,Sgk2
9_Member	GO Biological Processes	GO:2000021	regulation of ion homeostasis	-2.23304	-0.721635	11/203	11540,11684,11735,12372,13617,14609,14613,15114,15170,16818,20191	Adora2a,Alox12,Ank3,Casq1,Ednra,Gja1,Gja5,Hap1,Ptpn6,Lck,Ryr2
9_Member	GO Biological Processes	GO:1904062	regulation of cation transmembrane transport	-2.16235	-0.67003	14/297	11438,11735,11936,12010,12372,13617,13844,15114,15170,16518,20191,20193,243961,381290	Chrna4,Ank3,Fxyd2,B2m,Casq1,Ednra,Ephb2,Hap1,Ptpn6,Kcnj2,Ryr2,S100a1,Shank1,Atp2b4
9_Member	GO Biological Processes	GO:0098660	inorganic ion transmembrane transport	-2.14773	-0.65934	23/592	11735,11936,11979,12010,12372,13617,14402,15114,15170,16518,16523,16818,20191,20193,20497,20928,27376,55961,140494,213053,214111,240595,381290	Ank3,Fxyd2,Atp7b,B2m,Casq1,Ednra,Gabrb3,Hap1,Ptpn6,Kcnj2,Kcnj8,Lck,Ryr2,S100a1,Slc12a3,Abcc9,Slc25a10,Slc13a1,Atp6v0a4,Slc39a14,Slc24a1,Kcnv2,Atp2b4
9_Member	GO Biological Processes	GO:0032409	regulation of transporter activity	-2.10362	-0.627628	12/241	11438,11735,11936,12372,13844,14609,15114,20191,20193,27219,212933,243961	Chrna4,Ank3,Fxyd2,Casq1,Ephb2,Gja1,Hap1,Ryr2,S100a1,Sgk2,Pm20d1,Shank1
9_Member	GO Biological Processes	GO:2001259	positive regulation of cation channel activity	-2.03658	-0.592183	5/58	11735,12372,13844,15114,20193	Ank3,Casq1,Ephb2,Hap1,S100a1
9_Member	GO Biological Processes	GO:0006873	cellular ion homeostasis	-2.0251	-0.588927	23/607	11749,11979,12176,12372,12425,12780,13617,14609,15114,15170,16818,17364,18587,18595,20191,54403,58991,64051,140494,213053,214111,214189,381290	Anxa6,Atp7b,Bnip3,Casq1,Cckar,Abcc2,Ednra,Gja1,Hap1,Ptpn6,Lck,Trpm1,Pde6b,Pdgfra,Ryr2,Slc4a4,Ghrl,Sv2a,Atp6v0a4,Slc39a14,Slc24a1,Scgn,Atp2b4
9_Member	GO Biological Processes	GO:0098662	inorganic cation transmembrane transport	-2.01119	-0.582527	21/540	11735,11936,11979,12010,12372,13617,15114,15170,16518,16523,16818,20191,20193,20497,20928,55961,140494,213053,214111,240595,381290	Ank3,Fxyd2,Atp7b,B2m,Casq1,Ednra,Hap1,Ptpn6,Kcnj2,Kcnj8,Lck,Ryr2,S100a1,Slc12a3,Abcc9,Slc13a1,Atp6v0a4,Slc39a14,Slc24a1,Kcnv2,Atp2b4
9_Member	GO Biological Processes	GO:0051208	sequestering of calcium ion	-2.00577	-0.582527	7/107	11979,12372,13617,15114,15170,16818,20191	Atp7b,Casq1,Ednra,Hap1,Ptpn6,Lck,Ryr2
10_Summary	GO Biological Processes	GO:1901615	organic hydroxy compound metabolic process	-6.40621	-3.58055	28/427	11522,11684,13180,13850,15360,16591,16832,17117,17171,17777,18534,18574,18830,19130,20322,20660,22359,26458,28254,56185,67800,77974,105014,108079,108115,111175,230379,235033,13106,14377,18595,20750,77337	Adh1,Alox12,Pcbd1,Ephx2,Hmgcs2,Kl,Ldhb,Amacr,Mas1,Mttp,Pck1,Pde1b,Pltp,Prox1,Sord,Sorl1,Vldlr,Slc27a2,Slco1a6,Hao2,Dgat2,Rdh12,Rdh14,Prkaa2,Slco4a1,Pecr,Acer2,Rdh8,Cyp2e1,G6pc,Pdgfra,Spp1,Akr1c21
10_Member	GO Biological Processes	GO:1901615	organic hydroxy compound metabolic process	-6.40621	-3.58055	28/427	11522,11684,13180,13850,15360,16591,16832,17117,17171,17777,18534,18574,18830,19130,20322,20660,22359,26458,28254,56185,67800,77974,105014,108079,108115,111175,230379,235033	Adh1,Alox12,Pcbd1,Ephx2,Hmgcs2,Kl,Ldhb,Amacr,Mas1,Mttp,Pck1,Pde1b,Pltp,Prox1,Sord,Sorl1,Vldlr,Slc27a2,Slco1a6,Hao2,Dgat2,Rdh12,Rdh14,Prkaa2,Slco4a1,Pecr,Acer2,Rdh8
10_Member	GO Biological Processes	GO:0006066	alcohol metabolic process	-4.19287	-2.06938	17/256	11522,13180,13850,15360,17171,17777,18534,20322,20660,22359,67800,77974,105014,108079,111175,230379,235033	Adh1,Pcbd1,Ephx2,Hmgcs2,Mas1,Mttp,Pck1,Sord,Sorl1,Vldlr,Dgat2,Rdh12,Rdh14,Prkaa2,Pecr,Acer2,Rdh8
10_Member	GO Biological Processes	GO:0008202	steroid metabolic process	-3.36762	-1.48351	16/273	13106,13850,14377,15360,17117,17777,18595,19130,20660,20750,22359,26458,28254,67800,77337,108079	Cyp2e1,Ephx2,G6pc,Hmgcs2,Amacr,Mttp,Pdgfra,Prox1,Sorl1,Spp1,Vldlr,Slc27a2,Slco1a6,Dgat2,Akr1c21,Prkaa2
10_Member	GO Biological Processes	GO:1901617	organic hydroxy compound biosynthetic process	-3.27534	-1.40391	13/199	11684,13180,15360,16591,16832,17117,17171,18534,18830,19130,26458,108079,230379	Alox12,Pcbd1,Hmgcs2,Kl,Ldhb,Amacr,Mas1,Pck1,Pltp,Prox1,Slc27a2,Prkaa2,Acer2
11_Summary	GO Biological Processes	GO:0009117	nucleotide metabolic process	-6.32761	-3.51774	34/590	11513,11540,11639,12411,13617,14261,14555,14919,16548,16832,17436,18126,18574,18587,18770,22226,22339,23962,54683,55990,58805,68352,74080,75735,98256,103172,107766,108079,114230,140494,209692,230163,246730,432530,20028,64705,14377,17171,18591,212862	Adcy7,Adora2a,Ak4,Cbs,Ednra,Fmo1,Gpd1,Gucy2e,Khk,Ldhb,Me1,Nos2,Pde1b,Pde6b,Pklr,Ucn,Vegfa,Oasl2,Prdx5,Fmo2,Mlxipl,Aspdh,Nmnat3,Pank1,Kmo,Chchd10,Haao,Prkaa2,Aipl1,Atp6v0a4,Dhtkd1,Aldob,Oas1a,Adcy1,Pdc,Dpys,G6pc,Mas1,Pdgfb,Chpt1
11_Member	GO Biological Processes	GO:0009117	nucleotide metabolic process	-6.32761	-3.51774	34/590	11513,11540,11639,12411,13617,14261,14555,14919,16548,16832,17436,18126,18574,18587,18770,22226,22339,23962,54683,55990,58805,68352,74080,75735,98256,103172,107766,108079,114230,140494,209692,230163,246730,432530	Adcy7,Adora2a,Ak4,Cbs,Ednra,Fmo1,Gpd1,Gucy2e,Khk,Ldhb,Me1,Nos2,Pde1b,Pde6b,Pklr,Ucn,Vegfa,Oasl2,Prdx5,Fmo2,Mlxipl,Aspdh,Nmnat3,Pank1,Kmo,Chchd10,Haao,Prkaa2,Aipl1,Atp6v0a4,Dhtkd1,Aldob,Oas1a,Adcy1
11_Member	GO Biological Processes	GO:0006753	nucleoside phosphate metabolic process	-6.17814	-3.42626	34/599	11513,11540,11639,12411,13617,14261,14555,14919,16548,16832,17436,18126,18574,18587,18770,22226,22339,23962,54683,55990,58805,68352,74080,75735,98256,103172,107766,108079,114230,140494,209692,230163,246730,432530	Adcy7,Adora2a,Ak4,Cbs,Ednra,Fmo1,Gpd1,Gucy2e,Khk,Ldhb,Me1,Nos2,Pde1b,Pde6b,Pklr,Ucn,Vegfa,Oasl2,Prdx5,Fmo2,Mlxipl,Aspdh,Nmnat3,Pank1,Kmo,Chchd10,Haao,Prkaa2,Aipl1,Atp6v0a4,Dhtkd1,Aldob,Oas1a,Adcy1
11_Member	GO Biological Processes	GO:0055086	nucleobase-containing small molecule metabolic process	-6.02275	-3.30978	36/665	11513,11540,11639,12411,13617,14261,14555,14919,16548,16832,17436,18126,18574,18587,18770,20028,22226,22339,23962,54683,55990,58805,64705,68352,74080,75735,98256,103172,107766,108079,114230,140494,209692,230163,246730,432530	Adcy7,Adora2a,Ak4,Cbs,Ednra,Fmo1,Gpd1,Gucy2e,Khk,Ldhb,Me1,Nos2,Pde1b,Pde6b,Pklr,Pdc,Ucn,Vegfa,Oasl2,Prdx5,Fmo2,Mlxipl,Dpys,Aspdh,Nmnat3,Pank1,Kmo,Chchd10,Haao,Prkaa2,Aipl1,Atp6v0a4,Dhtkd1,Aldob,Oas1a,Adcy1
11_Member	GO Biological Processes	GO:0046068	cGMP metabolic process	-4.34075	-2.18409	8/59	11513,12411,14919,18126,18574,22339,114230,432530	Adcy7,Cbs,Gucy2e,Nos2,Pde1b,Vegfa,Aipl1,Adcy1
11_Member	GO Biological Processes	GO:0006163	purine nucleotide metabolic process	-4.14809	-2.0464	25/476	11513,11540,11639,12411,13617,14555,14919,16548,18126,18574,18587,18770,22226,22339,23962,58805,75735,103172,108079,114230,140494,209692,230163,246730,432530	Adcy7,Adora2a,Ak4,Cbs,Ednra,Gpd1,Gucy2e,Khk,Nos2,Pde1b,Pde6b,Pklr,Ucn,Vegfa,Oasl2,Mlxipl,Pank1,Chchd10,Prkaa2,Aipl1,Atp6v0a4,Dhtkd1,Aldob,Oas1a,Adcy1
11_Member	GO Biological Processes	GO:1901293	nucleoside phosphate biosynthetic process	-4.04598	-1.97647	18/289	11513,11540,11639,13617,14919,18126,18770,22226,23962,68352,74080,75735,98256,103172,107766,140494,246730,432530	Adcy7,Adora2a,Ak4,Ednra,Gucy2e,Nos2,Pklr,Ucn,Oasl2,Aspdh,Nmnat3,Pank1,Kmo,Chchd10,Haao,Atp6v0a4,Oas1a,Adcy1
11_Member	GO Biological Processes	GO:0072521	purine-containing compound metabolic process	-3.9568	-1.91988	26/519	11513,11540,11639,12411,13617,14377,14555,14919,16548,18126,18574,18587,18770,22226,22339,23962,58805,75735,103172,108079,114230,140494,209692,230163,246730,432530	Adcy7,Adora2a,Ak4,Cbs,Ednra,G6pc,Gpd1,Gucy2e,Khk,Nos2,Pde1b,Pde6b,Pklr,Ucn,Vegfa,Oasl2,Mlxipl,Pank1,Chchd10,Prkaa2,Aipl1,Atp6v0a4,Dhtkd1,Aldob,Oas1a,Adcy1
11_Member	GO Biological Processes	GO:0009165	nucleotide biosynthetic process	-3.66725	-1.69352	17/283	11513,11540,13617,14919,18126,18770,22226,23962,68352,74080,75735,98256,103172,107766,140494,246730,432530	Adcy7,Adora2a,Ednra,Gucy2e,Nos2,Pklr,Ucn,Oasl2,Aspdh,Nmnat3,Pank1,Kmo,Chchd10,Haao,Atp6v0a4,Oas1a,Adcy1
11_Member	GO Biological Processes	GO:0009150	purine ribonucleotide metabolic process	-3.51537	-1.58056	23/463	11513,11540,11639,12411,13617,14555,14919,16548,18126,18574,18587,18770,22226,22339,58805,75735,103172,108079,114230,140494,209692,230163,432530	Adcy7,Adora2a,Ak4,Cbs,Ednra,Gpd1,Gucy2e,Khk,Nos2,Pde1b,Pde6b,Pklr,Ucn,Vegfa,Mlxipl,Pank1,Chchd10,Prkaa2,Aipl1,Atp6v0a4,Dhtkd1,Aldob,Adcy1
11_Member	GO Biological Processes	GO:0009259	ribonucleotide metabolic process	-3.41106	-1.51387	23/471	11513,11540,11639,12411,13617,14555,14919,16548,18126,18574,18587,18770,22226,22339,58805,75735,103172,108079,114230,140494,209692,230163,432530	Adcy7,Adora2a,Ak4,Cbs,Ednra,Gpd1,Gucy2e,Khk,Nos2,Pde1b,Pde6b,Pklr,Ucn,Vegfa,Mlxipl,Pank1,Chchd10,Prkaa2,Aipl1,Atp6v0a4,Dhtkd1,Aldob,Adcy1
11_Member	GO Biological Processes	GO:0019693	ribose phosphate metabolic process	-3.26019	-1.39164	23/483	11513,11540,11639,12411,13617,14555,14919,16548,18126,18574,18587,18770,22226,22339,58805,75735,103172,108079,114230,140494,209692,230163,432530	Adcy7,Adora2a,Ak4,Cbs,Ednra,Gpd1,Gucy2e,Khk,Nos2,Pde1b,Pde6b,Pklr,Ucn,Vegfa,Mlxipl,Pank1,Chchd10,Prkaa2,Aipl1,Atp6v0a4,Dhtkd1,Aldob,Adcy1
11_Member	GO Biological Processes	GO:0090407	organophosphate biosynthetic process	-2.7101	-1.04825	21/468	11513,11540,11639,13617,14919,17171,18126,18591,18770,22226,23962,68352,74080,75735,98256,103172,107766,140494,212862,246730,432530	Adcy7,Adora2a,Ak4,Ednra,Gucy2e,Mas1,Nos2,Pdgfb,Pklr,Ucn,Oasl2,Aspdh,Nmnat3,Pank1,Kmo,Chchd10,Haao,Atp6v0a4,Chpt1,Oas1a,Adcy1
11_Member	GO Biological Processes	GO:0006140	regulation of nucleotide metabolic process	-2.55762	-0.946488	12/211	11513,11540,12411,13617,14555,17436,18126,22226,22339,58805,108079,114230	Adcy7,Adora2a,Cbs,Ednra,Gpd1,Me1,Nos2,Ucn,Vegfa,Mlxipl,Prkaa2,Aipl1
11_Member	GO Biological Processes	GO:0006164	purine nucleotide biosynthetic process	-2.55709	-0.946488	13/239	11513,11540,13617,14919,18126,18770,22226,23962,75735,103172,140494,246730,432530	Adcy7,Adora2a,Ednra,Gucy2e,Nos2,Pklr,Ucn,Oasl2,Pank1,Chchd10,Atp6v0a4,Oas1a,Adcy1
11_Member	GO Biological Processes	GO:0030823	regulation of cGMP metabolic process	-2.55272	-0.946488	4/27	12411,18126,22339,114230	Cbs,Nos2,Vegfa,Aipl1
11_Member	GO Biological Processes	GO:0009187	cyclic nucleotide metabolic process	-2.53549	-0.935511	11/185	11513,11540,12411,13617,14919,18126,18574,22226,22339,114230,432530	Adcy7,Adora2a,Cbs,Ednra,Gucy2e,Nos2,Pde1b,Ucn,Vegfa,Aipl1,Adcy1
11_Member	GO Biological Processes	GO:0072522	purine-containing compound biosynthetic process	-2.48023	-0.900802	13/244	11513,11540,13617,14919,18126,18770,22226,23962,75735,103172,140494,246730,432530	Adcy7,Adora2a,Ednra,Gucy2e,Nos2,Pklr,Ucn,Oasl2,Pank1,Chchd10,Atp6v0a4,Oas1a,Adcy1
11_Member	GO Biological Processes	GO:1900542	regulation of purine nucleotide metabolic process	-2.21745	-0.710933	11/204	11513,11540,12411,13617,14555,18126,22226,22339,58805,108079,114230	Adcy7,Adora2a,Cbs,Ednra,Gpd1,Nos2,Ucn,Vegfa,Mlxipl,Prkaa2,Aipl1
12_Summary	KEGG Pathway	ko00380	Tryptophan metabolism	-6.19047	-3.42626	9/46	11298,11669,21743,70266,72535,74147,98256,107766,270076,11522,14377,16832,18534,18770,230163,17436,64705,66054,18126,18452,67432,11484,100559,112417,19193,16956,67800,235582	Aanat,Aldh2,Inmt,Kyat1,Aldh1b1,Ehhadh,Kmo,Haao,Gcdh,Adh1,G6pc,Ldhb,Pck1,Pklr,Aldob,Me1,Dpys,Cndp2,Nos2,P4ha2,Hoga1,Aspa,Ugt2b38,Ugt2b37,Pipox,Lpl,Dgat2,Glyctk
12_Member	KEGG Pathway	ko00380	Tryptophan metabolism	-6.19047	-3.42626	9/46	11298,11669,21743,70266,72535,74147,98256,107766,270076	Aanat,Aldh2,Inmt,Kyat1,Aldh1b1,Ehhadh,Kmo,Haao,Gcdh
12_Member	KEGG Pathway	mmu00380	Tryptophan metabolism	-6.19047	-3.42626	9/46	11298,11669,21743,70266,72535,74147,98256,107766,270076	Aanat,Aldh2,Inmt,Kyat1,Aldh1b1,Ehhadh,Kmo,Haao,Gcdh
12_Member	KEGG Pathway	ko00010	Glycolysis / Gluconeogenesis	-3.98631	-1.94147	8/66	11522,11669,14377,16832,18534,18770,72535,230163	Adh1,Aldh2,G6pc,Ldhb,Pck1,Pklr,Aldh1b1,Aldob
12_Member	KEGG Pathway	mmu00010	Glycolysis / Gluconeogenesis	-3.98631	-1.94147	8/66	11522,11669,14377,16832,18534,18770,72535,230163	Adh1,Aldh2,G6pc,Ldhb,Pck1,Pklr,Aldh1b1,Aldob
12_Member	KEGG Pathway	ko00620	Pyruvate metabolism	-3.75736	-1.7604	6/38	11669,16832,17436,18534,18770,72535	Aldh2,Ldhb,Me1,Pck1,Pklr,Aldh1b1
12_Member	KEGG Pathway	mmu00620	Pyruvate metabolism	-3.75736	-1.7604	6/38	11669,16832,17436,18534,18770,72535	Aldh2,Ldhb,Me1,Pck1,Pklr,Aldh1b1
12_Member	KEGG Pathway	ko00410	beta-Alanine metabolism	-3.12597	-1.31499	5/33	11669,64705,66054,72535,74147	Aldh2,Dpys,Cndp2,Aldh1b1,Ehhadh
12_Member	KEGG Pathway	mmu00410	beta-Alanine metabolism	-3.12597	-1.31499	5/33	11669,64705,66054,72535,74147	Aldh2,Dpys,Cndp2,Aldh1b1,Ehhadh
12_Member	KEGG Pathway	ko00330	Arginine and proline metabolism	-3.0947	-1.29706	6/50	11669,18126,18452,66054,67432,72535	Aldh2,Nos2,P4ha2,Cndp2,Hoga1,Aldh1b1
12_Member	KEGG Pathway	mmu00330	Arginine and proline metabolism	-3.0947	-1.29706	6/50	11669,18126,18452,66054,67432,72535	Aldh2,Nos2,P4ha2,Cndp2,Hoga1,Aldh1b1
12_Member	Reactome Gene Sets	R-MMU-71384	Ethanol oxidation	-2.687	-1.0342	3/12	11522,11669,72535	Adh1,Aldh2,Aldh1b1
12_Member	KEGG Pathway	ko00340	Histidine metabolism	-2.67972	-1.03078	4/25	11484,11669,66054,72535	Aspa,Aldh2,Cndp2,Aldh1b1
12_Member	KEGG Pathway	mmu00340	Histidine metabolism	-2.67972	-1.03078	4/25	11484,11669,66054,72535	Aspa,Aldh2,Cndp2,Aldh1b1
12_Member	KEGG Pathway	ko00053	Ascorbate and aldarate metabolism	-2.55272	-0.946488	4/27	11669,72535,100559,112417	Aldh2,Aldh1b1,Ugt2b38,Ugt2b37
12_Member	KEGG Pathway	mmu00053	Ascorbate and aldarate metabolism	-2.55272	-0.946488	4/27	11669,72535,100559,112417	Aldh2,Aldh1b1,Ugt2b38,Ugt2b37
12_Member	KEGG Pathway	ko00071	Fatty acid degradation	-2.34699	-0.805964	5/49	11522,11669,72535,74147,270076	Adh1,Aldh2,Aldh1b1,Ehhadh,Gcdh
12_Member	KEGG Pathway	mmu00071	Fatty acid degradation	-2.34699	-0.805964	5/49	11522,11669,72535,74147,270076	Adh1,Aldh2,Aldh1b1,Ehhadh,Gcdh
12_Member	KEGG Pathway	ko00310	Lysine degradation	-2.00591	-0.582527	5/59	11669,19193,72535,74147,270076	Aldh2,Pipox,Aldh1b1,Ehhadh,Gcdh
12_Member	KEGG Pathway	ko00561	Glycerolipid metabolism	-2.00591	-0.582527	5/59	11669,16956,67800,72535,235582	Aldh2,Lpl,Dgat2,Aldh1b1,Glyctk
12_Member	KEGG Pathway	mmu00310	Lysine degradation	-2.00591	-0.582527	5/59	11669,19193,72535,74147,270076	Aldh2,Pipox,Aldh1b1,Ehhadh,Gcdh
12_Member	KEGG Pathway	mmu00561	Glycerolipid metabolism	-2.00591	-0.582527	5/59	11669,16956,67800,72535,235582	Aldh2,Lpl,Dgat2,Aldh1b1,Glyctk
13_Summary	GO Biological Processes	GO:0048871	multicellular organismal homeostasis	-6.07101	-3.34252	24/343	11304,11684,12425,12839,14775,17245,18596,19126,20750,22339,54683,58805,58991,72088,73750,104871,105171,108079,114230,170677,170826,212541,212933,380718,18768,107766,216049	Abca4,Alox12,Cckar,Col9a1,Gpx1,Mdm1,Pdgfrb,Prom1,Spp1,Vegfa,Prdx5,Mlxipl,Ghrl,Ush1c,Whrn,Spata7,Arrdc3,Prkaa2,Aipl1,Cdhr1,Ppargc1b,Rho,Pm20d1,Mks1,Pkib,Haao,Zfp365
13_Member	GO Biological Processes	GO:0048871	multicellular organismal homeostasis	-6.07101	-3.34252	24/343	11304,11684,12425,12839,14775,17245,18596,19126,20750,22339,54683,58805,58991,72088,73750,104871,105171,108079,114230,170677,170826,212541,212933,380718	Abca4,Alox12,Cckar,Col9a1,Gpx1,Mdm1,Pdgfrb,Prom1,Spp1,Vegfa,Prdx5,Mlxipl,Ghrl,Ush1c,Whrn,Spata7,Arrdc3,Prkaa2,Aipl1,Cdhr1,Ppargc1b,Rho,Pm20d1,Mks1
13_Member	GO Biological Processes	GO:0001895	retina homeostasis	-5.7921	-3.144	9/51	11304,17245,19126,72088,73750,104871,114230,170677,212541	Abca4,Mdm1,Prom1,Ush1c,Whrn,Spata7,Aipl1,Cdhr1,Rho
13_Member	GO Biological Processes	GO:0001894	tissue homeostasis	-4.59663	-2.34392	16/214	11304,12839,17245,18596,19126,20750,22339,54683,72088,73750,104871,114230,170677,170826,212541,380718	Abca4,Col9a1,Mdm1,Pdgfrb,Prom1,Spp1,Vegfa,Prdx5,Ush1c,Whrn,Spata7,Aipl1,Cdhr1,Ppargc1b,Rho,Mks1
13_Member	GO Biological Processes	GO:0045494	photoreceptor cell maintenance	-4.52739	-2.31122	7/41	11304,17245,19126,72088,104871,170677,212541	Abca4,Mdm1,Prom1,Ush1c,Spata7,Cdhr1,Rho
13_Member	GO Biological Processes	GO:0060249	anatomical structure homeostasis	-3.42237	-1.52327	19/353	11304,12839,17245,18596,18768,19126,20750,22339,54683,72088,73750,104871,107766,114230,170677,170826,212541,216049,380718	Abca4,Col9a1,Mdm1,Pdgfrb,Pkib,Prom1,Spp1,Vegfa,Prdx5,Ush1c,Whrn,Spata7,Haao,Aipl1,Cdhr1,Ppargc1b,Rho,Zfp365,Mks1
14_Summary	GO Biological Processes	GO:0001568	blood vessel development	-5.75833	-3.12454	35/654	11552,11684,12702,12767,13617,13642,13645,13809,13844,14609,14612,14613,14634,14775,15213,15901,16392,16772,18132,18591,18595,18596,18787,18792,19130,19303,20672,22339,57875,58991,66214,76905,109901,110350,121021,19881,15473,16011,20111,21410,12512,13482,68328,226352	Adra2b,Alox12,Socs3,Cxcr4,Ednra,Efnb2,Egf,Enpep,Ephb2,Gja1,Gja4,Gja5,Gli3,Gpx1,Hey1,Id1,Isl1,Lama1,Notch4,Pdgfb,Pdgfra,Pdgfrb,Serpine1,Plau,Prox1,Pxn,Sox18,Vegfa,Angptl4,Ghrl,Rgcc,Lrg1,Cela1,Dync2h1,Cspg4,Rom1,Rida,Igfbp5,Rps6ka1,Hnf1b,Cd63,Dpp4,Rab13,Epb41l5
14_Member	GO Biological Processes	GO:0001568	blood vessel development	-5.75833	-3.12454	35/654	11552,11684,12702,12767,13617,13642,13645,13809,13844,14609,14612,14613,14634,14775,15213,15901,16392,16772,18132,18591,18595,18596,18787,18792,19130,19303,20672,22339,57875,58991,66214,76905,109901,110350,121021	Adra2b,Alox12,Socs3,Cxcr4,Ednra,Efnb2,Egf,Enpep,Ephb2,Gja1,Gja4,Gja5,Gli3,Gpx1,Hey1,Id1,Isl1,Lama1,Notch4,Pdgfb,Pdgfra,Pdgfrb,Serpine1,Plau,Prox1,Pxn,Sox18,Vegfa,Angptl4,Ghrl,Rgcc,Lrg1,Cela1,Dync2h1,Cspg4
14_Member	GO Biological Processes	GO:0001944	vasculature development	-5.74046	-3.1169	36/684	11552,11684,12702,12767,13617,13642,13645,13809,13844,14609,14612,14613,14634,14775,15213,15901,16392,16772,18132,18591,18595,18596,18787,18792,19130,19303,19881,20672,22339,57875,58991,66214,76905,109901,110350,121021	Adra2b,Alox12,Socs3,Cxcr4,Ednra,Efnb2,Egf,Enpep,Ephb2,Gja1,Gja4,Gja5,Gli3,Gpx1,Hey1,Id1,Isl1,Lama1,Notch4,Pdgfb,Pdgfra,Pdgfrb,Serpine1,Plau,Prox1,Pxn,Rom1,Sox18,Vegfa,Angptl4,Ghrl,Rgcc,Lrg1,Cela1,Dync2h1,Cspg4
14_Member	GO Biological Processes	GO:0072358	cardiovascular system development	-5.5547	-2.95088	36/697	11552,11684,12702,12767,13617,13642,13645,13809,13844,14609,14612,14613,14634,14775,15213,15901,16392,16772,18132,18591,18595,18596,18787,18792,19130,19303,19881,20672,22339,57875,58991,66214,76905,109901,110350,121021	Adra2b,Alox12,Socs3,Cxcr4,Ednra,Efnb2,Egf,Enpep,Ephb2,Gja1,Gja4,Gja5,Gli3,Gpx1,Hey1,Id1,Isl1,Lama1,Notch4,Pdgfb,Pdgfra,Pdgfrb,Serpine1,Plau,Prox1,Pxn,Rom1,Sox18,Vegfa,Angptl4,Ghrl,Rgcc,Lrg1,Cela1,Dync2h1,Cspg4
14_Member	GO Biological Processes	GO:0048514	blood vessel morphogenesis	-5.52402	-2.93909	31/556	11552,11684,12767,13617,13642,13645,13809,13844,14609,14613,14775,15213,15901,16392,16772,18132,18591,18595,18596,18787,18792,19130,19303,20672,22339,57875,58991,66214,76905,109901,121021	Adra2b,Alox12,Cxcr4,Ednra,Efnb2,Egf,Enpep,Ephb2,Gja1,Gja5,Gpx1,Hey1,Id1,Isl1,Lama1,Notch4,Pdgfb,Pdgfra,Pdgfrb,Serpine1,Plau,Prox1,Pxn,Sox18,Vegfa,Angptl4,Ghrl,Rgcc,Lrg1,Cela1,Cspg4
14_Member	GO Biological Processes	GO:0001525	angiogenesis	-4.51106	-2.30494	25/452	11552,11684,12767,13617,13642,13645,13809,13844,14775,15901,16392,18132,18595,18596,18787,18792,19303,20672,22339,57875,58991,66214,76905,109901,121021	Adra2b,Alox12,Cxcr4,Ednra,Efnb2,Egf,Enpep,Ephb2,Gpx1,Id1,Isl1,Notch4,Pdgfra,Pdgfrb,Serpine1,Plau,Pxn,Sox18,Vegfa,Angptl4,Ghrl,Rgcc,Lrg1,Cela1,Cspg4
14_Member	GO Biological Processes	GO:1904018	positive regulation of vasculature development	-3.43533	-1.52855	12/167	11684,12767,13642,16392,18132,18591,18787,19303,22339,58991,76905,109901	Alox12,Cxcr4,Efnb2,Isl1,Notch4,Pdgfb,Serpine1,Pxn,Vegfa,Ghrl,Lrg1,Cela1
14_Member	GO Biological Processes	GO:1901342	regulation of vasculature development	-2.81635	-1.1132	15/279	11684,12767,13642,15213,15901,16392,18132,18591,18787,19303,22339,58991,66214,76905,109901	Alox12,Cxcr4,Efnb2,Hey1,Id1,Isl1,Notch4,Pdgfb,Serpine1,Pxn,Vegfa,Ghrl,Rgcc,Lrg1,Cela1
14_Member	GO Biological Processes	GO:0045766	positive regulation of angiogenesis	-2.71047	-1.04825	10/150	11684,12767,16392,18132,18787,19303,22339,58991,76905,109901	Alox12,Cxcr4,Isl1,Notch4,Serpine1,Pxn,Vegfa,Ghrl,Lrg1,Cela1
14_Member	GO Biological Processes	GO:0050673	epithelial cell proliferation	-2.51727	-0.923002	18/391	13617,13642,14609,14775,15213,15473,15901,16011,16392,18591,18792,19130,20111,21410,22339,58991,66214,76905	Ednra,Efnb2,Gja1,Gpx1,Hey1,Rida,Id1,Igfbp5,Isl1,Pdgfb,Plau,Prox1,Rps6ka1,Hnf1b,Vegfa,Ghrl,Rgcc,Lrg1
14_Member	GO Biological Processes	GO:0010631	epithelial cell migration	-2.4954	-0.907686	13/243	11684,12512,13482,13642,14775,18591,18787,19130,19303,22339,66214,68328,226352	Alox12,Cd63,Dpp4,Efnb2,Gpx1,Pdgfb,Serpine1,Prox1,Pxn,Vegfa,Rgcc,Rab13,Epb41l5
14_Member	GO Biological Processes	GO:0090132	epithelium migration	-2.46515	-0.890483	13/245	11684,12512,13482,13642,14775,18591,18787,19130,19303,22339,66214,68328,226352	Alox12,Cd63,Dpp4,Efnb2,Gpx1,Pdgfb,Serpine1,Prox1,Pxn,Vegfa,Rgcc,Rab13,Epb41l5
14_Member	GO Biological Processes	GO:0090130	tissue migration	-2.43529	-0.868457	13/247	11684,12512,13482,13642,14775,18591,18787,19130,19303,22339,66214,68328,226352	Alox12,Cd63,Dpp4,Efnb2,Gpx1,Pdgfb,Serpine1,Prox1,Pxn,Vegfa,Rgcc,Rab13,Epb41l5
14_Member	GO Biological Processes	GO:0043542	endothelial cell migration	-2.4111	-0.852025	10/165	11684,13482,13642,14775,18591,19130,19303,22339,66214,68328	Alox12,Dpp4,Efnb2,Gpx1,Pdgfb,Prox1,Pxn,Vegfa,Rgcc,Rab13
14_Member	GO Biological Processes	GO:0050678	regulation of epithelial cell proliferation	-2.17363	-0.675508	15/327	13617,13642,14609,14775,15213,15473,15901,16392,18591,18792,19130,22339,58991,66214,76905	Ednra,Efnb2,Gja1,Gpx1,Hey1,Rida,Id1,Isl1,Pdgfb,Plau,Prox1,Vegfa,Ghrl,Rgcc,Lrg1
14_Member	GO Biological Processes	GO:0001936	regulation of endothelial cell proliferation	-2.07041	-0.608569	7/104	14609,18591,19130,22339,58991,66214,76905	Gja1,Pdgfb,Prox1,Vegfa,Ghrl,Rgcc,Lrg1
15_Summary	GO Biological Processes	GO:0035458	cellular response to interferon-beta	-5.72873	-3.11515	8/39	15944,15950,15957,15959,16145,55932,60440,100702,15018,17472,18126,20300,226421,547253,15894	Irgm1,Ifi203,Ifit1,Ifit3,Igtp,Gbp3,Iigp1,Gbp6,H2-Q7,Gbp4,Nos2,Ccl25,Rab7b,Parp14,Icam1
15_Member	GO Biological Processes	GO:0035458	cellular response to interferon-beta	-5.72873	-3.11515	8/39	15944,15950,15957,15959,16145,55932,60440,100702	Irgm1,Ifi203,Ifit1,Ifit3,Igtp,Gbp3,Iigp1,Gbp6
15_Member	GO Biological Processes	GO:0035456	response to interferon-beta	-5.16043	-2.69579	8/46	15944,15950,15957,15959,16145,55932,60440,100702	Irgm1,Ifi203,Ifit1,Ifit3,Igtp,Gbp3,Iigp1,Gbp6
15_Member	GO Biological Processes	GO:0071346	cellular response to interferon-gamma	-3.16729	-1.33351	9/108	15018,15944,17472,18126,20300,55932,100702,226421,547253	H2-Q7,Irgm1,Gbp4,Nos2,Ccl25,Gbp3,Gbp6,Rab7b,Parp14
15_Member	GO Biological Processes	GO:0034341	response to interferon-gamma	-2.67111	-1.02694	9/127	15018,15944,17472,18126,20300,55932,100702,226421,547253	H2-Q7,Irgm1,Gbp4,Nos2,Ccl25,Gbp3,Gbp6,Rab7b,Parp14
15_Member	GO Biological Processes	GO:0044406	adhesion of symbiont to host	-2.2327	-0.721635	3/17	15894,55932,100702	Icam1,Gbp3,Gbp6
16_Summary	GO Biological Processes	GO:0015893	drug transport	-5.45443	-2.8876	16/183	11438,11540,12351,12780,14609,15129,15130,18400,18546,20511,20517,20518,20979,27376,58991,242607,11513,11522,12176,12411,12583,13617,13860,14281,14362,14775,16818,18104,18126,18574,18591,18770,18787,20191,20928,28254,108079,13645,18830,20501,20750,27062,106407,114679,59020	Chrna4,Adora2a,Car4,Abcc2,Gja1,Hbb-b1,Hbb-b2,Slc22a18,Pcp4,Slc1a2,Slc22a1,Slc22a2,Syt1,Slc25a10,Ghrl,Slc1a7,Adcy7,Adh1,Bnip3,Cbs,Cdo1,Ednra,Eps8,Fos,Fzd1,Gpx1,Lck,Nqo1,Nos2,Pde1b,Pdgfb,Pklr,Serpine1,Ryr2,Abcc9,Slco1a6,Prkaa2,Egf,Pltp,Slc16a1,Spp1,Cadps,Slc51a,Selenom,Pdzk1
16_Member	GO Biological Processes	GO:0015893	drug transport	-5.45443	-2.8876	16/183	11438,11540,12351,12780,14609,15129,15130,18400,18546,20511,20517,20518,20979,27376,58991,242607	Chrna4,Adora2a,Car4,Abcc2,Gja1,Hbb-b1,Hbb-b2,Slc22a18,Pcp4,Slc1a2,Slc22a1,Slc22a2,Syt1,Slc25a10,Ghrl,Slc1a7
16_Member	GO Biological Processes	GO:0042493	response to drug	-4.8494	-2.50549	37/781	11438,11513,11522,11540,12176,12351,12411,12583,12780,13617,13860,14281,14362,14609,14775,15129,15130,16818,18104,18126,18400,18546,18574,18591,18770,18787,20191,20511,20517,20518,20928,20979,27376,28254,58991,108079,242607	Chrna4,Adcy7,Adh1,Adora2a,Bnip3,Car4,Cbs,Cdo1,Abcc2,Ednra,Eps8,Fos,Fzd1,Gja1,Gpx1,Hbb-b1,Hbb-b2,Lck,Nqo1,Nos2,Slc22a18,Pcp4,Pde1b,Pdgfb,Pklr,Serpine1,Ryr2,Slc1a2,Slc22a1,Slc22a2,Abcc9,Syt1,Slc25a10,Slco1a6,Ghrl,Prkaa2,Slc1a7
16_Member	GO Biological Processes	GO:0015850	organic hydroxy compound transport	-4.07424	-1.9933	15/212	11438,11540,12780,13645,18546,18830,20501,20517,20518,20750,20979,27062,58991,106407,114679	Chrna4,Adora2a,Abcc2,Egf,Pcp4,Pltp,Slc16a1,Slc22a1,Slc22a2,Spp1,Syt1,Cadps,Ghrl,Slc51a,Selenom
16_Member	GO Biological Processes	GO:0051937	catecholamine transport	-2.86276	-1.14731	7/75	11438,11540,18546,20517,20518,20979,27062	Chrna4,Adora2a,Pcp4,Slc22a1,Slc22a2,Syt1,Cadps
16_Member	GO Biological Processes	GO:0015696	ammonium transport	-2.50051	-0.911327	8/110	11438,11540,13617,18546,20517,20518,20979,59020	Chrna4,Adora2a,Ednra,Pcp4,Slc22a1,Slc22a2,Syt1,Pdzk1
16_Member	GO Biological Processes	GO:0015872	dopamine transport	-2.42582	-0.86298	5/47	11438,18546,20517,20518,20979	Chrna4,Pcp4,Slc22a1,Slc22a2,Syt1
16_Member	GO Biological Processes	GO:0015844	monoamine transport	-2.33148	-0.793106	7/93	11438,11540,18546,20517,20518,20979,27062	Chrna4,Adora2a,Pcp4,Slc22a1,Slc22a2,Syt1,Cadps
16_Member	GO Biological Processes	GO:2001025	positive regulation of response to drug	-2.05273	-0.599153	4/37	11438,11540,18546,58991	Chrna4,Adora2a,Pcp4,Ghrl
17_Summary	GO Biological Processes	GO:0006820	anion transport	-5.4023	-2.84424	29/508	11304,11540,12351,12780,14402,14408,14609,17777,18126,18400,18830,20497,20501,20511,26458,27376,28254,30962,54403,55961,56018,59020,64051,106407,108115,215113,228993,242607,319800,13645,16956,20660,20750,22359,58991,67800,74309,114679,12425,22226	Abca4,Adora2a,Car4,Abcc2,Gabrb3,Gabrr1,Gja1,Mttp,Nos2,Slc22a18,Pltp,Slc12a3,Slc16a1,Slc1a2,Slc27a2,Slc25a10,Slco1a6,Slc7a9,Slc4a4,Slc13a1,Stard10,Pdzk1,Sv2a,Slc51a,Slco4a1,Slc43a2,Slc17a9,Slc1a7,Slc22a30,Egf,Lpl,Sorl1,Spp1,Vldlr,Ghrl,Dgat2,Osbp2,Selenom,Cckar,Ucn
17_Member	GO Biological Processes	GO:0006820	anion transport	-5.4023	-2.84424	29/508	11304,11540,12351,12780,14402,14408,14609,17777,18126,18400,18830,20497,20501,20511,26458,27376,28254,30962,54403,55961,56018,59020,64051,106407,108115,215113,228993,242607,319800	Abca4,Adora2a,Car4,Abcc2,Gabrb3,Gabrr1,Gja1,Mttp,Nos2,Slc22a18,Pltp,Slc12a3,Slc16a1,Slc1a2,Slc27a2,Slc25a10,Slco1a6,Slc7a9,Slc4a4,Slc13a1,Stard10,Pdzk1,Sv2a,Slc51a,Slco4a1,Slc43a2,Slc17a9,Slc1a7,Slc22a30
17_Member	GO Biological Processes	GO:0015711	organic anion transport	-4.43466	-2.26754	22/374	11304,11540,12351,12780,14609,17777,18126,18830,20501,20511,26458,27376,28254,30962,54403,56018,64051,106407,108115,215113,242607,319800	Abca4,Adora2a,Car4,Abcc2,Gja1,Mttp,Nos2,Pltp,Slc16a1,Slc1a2,Slc27a2,Slc25a10,Slco1a6,Slc7a9,Slc4a4,Stard10,Sv2a,Slc51a,Slco4a1,Slc43a2,Slc1a7,Slc22a30
17_Member	GO Biological Processes	GO:0010876	lipid localization	-2.81685	-1.1132	17/337	11304,12780,13645,16956,17777,18126,18830,20660,20750,22359,26458,56018,58991,67800,74309,106407,114679	Abca4,Abcc2,Egf,Lpl,Mttp,Nos2,Pltp,Sorl1,Spp1,Vldlr,Slc27a2,Stard10,Ghrl,Dgat2,Osbp2,Slc51a,Selenom
17_Member	GO Biological Processes	GO:0006869	lipid transport	-2.52778	-0.929712	15/299	11304,12780,13645,17777,18126,18830,20660,20750,22359,26458,56018,58991,74309,106407,114679	Abca4,Abcc2,Egf,Mttp,Nos2,Pltp,Sorl1,Spp1,Vldlr,Slc27a2,Stard10,Ghrl,Osbp2,Slc51a,Selenom
17_Member	GO Biological Processes	GO:0046717	acid secretion	-2.35973	-0.815347	8/116	11540,12425,12780,18126,22226,56018,58991,64051	Adora2a,Cckar,Abcc2,Nos2,Ucn,Stard10,Ghrl,Sv2a
17_Member	GO Biological Processes	GO:0046942	carboxylic acid transport	-2.11794	-0.636157	13/270	11540,12780,18126,20501,20511,26458,27376,30962,56018,64051,106407,215113,242607	Adora2a,Abcc2,Nos2,Slc16a1,Slc1a2,Slc27a2,Slc25a10,Slc7a9,Stard10,Sv2a,Slc51a,Slc43a2,Slc1a7
17_Member	GO Biological Processes	GO:0015849	organic acid transport	-2.10516	-0.628443	13/271	11540,12780,18126,20501,20511,26458,27376,30962,56018,64051,106407,215113,242607	Adora2a,Abcc2,Nos2,Slc16a1,Slc1a2,Slc27a2,Slc25a10,Slc7a9,Stard10,Sv2a,Slc51a,Slc43a2,Slc1a7
18_Summary	GO Biological Processes	GO:0006790	sulfur compound metabolic process	-5.37308	-2.83855	19/253	12411,12583,12780,14545,14775,14778,15378,19193,20216,26897,64918,67800,68396,69083,71522,71738,74147,270076,272428,15360	Cbs,Cdo1,Abcc2,Gdap1,Gpx1,Gpx3,Hnf4a,Pipox,Acsm3,Acot1,Bhmt2,Dgat2,Nat8,Sult1c2,Ggt6,Mamdc2,Ehhadh,Gcdh,Acsm5,Hmgcs2
18_Member	GO Biological Processes	GO:0006790	sulfur compound metabolic process	-5.37308	-2.83855	19/253	12411,12583,12780,14545,14775,14778,15378,19193,20216,26897,64918,67800,68396,69083,71522,71738,74147,270076,272428	Cbs,Cdo1,Abcc2,Gdap1,Gpx1,Gpx3,Hnf4a,Pipox,Acsm3,Acot1,Bhmt2,Dgat2,Nat8,Sult1c2,Ggt6,Mamdc2,Ehhadh,Gcdh,Acsm5
18_Member	GO Biological Processes	GO:0006637	acyl-CoA metabolic process	-3.6345	-1.67194	8/74	15378,19193,20216,26897,67800,74147,270076,272428	Hnf4a,Pipox,Acsm3,Acot1,Dgat2,Ehhadh,Gcdh,Acsm5
18_Member	GO Biological Processes	GO:0035383	thioester metabolic process	-3.6345	-1.67194	8/74	15378,19193,20216,26897,67800,74147,270076,272428	Hnf4a,Pipox,Acsm3,Acot1,Dgat2,Ehhadh,Gcdh,Acsm5
18_Member	KEGG Pathway	ko00650	Butanoate metabolism	-2.55272	-0.946488	4/27	15360,20216,74147,272428	Hmgcs2,Acsm3,Ehhadh,Acsm5
18_Member	KEGG Pathway	mmu00650	Butanoate metabolism	-2.55272	-0.946488	4/27	15360,20216,74147,272428	Hmgcs2,Acsm3,Ehhadh,Acsm5
19_Summary	Reactome Gene Sets	R-MMU-211859	Biological oxidations	-5.3713	-2.83855	18/230	11522,11669,13086,13105,13106,14261,55990,66054,68021,69083,69574,71670,72535,76491,100066,109652,110198,234671,14263,100559,112417	Adh1,Aldh2,Cyp2a4,Cyp2d9,Cyp2e1,Fmo1,Fmo2,Cndp2,Bphl,Sult1c2,Cmbl,Acy3,Aldh1b1,Abhd14b,Cyp2j11,Acy1,Akr7a5,Ces2c,Fmo5,Ugt2b38,Ugt2b37
19_Member	Reactome Gene Sets	R-MMU-211859	Biological oxidations	-5.3713	-2.83855	18/230	11522,11669,13086,13105,13106,14261,55990,66054,68021,69083,69574,71670,72535,76491,100066,109652,110198,234671	Adh1,Aldh2,Cyp2a4,Cyp2d9,Cyp2e1,Fmo1,Fmo2,Cndp2,Bphl,Sult1c2,Cmbl,Acy3,Aldh1b1,Abhd14b,Cyp2j11,Acy1,Akr7a5,Ces2c
19_Member	Reactome Gene Sets	R-MMU-211945	Phase I - Functionalization of compounds	-3.98013	-1.94021	12/146	11522,11669,13086,13105,13106,14261,55990,68021,69574,72535,100066,234671	Adh1,Aldh2,Cyp2a4,Cyp2d9,Cyp2e1,Fmo1,Fmo2,Bphl,Cmbl,Aldh1b1,Cyp2j11,Ces2c
19_Member	KEGG Pathway	ko00982	Drug metabolism - cytochrome P450	-3.15526	-1.32754	7/67	11522,13106,14261,14263,55990,100559,112417	Adh1,Cyp2e1,Fmo1,Fmo5,Fmo2,Ugt2b38,Ugt2b37
19_Member	KEGG Pathway	mmu00982	Drug metabolism - cytochrome P450	-3.15526	-1.32754	7/67	11522,13106,14261,14263,55990,100559,112417	Adh1,Cyp2e1,Fmo1,Fmo5,Fmo2,Ugt2b38,Ugt2b37
20_Summary	GO Biological Processes	GO:0010038	response to metal ion	-5.3713	-2.83855	18/230	11298,11735,11898,11979,12010,12176,12780,14281,16548,16818,18770,20191,20322,20657,20979,54153,107766,230163,14775,18104,23876,114679,381290	Aanat,Ank3,Ass1,Atp7b,B2m,Bnip3,Abcc2,Fos,Khk,Lck,Pklr,Ryr2,Sord,Sod3,Syt1,Rasa4,Haao,Aldob,Gpx1,Nqo1,Fbln5,Selenom,Atp2b4
20_Member	GO Biological Processes	GO:0010038	response to metal ion	-5.3713	-2.83855	18/230	11298,11735,11898,11979,12010,12176,12780,14281,16548,16818,18770,20191,20322,20657,20979,54153,107766,230163	Aanat,Ank3,Ass1,Atp7b,B2m,Bnip3,Abcc2,Fos,Khk,Lck,Pklr,Ryr2,Sord,Sod3,Syt1,Rasa4,Haao,Aldob
20_Member	GO Biological Processes	GO:0010035	response to inorganic substance	-3.9204	-1.89636	23/434	11298,11735,11898,11979,12010,12176,12780,14281,14775,16548,16818,18104,18770,20191,20322,20657,20979,23876,54153,107766,114679,230163,381290	Aanat,Ank3,Ass1,Atp7b,B2m,Bnip3,Abcc2,Fos,Gpx1,Khk,Lck,Nqo1,Pklr,Ryr2,Sord,Sod3,Syt1,Fbln5,Rasa4,Haao,Selenom,Aldob,Atp2b4
20_Member	GO Biological Processes	GO:0046688	response to copper ion	-2.9743	-1.22287	4/21	11298,11979,20322,20657	Aanat,Atp7b,Sord,Sod3

## Sheet: Legend of Dataset EV2
	Dataset EV2. Gene set enrichment analysis (metascape.org) of all genes differentially regulated in EVL-/- endothelial cells vs. wild-type controls.
