# Supplementary material for: EVL regulates VEGF receptor‐2 internalization and signaling in developmental angiogenesis
Source: EMBO Rep. 2021 Jan 29;22(2):e48961. doi: 10.15252/embr.201948961 (PMC7857432; doi:10.15252/embr.201948961)
Supplement: Supplementary file 5 — Dataset EV3 [file EMBR-22-e48961-s005.xlsx]

## Sheet: Annotation
Input ID	Gene ID	Type	Tax ID	Homologene Gene ID	Homologene Gene Tax ID	Gene Symbol	Description	Biological Process (GO)	Kinase Class (UniProt)	Protein Function (Protein Atlas)	Subcellular Location (Protein Atlas)	Drug (DrugBank)	Canonical Pathways_x000D_	Hallmark Gene Sets_x000D_	GO:0048514 blood vessel morphogenesis	GO:0070838 divalent metal ion transport	GO:0003158 endothelium development	GO:0048729 tissue morphogenesis	GO:0048608 reproductive structure develop	GO:0072537 fibroblast activation	GO:0098609 cell-cell adhesion	GO:2000351 regulation of endothelial cell	GO:0032970 regulation of actin filament-b	R-MMU-1474244 Extracellular matrix organizat	GO:0060047 heart contraction	GO:0014002 astrocyte development	GO:0090162 establishment of epithelial ce	GO:0051223 regulation of protein transpor	ko04390 Hippo signaling pathway	GO:0019932 second-messenger-mediated sign	GO:0008360 regulation of cell shape	GO:0000904 cell morphogenesis involved in	ko04115 p53 signaling pathway	GO:0006809 nitric oxide biosynthetic proc
Alox12	11684	symbol	M. musculus	11684	M. musculus	Alox12	arachidonate 12-lipoxygenase	GO:2001306 lipoxin B4 biosynthetic process;GO:2001303 lipoxin A4 biosynthetic process;GO:2001304 lipoxin B4 metabolic process							1	1	1	0	0	0	1	0	0	0	0	0	0	0	0	0	0	0	0	0
Pdgfb	18591	symbol	M. musculus	18591	M. musculus	Pdgfb	platelet derived growth factor, B polypeptide	GO:0072255 metanephric glomerular mesangial cell development;GO:0035793 positive regulation of metanephric mesenchymal cell migration by platelet-derived growth factor receptor-beta signaling pathway;GO:0072254 metanephric glomerular mesangial cell differentiation							1	1	1	1	1	1	1	0	1	1	0	1	0	0	0	0	0	0	0	1
Efnb2	13642	symbol	M. musculus	13642	M. musculus	Efnb2	ephrin B2	GO:1903849 positive regulation of aorta morphogenesis;GO:1905653 positive regulation of artery morphogenesis;GO:1903847 regulation of aorta morphogenesis							1	0	0	1	0	1	1	0	0	0	0	0	0	0	0	0	0	1	0	0
Angptl4	57875	symbol	M. musculus	57875	M. musculus	Angptl4	angiopoietin-like 4	GO:0051005 negative regulation of lipoprotein lipase activity;GO:2000352 negative regulation of endothelial cell apoptotic process;GO:0060192 negative regulation of lipase activity							1	0	0	0	0	0	0	1	0	0	0	0	0	0	0	0	0	0	0	0
Rps6ka1	20111	symbol	M. musculus	20111	M. musculus	Rps6ka1	ribosomal protein S6 kinase polypeptide 1	GO:2000491 positive regulation of hepatic stellate cell activation;GO:0072574 hepatocyte proliferation;GO:2000489 regulation of hepatic stellate cell activation							0	0	0	0	0	1	1	0	0	1	0	0	0	0	0	0	0	0	0	0
Fblim1	74202	symbol	M. musculus	74202	M. musculus	Fblim1	filamin binding LIM protein 1	GO:0033623 regulation of integrin activation;GO:0033622 integrin activation;GO:0008360 regulation of cell shape							0	0	0	0	0	0	1	0	0	0	0	0	0	0	0	0	1	0	0	0
Casq1	12372	symbol	M. musculus	12372	M. musculus	Casq1	calsequestrin 1	GO:0014809 regulation of skeletal muscle contraction by regulation of release of sequestered calcium ion;GO:0010880 regulation of release of sequestered calcium ion into cytosol by sarcoplasmic reticulum;GO:0014808 release of sequestered calcium ion into cytosol by sarcoplasmic reticulum							1	1	0	1	0	0	0	0	1	0	1	0	0	0	0	1	0	0	0	0
Dennd2c	329727	symbol	M. musculus	329727	M. musculus	Dennd2c	DENN/MADD domain containing 2C								0	0	0	0	0	0	0	0	0	0	0	0	0	0	0	0	0	0	0	0
Exoc3l2	74463	symbol	M. musculus	74463	M. musculus	Exoc3l2	exocyst complex component 3-like 2	GO:0051601 exocyst localization;GO:0034629 cellular protein complex localization;GO:0031503 protein complex localization							0	0	0	0	0	0	0	0	0	0	0	0	0	0	0	0	0	0	0	0
Klhl3	100503085	symbol	M. musculus	100503085	M. musculus	Klhl3	kelch-like 3	GO:0072156 distal tubule morphogenesis;GO:0072017 distal tubule development;GO:0070294 renal sodium ion absorption							0	1	0	1	0	1	0	0	0	0	0	0	0	0	0	0	0	0	0	0
Gadd45b	17873	symbol	M. musculus	17873	M. musculus	Gadd45b	growth arrest and DNA-damage-inducible 45 beta	GO:0000185 activation of MAPKKK activity;GO:1900745 positive regulation of p38MAPK cascade;GO:0000186 activation of MAPKK activity							0	0	0	0	0	0	0	0	1	0	0	0	0	0	0	0	0	0	1	0
Cd300lg	52685	symbol	M. musculus	52685	M. musculus	Cd300lg	CD300 molecule like family member G	GO:0002414 immunoglobulin transcytosis in epithelial cells;GO:0045056 transcytosis;GO:0016192 vesicle-mediated transport							0	0	0	0	0	0	0	0	0	0	0	0	0	0	0	0	0	0	0	0
Pltp	18830	symbol	M. musculus	18830	M. musculus	Pltp	phospholipid transfer protein	GO:0010875 positive regulation of cholesterol efflux;GO:0010189 vitamin E biosynthetic process;GO:0032376 positive regulation of cholesterol transport							0	0	0	0	0	0	0	0	0	0	0	0	0	1	0	0	0	0	0	0
Anxa6	11749	symbol	M. musculus	11749	M. musculus	Anxa6	annexin A6	GO:0051560 mitochondrial calcium ion homeostasis;GO:0006874 cellular calcium ion homeostasis;GO:0006937 regulation of muscle contraction							0	1	0	0	0	0	0	0	0	0	1	0	0	0	0	0	0	0	0	0
Adora2a	11540	symbol	M. musculus	11540	M. musculus	Adora2a	adenosine A2a receptor	GO:0014057 positive regulation of acetylcholine secretion, neurotransmission;GO:0045938 positive regulation of circadian sleep/wake cycle, sleep;GO:0014056 regulation of acetylcholine secretion, neurotransmission							1	1	0	0	0	0	1	0	0	0	0	1	0	1	1	1	0	1	0	0
Rdh14	105014	symbol	M. musculus	105014	M. musculus	Rdh14	retinol dehydrogenase 14 (all-trans and 9-cis)	GO:0042572 retinol metabolic process;GO:0001523 retinoid metabolic process;GO:0016101 diterpenoid metabolic process							0	0	0	1	0	0	0	0	0	0	0	0	0	0	0	0	0	0	0	0
Nos2	18126	symbol	M. musculus	18126	M. musculus	Nos2	nitric oxide synthase 2, inducible	GO:0031284 positive regulation of guanylate cyclase activity;GO:0031282 regulation of guanylate cyclase activity;GO:0030828 positive regulation of cGMP biosynthetic process							1	1	0	0	1	0	0	0	0	1	0	0	0	1	0	1	0	0	0	1
Fbln5	23876	symbol	M. musculus	23876	M. musculus	Fbln5	fibulin 5	GO:2000121 regulation of removal of superoxide radicals;GO:0019430 removal of superoxide radicals;GO:0048251 elastic fiber assembly							0	0	0	0	0	0	0	0	0	1	0	0	0	0	0	0	0	0	0	1
Serf1	20365	symbol	M. musculus	20365	M. musculus	Serf1	small EDRK-rich factor 1	GO:0008150 biological_process							0	0	0	0	0	0	0	0	0	0	0	0	0	0	0	0	0	0	0	0
Galntl2	78754	gene_synonym	M. musculus	78754	M. musculus	Galnt15	polypeptide N-acetylgalactosaminyltransferase 15	GO:0008150 biological_process							0	0	0	0	0	0	0	0	0	0	0	0	0	0	0	0	0	0	0	0
Sema3g	218877	symbol	M. musculus	218877	M. musculus	Sema3g	sema domain, immunoglobulin domain (Ig), short basic domain, secreted, (semaphorin) 3G	GO:0030517 negative regulation of axon extension;GO:0050771 negative regulation of axonogenesis;GO:0030516 regulation of axon extension							1	1	0	0	0	1	0	0	0	0	0	0	0	0	0	0	1	1	0	0
1190002H23Rik	66214	gene_synonym	M. musculus	66214	M. musculus	Rgcc	regulator of cell cycle	GO:0031659 positive regulation of cyclin-dependent protein serine/threonine kinase activity involved in G1/S transition of mitotic cell cycle;GO:0003331 positive regulation of extracellular matrix constituent secretion;GO:2000048 negative regulation of cell-cell adhesion mediated by cadherin							1	1	0	0	0	1	1	1	1	0	0	0	1	1	0	0	0	0	0	0
Slc39a14	213053	symbol	M. musculus	213053	M. musculus	Slc39a14	solute carrier family 39 (zinc transporter), member 14	GO:0071578 zinc II ion transmembrane import;GO:0006882 cellular zinc ion homeostasis;GO:0071577 zinc II ion transmembrane transport							0	1	0	0	0	0	0	0	0	0	0	0	0	0	0	0	0	0	0	0
Slc17a9	228993	symbol	M. musculus	228993	M. musculus	Slc17a9	solute carrier family 17, member 9	GO:1903955 positive regulation of protein targeting to mitochondrion;GO:1903214 regulation of protein targeting to mitochondrion;GO:1903146 regulation of autophagy of mitochondrion							0	0	0	0	0	0	0	0	0	0	0	0	0	1	0	0	0	0	0	0
Tfeb	21425	symbol	M. musculus	21425	M. musculus	Tfeb	transcription factor EB	GO:1902477 regulation of defense response to bacterium, incompatible interaction;GO:0009816 defense response to bacterium, incompatible interaction;GO:1900424 regulation of defense response to bacterium							1	0	0	0	1	0	0	0	0	0	0	0	0	0	0	0	0	0	0	0
Bambi	68010	symbol	M. musculus	68010	M. musculus	Bambi	BMP and activin membrane-bound inhibitor	GO:0035413 positive regulation of catenin import into nucleus;GO:0035412 regulation of catenin import into nucleus;GO:0010718 positive regulation of epithelial to mesenchymal transition							0	0	0	0	0	0	0	0	0	0	0	0	1	1	1	0	1	0	0	0
Pcdh12	53601	symbol	M. musculus	53601	M. musculus	Pcdh12	protocadherin 12	GO:0060711 labyrinthine layer development;GO:0016339 calcium-dependent cell-cell adhesion via plasma membrane cell adhesion molecules;GO:0005977 glycogen metabolic process							0	0	0	0	1	0	1	0	0	0	0	0	0	0	0	0	0	0	0	0
Tnni1	21952	symbol	M. musculus	21952	M. musculus	Tnni1	troponin I, skeletal, slow 1	GO:0014883 transition between fast and slow fiber;GO:0014733 regulation of skeletal muscle adaptation;GO:0055010 ventricular cardiac muscle tissue morphogenesis							0	1	0	1	0	0	0	0	0	0	1	0	0	0	0	0	0	0	0	0
Atp2b4	381290	symbol	M. musculus	381290	M. musculus	Atp2b4	ATPase, Ca++ transporting, plasma membrane 4	GO:1900082 negative regulation of arginine catabolic process;GO:1903249 negative regulation of citrulline biosynthetic process;GO:1900081 regulation of arginine catabolic process							0	1	0	0	0	0	0	0	1	0	1	0	0	0	0	1	0	0	0	1
Lamc3	23928	symbol	M. musculus	23928	M. musculus	Lamc3	laminin gamma 3	GO:0014002 astrocyte development;GO:0048708 astrocyte differentiation;GO:0021782 glial cell development							0	0	0	0	0	0	0	0	0	1	0	1	0	0	0	0	0	1	0	0
Tspan2	70747	symbol	M. musculus	70747	M. musculus	Tspan2	tetraspanin 2	GO:0014005 microglia development;GO:0014004 microglia differentiation;GO:0014002 astrocyte development							0	0	0	0	0	0	0	0	0	0	0	1	0	0	0	0	0	0	0	0
Hmgcs2	15360	symbol	M. musculus	15360	M. musculus	Hmgcs2	3-hydroxy-3-methylglutaryl-Coenzyme A synthase 2	GO:0006695 cholesterol biosynthetic process;GO:1902653 secondary alcohol biosynthetic process;GO:0008203 cholesterol metabolic process							0	0	0	0	0	0	0	0	0	0	0	0	0	0	0	0	0	0	0	0
Rab13	68328	symbol	M. musculus	68328	M. musculus	Rab13	RAB13, member RAS oncogene family	GO:0097368 establishment of Sertoli cell barrier;GO:0060009 Sertoli cell development;GO:0060008 Sertoli cell differentiation							1	1	1	0	1	0	0	0	1	0	0	0	0	0	0	0	0	0	0	0
Dkk2	56811	symbol	M. musculus	56811	M. musculus	Dkk2	dickkopf WNT signaling pathway inhibitor 2	GO:0090263 positive regulation of canonical Wnt signaling pathway;GO:0090090 negative regulation of canonical Wnt signaling pathway;GO:0030177 positive regulation of Wnt signaling pathway							0	0	0	0	0	0	0	0	0	0	0	0	0	0	1	0	0	0	0	0
Mmp23	26561	symbol	M. musculus	26561	M. musculus	Mmp23	matrix metallopeptidase 23	GO:0006508 proteolysis;GO:0019538 protein metabolic process;GO:1901564 organonitrogen compound metabolic process							0	0	0	0	0	0	0	0	0	0	0	0	0	0	0	0	0	0	0	0
Eln	13717	symbol	M. musculus	13717	M. musculus	Eln	elastin	GO:0043149 stress fiber assembly;GO:0030038 contractile actin filament bundle assembly;GO:0030833 regulation of actin filament polymerization							0	1	0	1	0	0	0	0	1	1	0	0	0	0	0	0	0	0	0	0
Lat	16797	symbol	M. musculus	16797	M. musculus	Lat	linker for activation of T cells	GO:0043303 mast cell degranulation;GO:0002279 mast cell activation involved in immune response;GO:0002448 mast cell mediated immunity							0	0	0	0	0	0	1	0	0	0	0	0	0	0	0	1	0	0	1	1
Il21r	60504	symbol	M. musculus	60504	M. musculus	Il21r	interleukin 21 receptor								0	0	0	0	0	0	0	0	0	0	0	0	0	0	0	0	0	0	0	0
Ptpn7	320139	symbol	M. musculus	320139	M. musculus	Ptpn7	protein tyrosine phosphatase, non-receptor type 7	GO:0006470 protein dephosphorylation;GO:0016311 dephosphorylation;GO:0006796 phosphate-containing compound metabolic process							0	0	0	0	0	0	0	0	0	0	0	0	0	0	0	0	0	0	0	0
Chek1	12649	symbol	M. musculus	12649	M. musculus	Chek1	checkpoint kinase 1	GO:2000615 regulation of histone H3-K9 acetylation;GO:0010767 regulation of transcription from RNA polymerase II promoter in response to UV-induced DNA damage;GO:0043970 histone H3-K9 acetylation							0	1	0	0	1	0	0	0	1	1	0	0	0	0	0	0	0	0	1	0
Lama1	16772	symbol	M. musculus	16772	M. musculus	Lama1	laminin, alpha 1	GO:0061304 retinal blood vessel morphogenesis;GO:0061299 retina vasculature morphogenesis in camera-type eye;GO:0045198 establishment of epithelial cell apical/basal polarity							1	0	1	1	0	0	1	0	0	1	0	0	1	0	0	0	0	0	0	0
Slc16a1	20501	symbol	M. musculus	20501	M. musculus	Slc16a1	solute carrier family 16 (monocarboxylic acid transporters), member 1	GO:0035879 plasma membrane lactate transport;GO:0035873 lactate transmembrane transport;GO:0015727 lactate transport							0	0	0	0	0	0	0	0	0	0	0	0	0	1	0	0	0	0	0	1
Mamdc2	71738	symbol	M. musculus	71738	M. musculus	Mamdc2	MAM domain containing 2	GO:0019800 peptide cross-linking via chondroitin 4-sulfate glycosaminoglycan;GO:0030204 chondroitin sulfate metabolic process;GO:0050654 chondroitin sulfate proteoglycan metabolic process							0	0	0	0	0	0	0	0	0	0	0	0	0	0	0	0	0	0	0	0
Mfsd7c	217721	gene_synonym	M. musculus	217721	M. musculus	Flvcr2	feline leukemia virus subgroup C cellular receptor 2	GO:0055085 transmembrane transport;GO:0006810 transport;GO:0051234 establishment of localization							0	0	0	0	0	0	0	0	0	0	0	0	0	0	0	0	0	0	0	0
Dpp4	13482	symbol	M. musculus	13482	M. musculus	Dpp4	dipeptidylpeptidase 4	GO:0010716 negative regulation of extracellular matrix disassembly;GO:1903054 negative regulation of extracellular matrix organization;GO:0033632 regulation of cell-cell adhesion mediated by integrin							1	0	0	0	0	0	1	1	0	0	0	0	0	0	0	0	0	0	0	0
Stab2	192188	symbol	M. musculus	192188	M. musculus	Stab2	stabilin 2	GO:0030193 regulation of blood coagulation;GO:1900046 regulation of hemostasis;GO:0061041 regulation of wound healing							1	0	0	0	0	0	0	0	0	0	0	0	0	0	0	0	0	0	0	0
Aldh1b1	72535	symbol	M. musculus	72535	M. musculus	Aldh1b1	aldehyde dehydrogenase 1 family, member B1	GO:0055114 oxidation-reduction process;GO:0008152 metabolic process;GO:0008150 biological_process							0	0	0	0	0	0	0	0	0	0	0	0	0	0	0	0	0	0	0	0
Rap2b	74012	symbol	M. musculus	74012	M. musculus	Rap2b	RAP2B, member of RAS oncogene family	GO:0031954 positive regulation of protein autophosphorylation;GO:0032486 Rap protein signal transduction;GO:0070527 platelet aggregation							1	0	0	0	0	0	1	0	0	0	0	0	0	0	0	0	0	0	0	0
Asap3	230837	symbol	M. musculus	230837	M. musculus	Asap3	ArfGAP with SH3 domain, ankyrin repeat and PH domain 3	GO:0051492 regulation of stress fiber assembly;GO:0043149 stress fiber assembly;GO:0030038 contractile actin filament bundle assembly							0	0	0	0	0	0	0	0	1	0	0	0	0	0	0	0	0	0	0	0
Icam1	15894	symbol	M. musculus	15894	M. musculus	Icam1	intercellular adhesion molecule 1	GO:0097368 establishment of Sertoli cell barrier;GO:0046813 receptor-mediated virion attachment to host cell;GO:1904996 positive regulation of leukocyte adhesion to vascular endothelial cell							1	1	1	0	1	0	1	1	1	1	0	0	0	0	0	0	1	0	1	1
Serpine1	18787	symbol	M. musculus	18787	M. musculus	Serpine1	serine (or cysteine) peptidase inhibitor, clade E, member 1	GO:0061044 negative regulation of vascular wound healing;GO:0035491 positive regulation of leukotriene production involved in inflammatory response;GO:0035490 regulation of leukotriene production involved in inflammatory response							1	1	0	0	1	0	1	1	0	1	0	0	0	0	1	0	0	0	1	1
Slc43a2	215113	symbol	M. musculus	215113	M. musculus	Slc43a2	solute carrier family 43, member 2	GO:0015807 L-amino acid transport;GO:0006865 amino acid transport;GO:0046942 carboxylic acid transport							0	0	0	0	0	0	0	0	0	0	0	0	0	1	0	0	0	0	0	0
Fam60a	56306	symbol	M. musculus	56306	M. musculus	Fam60a	family with sequence similarity 60, member A	GO:0030336 negative regulation of cell migration;GO:2000146 negative regulation of cell motility;GO:0051271 negative regulation of cellular component movement							1	0	0	0	0	1	0	0	0	0	0	0	0	0	0	0	0	0	0	0
Hey1	15213	symbol	M. musculus	15213	M. musculus	Hey1	hairy/enhancer-of-split related with YRPW motif 1	GO:0003199 endocardial cushion to mesenchymal transition involved in heart valve formation;GO:0035912 dorsal aorta morphogenesis;GO:0045607 regulation of auditory receptor cell differentiation							1	0	1	1	1	1	0	0	0	0	0	0	1	0	0	0	0	0	0	0
Kcnj2	16518	symbol	M. musculus	16518	M. musculus	Kcnj2	potassium inwardly-rectifying channel, subfamily J, member 2	GO:0014861 regulation of skeletal muscle contraction via regulation of action potential;GO:0100001 regulation of skeletal muscle contraction by action potential;GO:0090076 relaxation of skeletal muscle							0	1	0	0	0	0	0	0	1	0	1	0	0	0	0	0	0	0	0	0
Tram2	170829	symbol	M. musculus	170829	M. musculus	Tram2	translocating chain-associating membrane protein 2	GO:0045048 protein insertion into ER membrane;GO:0032964 collagen biosynthetic process;GO:0051205 protein insertion into membrane							1	0	0	0	0	0	0	0	0	0	0	0	0	0	0	0	0	0	0	0
Zfp239	22685	symbol	M. musculus	22685	M. musculus	Zfp239	zinc finger protein 239	GO:0000122 negative regulation of transcription from RNA polymerase II promoter;GO:0045892 negative regulation of transcription, DNA-templated;GO:1903507 negative regulation of nucleic acid-templated transcription							0	0	0	0	0	0	0	0	0	0	0	0	0	0	0	0	0	0	0	0
Bag2	213539	symbol	M. musculus	213539	M. musculus	Bag2	BCL2-associated athanogene 2	GO:0006457 protein folding;GO:0019538 protein metabolic process;GO:1901564 organonitrogen compound metabolic process							0	0	0	0	0	0	0	0	0	0	0	0	0	0	0	0	0	0	0	0
Cux2	13048	symbol	M. musculus	13048	M. musculus	Cux2	cut-like homeobox 2	GO:0061003 positive regulation of dendritic spine morphogenesis;GO:2000463 positive regulation of excitatory postsynaptic potential;GO:0061001 regulation of dendritic spine morphogenesis							0	1	0	0	0	0	0	0	0	0	0	0	0	0	1	0	1	1	0	0
Maff	17133	symbol	M. musculus	17133	M. musculus	Maff	v-maf musculoaponeurotic fibrosarcoma oncogene family, protein F (avian)	GO:0035914 skeletal muscle cell differentiation;GO:0045604 regulation of epidermal cell differentiation;GO:0045682 regulation of epidermis development							0	0	1	1	1	0	0	0	0	0	0	0	0	0	0	0	0	0	0	1
Id1	15901	symbol	M. musculus	15901	M. musculus	Id1	inhibitor of DNA binding 1	GO:0050774 negative regulation of dendrite morphogenesis;GO:1903026 negative regulation of RNA polymerase II regulatory region sequence-specific DNA binding;GO:0090074 negative regulation of protein homodimerization activity							1	0	1	1	0	1	0	0	1	0	0	0	0	0	1	0	1	1	0	0
Hic1	15248	symbol	M. musculus	15248	M. musculus	Hic1	hypermethylated in cancer 1	GO:0043517 positive regulation of DNA damage response, signal transduction by p53 class mediator;GO:1901798 positive regulation of signal transduction by p53 class mediator;GO:0043516 regulation of DNA damage response, signal transduction by p53 class mediator							0	0	0	0	0	0	0	0	0	0	0	0	0	0	1	0	0	0	0	0
Dnajc21	78244	symbol	M. musculus	78244	M. musculus	Dnajc21	DnaJ heat shock protein family (Hsp40) member C21	GO:0008150 biological_process							0	0	0	0	0	0	0	0	0	0	0	0	0	0	0	0	0	0	0	0
Fzd1	14362	symbol	M. musculus	14362	M. musculus	Fzd1	frizzled class receptor 1	GO:0090179 planar cell polarity pathway involved in neural tube closure;GO:0090178 regulation of establishment of planar polarity involved in neural tube closure;GO:0090177 establishment of planar polarity involved in neural tube closure							0	0	1	1	1	0	0	0	0	1	0	0	0	1	1	0	0	0	0	0
Cxcr4	12767	symbol	M. musculus	12767	M. musculus	Cxcr4	chemokine (C-X-C motif) receptor 4	GO:0035470 positive regulation of vascular wound healing;GO:0061043 regulation of vascular wound healing;GO:1905322 positive regulation of mesenchymal stem cell migration							1	1	1	1	1	0	1	0	0	1	1	1	0	0	0	1	0	1	0	0
Ttll13	269954	symbol	M. musculus	269954	M. musculus	Ttll13	tubulin tyrosine ligase-like family, member 13	GO:0006464 cellular protein modification process;GO:0036211 protein modification process;GO:0043412 macromolecule modification							0	0	0	0	0	0	0	0	0	0	0	0	0	0	0	0	0	0	0	0
Stxbp6	217517	symbol	M. musculus	217517	M. musculus	Stxbp6	syntaxin binding protein 6 (amisyn)	GO:0035542 regulation of SNARE complex assembly;GO:0051601 exocyst localization;GO:0035493 SNARE complex assembly							0	0	0	0	0	0	1	0	0	0	0	0	0	0	0	0	0	0	0	0
Sox18	20672	symbol	M. musculus	20672	M. musculus	Sox18	SRY (sex determining region Y)-box 18	GO:0060214 endocardium formation;GO:0060956 endocardial cell differentiation;GO:0060836 lymphatic endothelial cell differentiation							1	1	1	1	1	0	0	0	0	0	0	0	0	0	0	0	0	0	0	0
Arsj	271970	symbol	M. musculus	271970	M. musculus	Arsj	arylsulfatase J	GO:0008152 metabolic process;GO:0008150 biological_process							0	0	0	0	0	0	0	0	0	0	0	0	0	0	0	0	0	0	0	0
Arl4a	11861	symbol	M. musculus	11861	M. musculus	Arl4a	ADP-ribosylation factor-like 4A	GO:0050873 brown fat cell differentiation;GO:0045444 fat cell differentiation;GO:0007264 small GTPase mediated signal transduction							0	0	0	0	0	0	0	0	0	0	0	0	0	0	0	0	0	0	0	0
Phf13	230936	symbol	M. musculus	230936	M. musculus	Phf13	PHD finger protein 13	GO:0007076 mitotic chromosome condensation;GO:0030261 chromosome condensation;GO:0000070 mitotic sister chromatid segregation							0	0	0	0	0	0	0	0	0	0	0	0	0	0	0	0	0	0	0	0
Gli2	14633	symbol	M. musculus	14633	M. musculus	Gli2	GLI-Kruppel family member GLI2	GO:0021938 smoothened signaling pathway involved in regulation of cerebellar granule cell precursor cell proliferation;GO:0021937 cerebellar Purkinje cell-granule cell precursor cell signaling involved in regulation of granule cell precursor cell proliferation;GO:0021775 smoothened signaling pathway involved in ventral spinal cord interneuron specification							1	0	1	1	1	1	0	0	0	1	0	0	0	0	1	0	0	1	0	0
8430408G22Rik	213393	symbol	M. musculus	213393	M. musculus	8430408G22Rik	RIKEN cDNA 8430408G22 gene	GO:0008150 biological_process							0	0	0	0	0	0	0	0	0	0	0	0	0	0	0	0	0	0	0	0
Zfp710	209225	symbol	M. musculus	209225	M. musculus	Zfp710	zinc finger protein 710	GO:0006355 regulation of transcription, DNA-templated;GO:1903506 regulation of nucleic acid-templated transcription;GO:0006351 transcription, DNA-templated							0	0	0	0	0	0	0	0	0	0	0	0	0	0	0	0	0	0	0	0
Catsperg1	320225	symbol	M. musculus	320225	M. musculus	Catsperg1	cation channel sperm associated auxiliary subunit gamma 1	GO:0008150 biological_process							0	0	0	0	0	0	0	0	0	0	0	0	0	0	0	0	0	0	0	0
Gja4	14612	symbol	M. musculus	14612	M. musculus	Gja4	gap junction protein, alpha 4	GO:0006816 calcium ion transport;GO:0070838 divalent metal ion transport;GO:0001568 blood vessel development							1	1	0	0	0	0	0	0	0	0	0	0	0	0	0	0	0	0	0	0
Fam131a	78408	symbol	M. musculus	78408	M. musculus	Fam131a	family with sequence similarity 131, member A	GO:0008150 biological_process							0	0	0	0	0	0	0	0	0	0	0	0	0	0	0	0	0	0	0	0
Gja1	14609	symbol	M. musculus	14609	M. musculus	Gja1	gap junction protein, alpha 1	GO:0003104 positive regulation of glomerular filtration;GO:0060156 milk ejection reflex;GO:0060044 negative regulation of cardiac muscle cell proliferation							1	1	1	1	1	1	0	0	0	0	1	0	1	1	0	0	0	1	0	0
AU021092	239691	symbol	M. musculus	239691	M. musculus	AU021092	expressed sequence AU021092	GO:0008150 biological_process							0	0	0	0	0	0	0	0	0	0	0	0	0	0	0	0	0	0	0	0
Rinl	320435	symbol	M. musculus	320435	M. musculus	Rinl	Ras and Rab interactor-like	GO:0006897 endocytosis;GO:0098657 import into cell;GO:0015031 protein transport							0	0	0	0	0	0	0	0	0	0	0	0	0	0	0	0	0	0	0	0
Ap1s3	252903	symbol	M. musculus	252903	M. musculus	Ap1s3	adaptor-related protein complex AP-1, sigma 3	GO:0006605 protein targeting;GO:0006886 intracellular protein transport;GO:0015031 protein transport							0	0	0	0	0	0	0	0	0	0	0	0	0	0	0	0	0	0	0	0
Tcf7l1	21415	symbol	M. musculus	21415	M. musculus	Tcf7l1	transcription factor 7 like 1 (T cell specific, HMG box)	GO:0046022 positive regulation of transcription from RNA polymerase II promoter during mitotic cell cycle;GO:0045897 positive regulation of transcription during mitotic cell cycle;GO:0046021 regulation of transcription from RNA polymerase II promoter during mitotic cell cycle							0	0	0	1	0	0	0	0	0	1	0	0	0	0	1	0	0	0	0	0
Ttc26	264134	symbol	M. musculus	264134	M. musculus	Ttc26	tetratricopeptide repeat domain 26	GO:0008594 photoreceptor cell morphogenesis;GO:0042073 intraciliary transport;GO:0098840 protein transport along microtubule							0	0	0	0	1	0	0	0	0	0	0	0	0	0	0	0	0	1	0	0
Gja5	14613	symbol	M. musculus	14613	M. musculus	Gja5	gap junction protein, alpha 5	GO:0098906 regulation of Purkinje myocyte action potential;GO:1900133 regulation of renin secretion into blood stream;GO:0098905 regulation of bundle of His cell action potential							1	1	0	1	1	0	0	0	1	0	1	0	0	1	0	0	0	0	0	0
Cep128	75216	symbol	M. musculus	75216	M. musculus	Cep128	centrosomal protein 128	GO:0008104 protein localization;GO:0033036 macromolecule localization;GO:0051179 localization							0	0	0	0	0	0	0	0	0	0	0	0	0	0	0	0	0	0	0	0
Lin28b	380669	symbol	M. musculus	380669	M. musculus	Lin28b	lin-28 homolog B (C. elegans)	GO:0031054 pre-miRNA processing;GO:0010587 miRNA catabolic process;GO:0035196 production of miRNAs involved in gene silencing by miRNA							0	0	0	0	0	0	0	0	0	0	0	0	0	0	0	0	0	0	0	0
Pcgf1	69837	symbol	M. musculus	69837	M. musculus	Pcgf1	polycomb group ring finger 1	GO:0036353 histone H2A-K119 monoubiquitination;GO:0035518 histone H2A monoubiquitination;GO:0033522 histone H2A ubiquitination							0	0	0	0	0	0	0	0	0	0	0	0	0	0	0	0	0	0	0	0
Hrct1	100039781	symbol	M. musculus	100039781	M. musculus	Hrct1	histidine rich carboxyl terminus 1	GO:0008150 biological_process							0	0	0	0	0	0	0	0	0	0	0	0	0	0	0	0	0	0	0	0
Fndc1	68655	symbol	M. musculus	68655	M. musculus	Fndc1	fibronectin type III domain containing 1	GO:0010666 positive regulation of cardiac muscle cell apoptotic process;GO:0010663 positive regulation of striated muscle cell apoptotic process;GO:0010665 regulation of cardiac muscle cell apoptotic process							0	0	0	0	0	0	0	0	0	0	0	0	0	1	0	0	0	0	0	0
Acot1	26897	symbol	M. musculus	26897	M. musculus	Acot1	acyl-CoA thioesterase 1	GO:0001676 long-chain fatty acid metabolic process;GO:0006637 acyl-CoA metabolic process;GO:0035383 thioester metabolic process							0	0	0	0	0	0	0	0	0	0	0	0	0	0	0	0	0	0	0	0
Zfp568	243905	symbol	M. musculus	243905	M. musculus	Zfp568	zinc finger protein 568	GO:0022007 convergent extension involved in neural plate elongation;GO:0014022 neural plate elongation;GO:0001839 neural plate morphogenesis							0	0	0	1	1	0	0	0	0	0	0	0	0	0	0	0	0	0	0	0
Selm	114679	gene_synonym	M. musculus	114679	M. musculus	Selenom	selenoprotein M	GO:0035934 corticosterone secretion;GO:0035933 glucocorticoid secretion;GO:0035930 corticosteroid hormone secretion							0	0	0	0	0	0	0	0	0	0	0	0	0	0	0	0	0	0	0	0
Aunip	69885	symbol	M. musculus	69885	M. musculus	Aunip	aurora kinase A and ninein interacting protein	GO:0007051 spindle organization;GO:0000226 microtubule cytoskeleton organization;GO:0007017 microtubule-based process							0	0	0	0	0	0	0	0	0	0	0	0	0	0	0	0	0	0	0	0
Zfp429	72807	symbol	M. musculus	72807	M. musculus	Zfp429	zinc finger protein 429	GO:0008150 biological_process							0	0	0	0	0	0	0	0	0	0	0	0	0	0	0	0	0	0	0	0
Slc45a4	106068	symbol	M. musculus	106068	M. musculus	Slc45a4	solute carrier family 45, member 4	GO:0015770 sucrose transport;GO:0015766 disaccharide transport;GO:0015772 oligosaccharide transport							0	0	0	0	0	0	0	0	0	0	0	0	0	0	0	0	0	0	0	0
Lrrc32	434215	symbol	M. musculus	434215	M. musculus	Lrrc32	leucine rich repeat containing 32	GO:0046007 negative regulation of activated T cell proliferation;GO:0046006 regulation of activated T cell proliferation;GO:0042130 negative regulation of T cell proliferation							0	0	0	0	0	0	1	0	0	0	0	0	0	1	0	0	0	0	0	0
Ccdc85b	240514	symbol	M. musculus	240514	M. musculus	Ccdc85b	coiled-coil domain containing 85B	GO:0045599 negative regulation of fat cell differentiation;GO:0045598 regulation of fat cell differentiation;GO:0030308 negative regulation of cell growth							0	0	0	0	0	1	0	0	0	0	0	0	0	0	0	0	0	0	0	0
Pxn	19303	symbol	M. musculus	19303	M. musculus	Pxn	paxillin	GO:0051496 positive regulation of stress fiber assembly;GO:0060396 growth hormone receptor signaling pathway;GO:0051492 regulation of stress fiber assembly							1	1	0	1	0	0	0	0	1	1	1	0	0	0	0	0	1	1	0	0

## Sheet: Enrichment
GroupID	Category	Term	Description	LogP	Log(q-value)	InTerm_InList	Genes	Symbols
1_Summary	GO Biological Processes	GO:0048514	blood vessel morphogenesis	-7.30983	-3.32002	14/556	11684,12767,13642,14609,14613,15213,15901,16772,18591,18787,19303,20672,57875,66214,14612,13482,68328,192188,170829,11540,74012,18126,21425,56306,12372,15894,14633,218877	Alox12,Cxcr4,Efnb2,Gja1,Gja5,Hey1,Id1,Lama1,Pdgfb,Serpine1,Pxn,Sox18,Angptl4,Rgcc,Gja4,Dpp4,Rab13,Stab2,Tram2,Adora2a,Rap2b,Nos2,Tfeb,Fam60a,Casq1,Icam1,Gli2,Sema3g
1_Member	GO Biological Processes	GO:0048514	blood vessel morphogenesis	-7.30983	-3.32002	14/556	11684,12767,13642,14609,14613,15213,15901,16772,18591,18787,19303,20672,57875,66214	Alox12,Cxcr4,Efnb2,Gja1,Gja5,Hey1,Id1,Lama1,Pdgfb,Serpine1,Pxn,Sox18,Angptl4,Rgcc
1_Member	GO Biological Processes	GO:0001568	blood vessel development	-7.27602	-3.32002	15/654	11684,12767,13642,14609,14612,14613,15213,15901,16772,18591,18787,19303,20672,57875,66214	Alox12,Cxcr4,Efnb2,Gja1,Gja4,Gja5,Hey1,Id1,Lama1,Pdgfb,Serpine1,Pxn,Sox18,Angptl4,Rgcc
1_Member	GO Biological Processes	GO:0001944	vasculature development	-7.02306	-3.26253	15/684	11684,12767,13642,14609,14612,14613,15213,15901,16772,18591,18787,19303,20672,57875,66214	Alox12,Cxcr4,Efnb2,Gja1,Gja4,Gja5,Hey1,Id1,Lama1,Pdgfb,Serpine1,Pxn,Sox18,Angptl4,Rgcc
1_Member	GO Biological Processes	GO:0072358	cardiovascular system development	-6.9175	-3.26253	15/697	11684,12767,13642,14609,14612,14613,15213,15901,16772,18591,18787,19303,20672,57875,66214	Alox12,Cxcr4,Efnb2,Gja1,Gja4,Gja5,Hey1,Id1,Lama1,Pdgfb,Serpine1,Pxn,Sox18,Angptl4,Rgcc
1_Member	GO Biological Processes	GO:1901342	regulation of vasculature development	-5.7198	-2.47987	9/279	11684,12767,13642,15213,15901,18591,18787,19303,66214	Alox12,Cxcr4,Efnb2,Hey1,Id1,Pdgfb,Serpine1,Pxn,Rgcc
1_Member	GO Biological Processes	GO:0043542	endothelial cell migration	-5.32714	-2.30056	7/165	11684,13482,13642,18591,19303,66214,68328	Alox12,Dpp4,Efnb2,Pdgfb,Pxn,Rgcc,Rab13
1_Member	GO Biological Processes	GO:0010631	epithelial cell migration	-5.20142	-2.24542	8/243	11684,13482,13642,18591,18787,19303,66214,68328	Alox12,Dpp4,Efnb2,Pdgfb,Serpine1,Pxn,Rgcc,Rab13
1_Member	GO Biological Processes	GO:0090132	epithelium migration	-5.17537	-2.24056	8/245	11684,13482,13642,18591,18787,19303,66214,68328	Alox12,Dpp4,Efnb2,Pdgfb,Serpine1,Pxn,Rgcc,Rab13
1_Member	GO Biological Processes	GO:0090130	tissue migration	-5.14957	-2.23496	8/247	11684,13482,13642,18591,18787,19303,66214,68328	Alox12,Dpp4,Efnb2,Pdgfb,Serpine1,Pxn,Rgcc,Rab13
1_Member	GO Biological Processes	GO:0001667	ameboidal-type cell migration	-4.92353	-2.0874	9/350	11684,12767,13482,13642,18591,18787,19303,66214,68328	Alox12,Cxcr4,Dpp4,Efnb2,Pdgfb,Serpine1,Pxn,Rgcc,Rab13
1_Member	GO Biological Processes	GO:0061041	regulation of wound healing	-4.6594	-1.95867	6/140	11684,12767,14609,18591,18787,192188	Alox12,Cxcr4,Gja1,Pdgfb,Serpine1,Stab2
1_Member	GO Biological Processes	GO:0032963	collagen metabolic process	-4.59474	-1.91928	5/86	15901,18591,18787,66214,170829	Id1,Pdgfb,Serpine1,Rgcc,Tram2
1_Member	GO Biological Processes	GO:0044259	multicellular organismal macromolecule metabolic process	-4.57041	-1.91928	5/87	15901,18591,18787,66214,170829	Id1,Pdgfb,Serpine1,Rgcc,Tram2
1_Member	GO Biological Processes	GO:0032964	collagen biosynthetic process	-4.41714	-1.82286	4/47	18591,18787,66214,170829	Pdgfb,Serpine1,Rgcc,Tram2
1_Member	GO Biological Processes	GO:0050878	regulation of body fluid levels	-4.23023	-1.71327	8/332	11540,11684,14609,14613,18591,18787,74012,192188	Adora2a,Alox12,Gja1,Gja5,Pdgfb,Serpine1,Rap2b,Stab2
1_Member	GO Biological Processes	GO:1904018	positive regulation of vasculature development	-4.22994	-1.71327	6/167	11684,12767,13642,18591,18787,19303	Alox12,Cxcr4,Efnb2,Pdgfb,Serpine1,Pxn
1_Member	GO Biological Processes	GO:1903034	regulation of response to wounding	-4.18703	-1.67819	6/170	11684,12767,14609,18591,18787,192188	Alox12,Cxcr4,Gja1,Pdgfb,Serpine1,Stab2
1_Member	GO Biological Processes	GO:0044236	multicellular organism metabolic process	-4.11974	-1.63356	5/108	15901,18591,18787,66214,170829	Id1,Pdgfb,Serpine1,Rgcc,Tram2
1_Member	GO Biological Processes	GO:0090280	positive regulation of calcium ion import	-4.10041	-1.62153	3/21	12767,18591,18787	Cxcr4,Pdgfb,Serpine1
1_Member	GO Biological Processes	GO:0001525	angiogenesis	-4.0594	-1.59476	9/452	11684,12767,13642,15901,18787,19303,20672,57875,66214	Alox12,Cxcr4,Efnb2,Id1,Serpine1,Pxn,Sox18,Angptl4,Rgcc
1_Member	GO Biological Processes	GO:0061045	negative regulation of wound healing	-3.83603	-1.41151	4/66	11684,14609,18591,18787	Alox12,Gja1,Pdgfb,Serpine1
1_Member	GO Biological Processes	GO:0032967	positive regulation of collagen biosynthetic process	-3.71778	-1.34156	3/28	18591,18787,66214	Pdgfb,Serpine1,Rgcc
1_Member	GO Biological Processes	GO:0010714	positive regulation of collagen metabolic process	-3.67162	-1.32311	3/29	18591,18787,66214	Pdgfb,Serpine1,Rgcc
1_Member	GO Biological Processes	GO:0044253	positive regulation of multicellular organismal metabolic process	-3.67162	-1.32311	3/29	18591,18787,66214	Pdgfb,Serpine1,Rgcc
1_Member	GO Biological Processes	GO:1903035	negative regulation of response to wounding	-3.55554	-1.23803	4/78	11684,14609,18591,18787	Alox12,Gja1,Pdgfb,Serpine1
1_Member	GO Biological Processes	GO:0030193	regulation of blood coagulation	-3.39337	-1.15661	4/86	11684,18591,18787,192188	Alox12,Pdgfb,Serpine1,Stab2
1_Member	GO Biological Processes	GO:1900046	regulation of hemostasis	-3.39337	-1.15661	4/86	11684,18591,18787,192188	Alox12,Pdgfb,Serpine1,Stab2
1_Member	GO Biological Processes	GO:0032101	regulation of response to external stimulus	-3.39245	-1.15661	10/679	11540,11684,12767,13642,14609,18126,18591,18787,21425,192188	Adora2a,Alox12,Cxcr4,Efnb2,Gja1,Nos2,Pdgfb,Serpine1,Tfeb,Stab2
1_Member	GO Biological Processes	GO:0050818	regulation of coagulation	-3.31833	-1.09472	4/90	11684,18591,18787,192188	Alox12,Pdgfb,Serpine1,Stab2
1_Member	GO Biological Processes	GO:0032965	regulation of collagen biosynthetic process	-3.28613	-1.07049	3/39	18591,18787,66214	Pdgfb,Serpine1,Rgcc
1_Member	GO Biological Processes	GO:0045765	regulation of angiogenesis	-3.25406	-1.04958	6/253	11684,12767,15901,18787,19303,66214	Alox12,Cxcr4,Id1,Serpine1,Pxn,Rgcc
1_Member	GO Biological Processes	GO:0090279	regulation of calcium ion import	-3.25354	-1.04958	3/40	12767,18591,18787	Cxcr4,Pdgfb,Serpine1
1_Member	GO Biological Processes	GO:0042060	wound healing	-3.1933	-1.01182	7/361	11684,12767,14609,18591,18787,74012,192188	Alox12,Cxcr4,Gja1,Pdgfb,Serpine1,Rap2b,Stab2
1_Member	GO Biological Processes	GO:0010712	regulation of collagen metabolic process	-3.13132	-0.967715	3/44	18591,18787,66214	Pdgfb,Serpine1,Rgcc
1_Member	GO Biological Processes	GO:0044246	regulation of multicellular organismal metabolic process	-3.10262	-0.956182	3/45	18591,18787,66214	Pdgfb,Serpine1,Rgcc
1_Member	GO Biological Processes	GO:0007596	blood coagulation	-3.06054	-0.920777	5/183	11684,18591,18787,74012,192188	Alox12,Pdgfb,Serpine1,Rap2b,Stab2
1_Member	GO Biological Processes	GO:0030195	negative regulation of blood coagulation	-3.04721	-0.914032	3/47	11684,18591,18787	Alox12,Pdgfb,Serpine1
1_Member	GO Biological Processes	GO:1900047	negative regulation of hemostasis	-3.04721	-0.914032	3/47	11684,18591,18787	Alox12,Pdgfb,Serpine1
1_Member	GO Biological Processes	GO:0007599	hemostasis	-3.03941	-0.912709	5/185	11684,18591,18787,74012,192188	Alox12,Pdgfb,Serpine1,Rap2b,Stab2
1_Member	GO Biological Processes	GO:0050817	coagulation	-3.02894	-0.908628	5/186	11684,18591,18787,74012,192188	Alox12,Pdgfb,Serpine1,Rap2b,Stab2
1_Member	GO Biological Processes	GO:0040013	negative regulation of locomotion	-3.00107	-0.890165	6/283	11540,18591,18787,56306,66214,74012	Adora2a,Pdgfb,Serpine1,Fam60a,Rgcc,Rap2b
1_Member	GO Biological Processes	GO:0050819	negative regulation of coagulation	-2.99427	-0.889525	3/49	11684,18591,18787	Alox12,Pdgfb,Serpine1
1_Member	GO Biological Processes	GO:0051928	positive regulation of calcium ion transport	-2.87792	-0.791153	4/118	12372,12767,18591,18787	Casq1,Cxcr4,Pdgfb,Serpine1
1_Member	GO Biological Processes	GO:0030336	negative regulation of cell migration	-2.58307	-0.571554	5/235	18591,18787,56306,66214,74012	Pdgfb,Serpine1,Fam60a,Rgcc,Rap2b
1_Member	GO Biological Processes	GO:0045766	positive regulation of angiogenesis	-2.49864	-0.515768	4/150	11684,12767,18787,19303	Alox12,Cxcr4,Serpine1,Pxn
1_Member	GO Biological Processes	GO:2000146	negative regulation of cell motility	-2.48287	-0.504538	5/248	18591,18787,56306,66214,74012	Pdgfb,Serpine1,Fam60a,Rgcc,Rap2b
1_Member	GO Biological Processes	GO:0009611	response to wounding	-2.46841	-0.496934	7/484	11684,12767,14609,18591,18787,74012,192188	Alox12,Cxcr4,Gja1,Pdgfb,Serpine1,Rap2b,Stab2
1_Member	GO Biological Processes	GO:0070509	calcium ion import	-2.44666	-0.483409	3/76	12767,18591,18787	Cxcr4,Pdgfb,Serpine1
1_Member	GO Biological Processes	GO:0030334	regulation of cell migration	-2.43477	-0.476597	9/765	11684,12767,15894,16772,18591,18787,56306,66214,74012	Alox12,Cxcr4,Icam1,Lama1,Pdgfb,Serpine1,Fam60a,Rgcc,Rap2b
1_Member	GO Biological Processes	GO:0051271	negative regulation of cellular component movement	-2.36779	-0.435037	5/264	18591,18787,56306,66214,74012	Pdgfb,Serpine1,Fam60a,Rgcc,Rap2b
1_Member	GO Biological Processes	GO:0006935	chemotaxis	-2.26839	-0.370065	7/527	12767,13642,14633,18591,18787,68328,218877	Cxcr4,Efnb2,Gli2,Pdgfb,Serpine1,Rab13,Sema3g
1_Member	GO Biological Processes	GO:0032102	negative regulation of response to external stimulus	-2.26726	-0.370065	5/279	11540,11684,14609,18591,18787	Adora2a,Alox12,Gja1,Pdgfb,Serpine1
1_Member	GO Biological Processes	GO:0042330	taxis	-2.25961	-0.366187	7/529	12767,13642,14633,18591,18787,68328,218877	Cxcr4,Efnb2,Gli2,Pdgfb,Serpine1,Rab13,Sema3g
1_Member	GO Biological Processes	GO:0030168	platelet activation	-2.20176	-0.323129	3/93	11684,18591,74012	Alox12,Pdgfb,Rap2b
1_Member	GO Biological Processes	GO:0050920	regulation of chemotaxis	-2.16901	-0.301144	4/186	12767,13642,18591,18787	Cxcr4,Efnb2,Pdgfb,Serpine1
1_Member	GO Biological Processes	GO:0010632	regulation of epithelial cell migration	-2.13701	-0.272675	4/190	11684,18591,18787,66214	Alox12,Pdgfb,Serpine1,Rgcc
1_Member	GO Biological Processes	GO:1901343	negative regulation of vasculature development	-2.11497	-0.257893	3/100	18591,18787,66214	Pdgfb,Serpine1,Rgcc
2_Summary	GO Biological Processes	GO:0070838	divalent metal ion transport	-6.64676	-3.13663	12/444	11540,11749,12372,12767,14609,14612,15894,16518,18591,18787,213053,381290,11684,14613,18126,21952,100503085,13717,218877,20672,68328,19303,13048,66214,12649	Adora2a,Anxa6,Casq1,Cxcr4,Gja1,Gja4,Icam1,Kcnj2,Pdgfb,Serpine1,Slc39a14,Atp2b4,Alox12,Gja5,Nos2,Tnni1,Klhl3,Eln,Sema3g,Sox18,Rab13,Pxn,Cux2,Rgcc,Chek1
2_Member	GO Biological Processes	GO:0070838	divalent metal ion transport	-6.64676	-3.13663	12/444	11540,11749,12372,12767,14609,14612,15894,16518,18591,18787,213053,381290	Adora2a,Anxa6,Casq1,Cxcr4,Gja1,Gja4,Icam1,Kcnj2,Pdgfb,Serpine1,Slc39a14,Atp2b4
2_Member	GO Biological Processes	GO:0072511	divalent inorganic cation transport	-6.61551	-3.13663	12/447	11540,11749,12372,12767,14609,14612,15894,16518,18591,18787,213053,381290	Adora2a,Anxa6,Casq1,Cxcr4,Gja1,Gja4,Icam1,Kcnj2,Pdgfb,Serpine1,Slc39a14,Atp2b4
2_Member	GO Biological Processes	GO:0008015	blood circulation	-5.69466	-2.47987	11/451	11540,11684,12767,14609,14613,15894,16518,18126,18591,21952,381290	Adora2a,Alox12,Cxcr4,Gja1,Gja5,Icam1,Kcnj2,Nos2,Pdgfb,Tnni1,Atp2b4
2_Member	GO Biological Processes	GO:0003013	circulatory system process	-5.65772	-2.47987	11/455	11540,11684,12767,14609,14613,15894,16518,18126,18591,21952,381290	Adora2a,Alox12,Cxcr4,Gja1,Gja5,Icam1,Kcnj2,Nos2,Pdgfb,Tnni1,Atp2b4
2_Member	GO Biological Processes	GO:0035296	regulation of tube diameter	-5.4698	-2.38886	7/157	11540,11684,14609,14613,15894,18126,18591	Adora2a,Alox12,Gja1,Gja5,Icam1,Nos2,Pdgfb
2_Member	GO Biological Processes	GO:0097746	regulation of blood vessel diameter	-5.4698	-2.38886	7/157	11540,11684,14609,14613,15894,18126,18591	Adora2a,Alox12,Gja1,Gja5,Icam1,Nos2,Pdgfb
2_Member	GO Biological Processes	GO:0006816	calcium ion transport	-5.36935	-2.31644	10/394	11540,11749,12372,12767,14609,14612,15894,18591,18787,381290	Adora2a,Anxa6,Casq1,Cxcr4,Gja1,Gja4,Icam1,Pdgfb,Serpine1,Atp2b4
2_Member	GO Biological Processes	GO:0050880	regulation of blood vessel size	-5.2756	-2.28037	7/168	11540,11684,14609,14613,15894,18126,18591	Adora2a,Alox12,Gja1,Gja5,Icam1,Nos2,Pdgfb
2_Member	GO Biological Processes	GO:0035150	regulation of tube size	-5.25865	-2.28037	7/169	11540,11684,14609,14613,15894,18126,18591	Adora2a,Alox12,Gja1,Gja5,Icam1,Nos2,Pdgfb
2_Member	GO Biological Processes	GO:0097755	positive regulation of blood vessel diameter	-4.91307	-2.0874	5/74	11540,11684,14609,14613,18126	Adora2a,Alox12,Gja1,Gja5,Nos2
2_Member	GO Biological Processes	GO:0003018	vascular process in circulatory system	-4.89668	-2.08681	7/192	11540,11684,14609,14613,15894,18126,18591	Adora2a,Alox12,Gja1,Gja5,Icam1,Nos2,Pdgfb
2_Member	GO Biological Processes	GO:0003093	regulation of glomerular filtration	-4.87043	-2.08615	3/12	14609,14613,18591	Gja1,Gja5,Pdgfb
2_Member	GO Biological Processes	GO:0098801	regulation of renal system process	-4.78827	-2.02261	4/38	11540,14609,14613,18591	Adora2a,Gja1,Gja5,Pdgfb
2_Member	GO Biological Processes	GO:0001977	renal system process involved in regulation of blood volume	-4.55864	-1.91928	3/15	14609,14613,18591	Gja1,Gja5,Pdgfb
2_Member	GO Biological Processes	GO:0010959	regulation of metal ion transport	-4.55306	-1.91928	9/390	11540,12372,12767,14609,15894,16518,18591,18787,381290	Adora2a,Casq1,Cxcr4,Gja1,Icam1,Kcnj2,Pdgfb,Serpine1,Atp2b4
2_Member	GO Biological Processes	GO:0045907	positive regulation of vasoconstriction	-4.53169	-1.90813	4/44	14609,14613,15894,18591	Gja1,Gja5,Icam1,Pdgfb
2_Member	GO Biological Processes	GO:0044057	regulation of system process	-4.47565	-1.87184	10/500	11540,11749,12372,14609,14613,15894,16518,18591,21952,381290	Adora2a,Anxa6,Casq1,Gja1,Gja5,Icam1,Kcnj2,Pdgfb,Tnni1,Atp2b4
2_Member	GO Biological Processes	GO:0003094	glomerular filtration	-4.30877	-1.75071	3/18	14609,14613,18591	Gja1,Gja5,Pdgfb
2_Member	GO Biological Processes	GO:0003014	renal system process	-4.30008	-1.75062	5/99	11540,14609,14613,18591,100503085	Adora2a,Gja1,Gja5,Pdgfb,Klhl3
2_Member	GO Biological Processes	GO:0097205	renal filtration	-4.2354	-1.71327	3/19	14609,14613,18591	Gja1,Gja5,Pdgfb
2_Member	GO Biological Processes	GO:0051924	regulation of calcium ion transport	-4.15413	-1.65298	7/251	11540,12372,12767,14609,15894,18591,18787	Adora2a,Casq1,Cxcr4,Gja1,Icam1,Pdgfb,Serpine1
2_Member	GO Biological Processes	GO:0003071	renal system process involved in regulation of systemic arterial blood pressure	-3.8676	-1.43011	3/25	14609,14613,18591	Gja1,Gja5,Pdgfb
2_Member	GO Biological Processes	GO:0099622	cardiac muscle cell membrane repolarization	-3.8676	-1.43011	3/25	14609,14613,16518	Gja1,Gja5,Kcnj2
2_Member	GO Biological Processes	GO:0060306	regulation of membrane repolarization	-3.71778	-1.34156	3/28	14609,14613,16518	Gja1,Gja5,Kcnj2
2_Member	GO Biological Processes	GO:0090066	regulation of anatomical structure size	-3.67267	-1.32311	9/509	11540,11684,13717,14609,14613,15894,18126,18591,218877	Adora2a,Alox12,Eln,Gja1,Gja5,Icam1,Nos2,Pdgfb,Sema3g
2_Member	GO Biological Processes	GO:0019229	regulation of vasoconstriction	-3.66633	-1.32311	4/73	14609,14613,15894,18591	Gja1,Gja5,Icam1,Pdgfb
2_Member	GO Biological Processes	GO:0043269	regulation of ion transport	-3.53123	-1.21868	10/652	11540,12372,12767,14609,14613,15894,16518,18591,18787,381290	Adora2a,Casq1,Cxcr4,Gja1,Gja5,Icam1,Kcnj2,Pdgfb,Serpine1,Atp2b4
2_Member	GO Biological Processes	GO:1903522	regulation of blood circulation	-3.51361	-1.21083	6/226	14609,14613,15894,16518,18591,381290	Gja1,Gja5,Icam1,Kcnj2,Pdgfb,Atp2b4
2_Member	GO Biological Processes	GO:1903524	positive regulation of blood circulation	-3.49269	-1.20415	4/81	14609,14613,15894,18591	Gja1,Gja5,Icam1,Pdgfb
2_Member	GO Biological Processes	GO:0086009	membrane repolarization	-3.35408	-1.12644	3/37	14609,14613,16518	Gja1,Gja5,Kcnj2
2_Member	GO Biological Processes	GO:0051899	membrane depolarization	-3.2644	-1.05269	4/93	11540,11684,14609,14613	Adora2a,Alox12,Gja1,Gja5
2_Member	GO Biological Processes	GO:0042310	vasoconstriction	-3.21234	-1.02349	4/96	14609,14613,15894,18591	Gja1,Gja5,Icam1,Pdgfb
2_Member	GO Biological Processes	GO:0003254	regulation of membrane depolarization	-3.13132	-0.967715	3/44	11684,14609,14613	Alox12,Gja1,Gja5
2_Member	GO Biological Processes	GO:0097756	negative regulation of blood vessel diameter	-3.11336	-0.956697	4/102	14609,14613,15894,18591	Gja1,Gja5,Icam1,Pdgfb
2_Member	GO Biological Processes	GO:0043270	positive regulation of ion transport	-3.00107	-0.890165	6/283	11540,12372,12767,16518,18591,18787	Adora2a,Casq1,Cxcr4,Kcnj2,Pdgfb,Serpine1
2_Member	GO Biological Processes	GO:2000021	regulation of ion homeostasis	-2.86026	-0.779317	5/203	11540,11684,12372,14609,14613	Adora2a,Alox12,Casq1,Gja1,Gja5
2_Member	GO Biological Processes	GO:0061337	cardiac conduction	-2.82568	-0.761773	3/56	14609,14613,16518	Gja1,Gja5,Kcnj2
2_Member	GO Biological Processes	GO:0050801	ion homeostasis	-2.47982	-0.504538	9/753	11540,11684,11749,12372,14609,14613,213053,381290,100503085	Adora2a,Alox12,Anxa6,Casq1,Gja1,Gja5,Slc39a14,Atp2b4,Klhl3
2_Member	GO Biological Processes	GO:0035050	embryonic heart tube development	-2.39932	-0.454491	3/79	14609,14613,20672	Gja1,Gja5,Sox18
2_Member	GO Biological Processes	GO:0007043	cell-cell junction assembly	-2.38398	-0.445009	3/80	14609,14613,68328	Gja1,Gja5,Rab13
2_Member	GO Biological Processes	GO:0008016	regulation of heart contraction	-2.32364	-0.410998	4/168	14609,14613,16518,381290	Gja1,Gja5,Kcnj2,Atp2b4
2_Member	GO Biological Processes	GO:0034329	cell junction assembly	-2.30553	-0.400682	4/170	14609,14613,19303,68328	Gja1,Gja5,Pxn,Rab13
2_Member	GO Biological Processes	GO:0042391	regulation of membrane potential	-2.26011	-0.366187	6/399	11540,11684,13048,14609,14613,16518	Adora2a,Alox12,Cux2,Gja1,Gja5,Kcnj2
2_Member	GO Biological Processes	GO:0008217	regulation of blood pressure	-2.18531	-0.313876	4/184	14609,14613,18126,18591	Gja1,Gja5,Nos2,Pdgfb
2_Member	GO Biological Processes	GO:0003073	regulation of systemic arterial blood pressure	-2.11497	-0.257893	3/100	14609,14613,18591	Gja1,Gja5,Pdgfb
2_Member	GO Biological Processes	GO:0045216	cell-cell junction organization	-2.0981	-0.244192	4/195	14609,14613,19303,68328	Gja1,Gja5,Pxn,Rab13
2_Member	GO Biological Processes	GO:0001936	regulation of endothelial cell proliferation	-2.06835	-0.227422	3/104	14609,18591,66214	Gja1,Pdgfb,Rgcc
2_Member	GO Biological Processes	GO:2000278	regulation of DNA biosynthetic process	-2.0237	-0.198038	3/108	12649,14609,18591	Chek1,Gja1,Pdgfb
3_Summary	GO Biological Processes	GO:0003158	endothelium development	-6.45694	-3.04501	7/112	11684,12767,15213,15894,15901,18591,20672,14362,14609,14633,16772,17133,68328	Alox12,Cxcr4,Hey1,Icam1,Id1,Pdgfb,Sox18,Fzd1,Gja1,Gli2,Lama1,Maff,Rab13
3_Member	GO Biological Processes	GO:0003158	endothelium development	-6.45694	-3.04501	7/112	11684,12767,15213,15894,15901,18591,20672	Alox12,Cxcr4,Hey1,Icam1,Id1,Pdgfb,Sox18
3_Member	GO Biological Processes	GO:0030855	epithelial cell differentiation	-6.09119	-2.73725	13/598	11684,12767,14362,14609,14633,15213,15894,15901,16772,17133,18591,20672,68328	Alox12,Cxcr4,Fzd1,Gja1,Gli2,Hey1,Icam1,Id1,Lama1,Maff,Pdgfb,Sox18,Rab13
3_Member	GO Biological Processes	GO:0045446	endothelial cell differentiation	-5.47414	-2.38886	6/101	11684,12767,15213,15894,15901,20672	Alox12,Cxcr4,Hey1,Icam1,Id1,Sox18
3_Member	GO Biological Processes	GO:0002064	epithelial cell development	-4.32261	-1.75578	7/236	12767,14609,15894,15901,18591,20672,68328	Cxcr4,Gja1,Icam1,Id1,Pdgfb,Sox18,Rab13
3_Member	GO Biological Processes	GO:0001885	endothelial cell development	-2.6983	-0.658723	3/62	15894,15901,20672	Icam1,Id1,Sox18
3_Member	GO Biological Processes	GO:0030856	regulation of epithelial cell differentiation	-2.6178	-0.591221	4/139	11684,15213,15901,17133	Alox12,Hey1,Id1,Maff
4_Summary	GO Biological Processes	GO:0048729	tissue morphogenesis	-5.76404	-2.47987	13/640	12767,13642,14362,14609,14633,15213,16772,18591,19303,21415,21952,243905,100503085,14613,15901,20672,105014,13717,17133,12372	Cxcr4,Efnb2,Fzd1,Gja1,Gli2,Hey1,Lama1,Pdgfb,Pxn,Tcf7l1,Tnni1,Zfp568,Klhl3,Gja5,Id1,Sox18,Rdh14,Eln,Maff,Casq1
4_Member	GO Biological Processes	GO:0048729	tissue morphogenesis	-5.76404	-2.47987	13/640	12767,13642,14362,14609,14633,15213,16772,18591,19303,21415,21952,243905,100503085	Cxcr4,Efnb2,Fzd1,Gja1,Gli2,Hey1,Lama1,Pdgfb,Pxn,Tcf7l1,Tnni1,Zfp568,Klhl3
4_Member	GO Biological Processes	GO:0002009	morphogenesis of an epithelium	-4.96027	-2.0874	11/539	12767,13642,14362,14609,14633,15213,16772,18591,19303,243905,100503085	Cxcr4,Efnb2,Fzd1,Gja1,Gli2,Hey1,Lama1,Pdgfb,Pxn,Zfp568,Klhl3
4_Member	GO Biological Processes	GO:0035295	tube development	-4.77131	-2.01943	12/675	12767,13642,14362,14609,14613,14633,15213,15901,16772,19303,20672,100503085	Cxcr4,Efnb2,Fzd1,Gja1,Gja5,Gli2,Hey1,Id1,Lama1,Pxn,Sox18,Klhl3
4_Member	GO Biological Processes	GO:0060562	epithelial tube morphogenesis	-4.70483	-1.97928	9/373	12767,13642,14362,14609,14633,15213,16772,19303,100503085	Cxcr4,Efnb2,Fzd1,Gja1,Gli2,Hey1,Lama1,Pxn,Klhl3
4_Member	GO Biological Processes	GO:0007507	heart development	-4.68626	-1.9733	11/577	12767,13642,14362,14609,14613,14633,15213,15901,18591,20672,21952	Cxcr4,Efnb2,Fzd1,Gja1,Gja5,Gli2,Hey1,Id1,Pdgfb,Sox18,Tnni1
4_Member	GO Biological Processes	GO:0035239	tube morphogenesis	-4.36783	-1.7829	9/412	12767,13642,14362,14609,14633,15213,16772,19303,100503085	Cxcr4,Efnb2,Fzd1,Gja1,Gli2,Hey1,Lama1,Pxn,Klhl3
4_Member	GO Biological Processes	GO:0003231	cardiac ventricle development	-3.56221	-1.23968	5/142	12767,14362,14613,15213,21952	Cxcr4,Fzd1,Gja5,Hey1,Tnni1
4_Member	GO Biological Processes	GO:0001649	osteoblast differentiation	-3.51361	-1.21083	6/226	14362,14609,14633,15213,15901,105014	Fzd1,Gja1,Gli2,Hey1,Id1,Rdh14
4_Member	GO Biological Processes	GO:0003281	ventricular septum development	-3.49269	-1.20415	4/81	12767,14362,14613,15213	Cxcr4,Fzd1,Gja5,Hey1
4_Member	GO Biological Processes	GO:0060840	artery development	-3.22949	-1.03692	4/95	12767,13642,14613,15213	Cxcr4,Efnb2,Gja5,Hey1
4_Member	GO Biological Processes	GO:0060412	ventricular septum morphogenesis	-3.10262	-0.956182	3/45	14362,14613,15213	Fzd1,Gja5,Hey1
4_Member	GO Biological Processes	GO:0003205	cardiac chamber development	-3.02894	-0.908628	5/186	12767,14362,14613,15213,21952	Cxcr4,Fzd1,Gja5,Hey1,Tnni1
4_Member	GO Biological Processes	GO:0007517	muscle organ development	-2.93386	-0.841182	7/400	13642,13717,14362,14609,15213,17133,21952	Efnb2,Eln,Fzd1,Gja1,Hey1,Maff,Tnni1
4_Member	GO Biological Processes	GO:0061061	muscle structure development	-2.85651	-0.778456	9/662	12372,13642,13717,14362,14609,15213,17133,18591,21952	Casq1,Efnb2,Eln,Fzd1,Gja1,Hey1,Maff,Pdgfb,Tnni1
4_Member	GO Biological Processes	GO:0003279	cardiac septum development	-2.83773	-0.768217	4/121	12767,14362,14613,15213	Cxcr4,Fzd1,Gja5,Hey1
4_Member	GO Biological Processes	GO:0014706	striated muscle tissue development	-2.81847	-0.757335	7/419	13642,13717,14609,14613,15213,17133,21952	Efnb2,Eln,Gja1,Gja5,Hey1,Maff,Tnni1
4_Member	GO Biological Processes	GO:0035904	aorta development	-2.73923	-0.689024	3/60	12767,13642,15213	Cxcr4,Efnb2,Hey1
4_Member	GO Biological Processes	GO:0060537	muscle tissue development	-2.69827	-0.658723	7/440	13642,13717,14609,14613,15213,17133,21952	Efnb2,Eln,Gja1,Gja5,Hey1,Maff,Tnni1
4_Member	GO Biological Processes	GO:0003206	cardiac chamber morphogenesis	-2.59536	-0.576376	4/141	14362,14613,15213,21952	Fzd1,Gja5,Hey1,Tnni1
4_Member	GO Biological Processes	GO:0048844	artery morphogenesis	-2.56555	-0.557651	3/69	13642,14613,15213	Efnb2,Gja5,Hey1
4_Member	GO Biological Processes	GO:0048738	cardiac muscle tissue development	-2.55938	-0.555198	5/238	13642,14609,14613,15213,21952	Efnb2,Gja1,Gja5,Hey1,Tnni1
4_Member	GO Biological Processes	GO:0060411	cardiac septum morphogenesis	-2.41488	-0.463201	3/78	14362,14613,15213	Fzd1,Gja5,Hey1
4_Member	GO Biological Processes	GO:0003007	heart morphogenesis	-2.40283	-0.454491	5/259	14362,14609,14613,15213,21952	Fzd1,Gja1,Gja5,Hey1,Tnni1
4_Member	GO Biological Processes	GO:0003151	outflow tract morphogenesis	-2.36884	-0.435037	3/81	14362,14613,15213	Fzd1,Gja5,Hey1
4_Member	GO Biological Processes	GO:0060415	muscle tissue morphogenesis	-2.32463	-0.410998	3/84	14362,15213,21952	Fzd1,Hey1,Tnni1
4_Member	GO Biological Processes	GO:0001503	ossification	-2.27575	-0.374745	6/396	14362,14609,14633,15213,15901,105014	Fzd1,Gja1,Gli2,Hey1,Id1,Rdh14
4_Member	GO Biological Processes	GO:0048644	muscle organ morphogenesis	-2.21475	-0.328788	3/92	14362,15213,21952	Fzd1,Hey1,Tnni1
5_Summary	GO Biological Processes	GO:0048608	reproductive structure development	-4.95035	-2.0874	10/440	14633,15213,15894,18126,18591,18787,21425,53601,68328,243905,12649,14609,17133,20672,12767,264134,14613,14362	Gli2,Hey1,Icam1,Nos2,Pdgfb,Serpine1,Tfeb,Pcdh12,Rab13,Zfp568,Chek1,Gja1,Maff,Sox18,Cxcr4,Ttc26,Gja5,Fzd1
5_Member	GO Biological Processes	GO:0048608	reproductive structure development	-4.95035	-2.0874	10/440	14633,15213,15894,18126,18591,18787,21425,53601,68328,243905	Gli2,Hey1,Icam1,Nos2,Pdgfb,Serpine1,Tfeb,Pcdh12,Rab13,Zfp568
5_Member	GO Biological Processes	GO:0061458	reproductive system development	-4.91637	-2.0874	10/444	14633,15213,15894,18126,18591,18787,21425,53601,68328,243905	Gli2,Hey1,Icam1,Nos2,Pdgfb,Serpine1,Tfeb,Pcdh12,Rab13,Zfp568
5_Member	GO Biological Processes	GO:0001701	in utero embryonic development	-4.86606	-2.08615	10/450	12649,14609,14633,15213,17133,18591,20672,21425,53601,243905	Chek1,Gja1,Gli2,Hey1,Maff,Pdgfb,Sox18,Tfeb,Pcdh12,Zfp568
5_Member	GO Biological Processes	GO:0003006	developmental process involved in reproduction	-4.55582	-1.91928	12/710	12767,14633,15213,15894,18126,18591,18787,21425,53601,68328,243905,264134	Cxcr4,Gli2,Hey1,Icam1,Nos2,Pdgfb,Serpine1,Tfeb,Pcdh12,Rab13,Zfp568,Ttc26
5_Member	GO Biological Processes	GO:0001890	placenta development	-4.24443	-1.71327	6/166	15213,18591,18787,21425,53601,243905	Hey1,Pdgfb,Serpine1,Tfeb,Pcdh12,Zfp568
5_Member	GO Biological Processes	GO:0001892	embryonic placenta development	-4.02651	-1.56882	5/113	15213,18591,21425,53601,243905	Hey1,Pdgfb,Tfeb,Pcdh12,Zfp568
5_Member	GO Biological Processes	GO:0048568	embryonic organ development	-3.84215	-1.41151	9/483	14609,14613,14633,15213,18591,20672,21425,53601,243905	Gja1,Gja5,Gli2,Hey1,Pdgfb,Sox18,Tfeb,Pcdh12,Zfp568
5_Member	GO Biological Processes	GO:0043009	chordate embryonic development	-3.77818	-1.36625	11/729	12649,14362,14609,14633,15213,17133,18591,20672,21425,53601,243905	Chek1,Fzd1,Gja1,Gli2,Hey1,Maff,Pdgfb,Sox18,Tfeb,Pcdh12,Zfp568
5_Member	GO Biological Processes	GO:0009792	embryo development ending in birth or egg hatching	-3.72698	-1.34156	11/739	12649,14362,14609,14633,15213,17133,18591,20672,21425,53601,243905	Chek1,Fzd1,Gja1,Gli2,Hey1,Maff,Pdgfb,Sox18,Tfeb,Pcdh12,Zfp568
6_Summary	GO Biological Processes	GO:0072537	fibroblast activation	-4.75775	-2.01923	3/13	18591,20111,66214,13642,14609,15213,15901,100503085,14633,56306,218877,240514	Pdgfb,Rps6ka1,Rgcc,Efnb2,Gja1,Hey1,Id1,Klhl3,Gli2,Fam60a,Sema3g,Ccdc85b
6_Member	GO Biological Processes	GO:0072537	fibroblast activation	-4.75775	-2.01923	3/13	18591,20111,66214	Pdgfb,Rps6ka1,Rgcc
6_Member	GO Biological Processes	GO:0050673	epithelial cell proliferation	-2.9909	-0.889211	7/391	13642,14609,15213,15901,18591,20111,66214	Efnb2,Gja1,Hey1,Id1,Pdgfb,Rps6ka1,Rgcc
6_Member	GO Biological Processes	GO:0050678	regulation of epithelial cell proliferation	-2.68252	-0.648205	6/327	13642,14609,15213,15901,18591,66214	Efnb2,Gja1,Hey1,Id1,Pdgfb,Rgcc
6_Member	GO Biological Processes	GO:0072073	kidney epithelium development	-2.59536	-0.576376	4/141	13642,15213,18591,100503085	Efnb2,Hey1,Pdgfb,Klhl3
6_Member	GO Biological Processes	GO:0001822	kidney development	-2.33353	-0.412956	5/269	13642,14633,15213,18591,100503085	Efnb2,Gli2,Hey1,Pdgfb,Klhl3
6_Member	GO Biological Processes	GO:0043534	blood vessel endothelial cell migration	-2.32463	-0.410998	3/84	13642,18591,66214	Efnb2,Pdgfb,Rgcc
6_Member	GO Biological Processes	GO:0072001	renal system development	-2.19144	-0.316432	5/291	13642,14633,15213,18591,100503085	Efnb2,Gli2,Hey1,Pdgfb,Klhl3
6_Member	GO Biological Processes	GO:0045596	negative regulation of cell differentiation	-2.02666	-0.198038	8/733	13642,14633,15213,15901,18591,56306,218877,240514	Efnb2,Gli2,Hey1,Id1,Pdgfb,Fam60a,Sema3g,Ccdc85b
6_Member	GO Biological Processes	GO:0072009	nephron epithelium development	-2.0237	-0.198038	3/108	15213,18591,100503085	Hey1,Pdgfb,Klhl3
7_Summary	GO Biological Processes	GO:0098609	cell-cell adhesion	-4.60389	-1.91928	12/702	11540,11684,13482,13642,15894,16797,53601,66214,74012,74202,217517,434215,16772,18787,12767,18591,20111	Adora2a,Alox12,Dpp4,Efnb2,Icam1,Lat,Pcdh12,Rgcc,Rap2b,Fblim1,Stxbp6,Lrrc32,Lama1,Serpine1,Cxcr4,Pdgfb,Rps6ka1
7_Member	GO Biological Processes	GO:0098609	cell-cell adhesion	-4.60389	-1.91928	12/702	11540,11684,13482,13642,15894,16797,53601,66214,74012,74202,217517,434215	Adora2a,Alox12,Dpp4,Efnb2,Icam1,Lat,Pcdh12,Rgcc,Rap2b,Fblim1,Stxbp6,Lrrc32
7_Member	GO Biological Processes	GO:0022407	regulation of cell-cell adhesion	-3.69538	-1.32484	8/397	11540,11684,13482,13642,15894,16797,66214,434215	Adora2a,Alox12,Dpp4,Efnb2,Icam1,Lat,Rgcc,Lrrc32
7_Member	GO Biological Processes	GO:0030155	regulation of cell adhesion	-3.50498	-1.20699	10/657	11540,11684,13482,13642,15894,16772,16797,18787,66214,434215	Adora2a,Alox12,Dpp4,Efnb2,Icam1,Lama1,Lat,Serpine1,Rgcc,Lrrc32
7_Member	GO Biological Processes	GO:1903037	regulation of leukocyte cell-cell adhesion	-2.82769	-0.761773	6/306	11540,13482,13642,15894,16797,434215	Adora2a,Dpp4,Efnb2,Icam1,Lat,Lrrc32
7_Member	GO Biological Processes	GO:0007159	leukocyte cell-cell adhesion	-2.62372	-0.594578	6/336	11540,13482,13642,15894,16797,434215	Adora2a,Dpp4,Efnb2,Icam1,Lat,Lrrc32
7_Member	GO Biological Processes	GO:0042110	T cell activation	-2.47827	-0.504538	7/482	11540,12767,13482,13642,15894,16797,434215	Adora2a,Cxcr4,Dpp4,Efnb2,Icam1,Lat,Lrrc32
7_Member	GO Biological Processes	GO:0007162	negative regulation of cell adhesion	-2.4387	-0.478333	5/254	11540,11684,18787,66214,434215	Adora2a,Alox12,Serpine1,Rgcc,Lrrc32
7_Member	GO Biological Processes	GO:0022408	negative regulation of cell-cell adhesion	-2.34199	-0.416596	4/166	11540,11684,66214,434215	Adora2a,Alox12,Rgcc,Lrrc32
7_Member	GO Biological Processes	GO:0050865	regulation of cell activation	-2.32515	-0.410998	8/651	11540,11684,13482,13642,16797,18591,20111,434215	Adora2a,Alox12,Dpp4,Efnb2,Lat,Pdgfb,Rps6ka1,Lrrc32
7_Member	GO Biological Processes	GO:0050866	negative regulation of cell activation	-2.21016	-0.326039	4/181	11540,11684,18591,434215	Adora2a,Alox12,Pdgfb,Lrrc32
7_Member	GO Biological Processes	GO:0050863	regulation of T cell activation	-2.19144	-0.316432	5/291	11540,13482,13642,16797,434215	Adora2a,Dpp4,Efnb2,Lat,Lrrc32
8_Summary	GO Biological Processes	GO:2000351	regulation of endothelial cell apoptotic process	-4.4926	-1.87902	4/45	15894,18787,57875,66214,13482	Icam1,Serpine1,Angptl4,Rgcc,Dpp4
8_Member	GO Biological Processes	GO:2000351	regulation of endothelial cell apoptotic process	-4.4926	-1.87902	4/45	15894,18787,57875,66214	Icam1,Serpine1,Angptl4,Rgcc
8_Member	GO Biological Processes	GO:0072577	endothelial cell apoptotic process	-4.34503	-1.76925	4/49	15894,18787,57875,66214	Icam1,Serpine1,Angptl4,Rgcc
8_Member	GO Biological Processes	GO:2000352	negative regulation of endothelial cell apoptotic process	-3.71778	-1.34156	3/28	15894,18787,57875	Icam1,Serpine1,Angptl4
8_Member	GO Biological Processes	GO:1904035	regulation of epithelial cell apoptotic process	-3.59891	-1.26469	4/76	15894,18787,57875,66214	Icam1,Serpine1,Angptl4,Rgcc
8_Member	GO Biological Processes	GO:1904019	epithelial cell apoptotic process	-3.16202	-0.985818	4/99	15894,18787,57875,66214	Icam1,Serpine1,Angptl4,Rgcc
8_Member	GO Biological Processes	GO:1904036	negative regulation of epithelial cell apoptotic process	-3.13132	-0.967715	3/44	15894,18787,57875	Icam1,Serpine1,Angptl4
8_Member	GO Biological Processes	GO:0033627	cell adhesion mediated by integrin	-2.99427	-0.889525	3/49	13482,15894,18787	Dpp4,Icam1,Serpine1
9_Summary	GO Biological Processes	GO:0032970	regulation of actin filament-based process	-4.13144	-1.63784	8/343	13717,14613,15894,15901,16518,19303,66214,230837,12372,18591,68328,12649,17873,381290	Eln,Gja5,Icam1,Id1,Kcnj2,Pxn,Rgcc,Asap3,Casq1,Pdgfb,Rab13,Chek1,Gadd45b,Atp2b4
9_Member	GO Biological Processes	GO:0032970	regulation of actin filament-based process	-4.13144	-1.63784	8/343	13717,14613,15894,15901,16518,19303,66214,230837	Eln,Gja5,Icam1,Id1,Kcnj2,Pxn,Rgcc,Asap3
9_Member	GO Biological Processes	GO:0030029	actin filament-based process	-4.06543	-1.59476	11/676	12372,13717,14613,15894,15901,16518,18591,19303,66214,68328,230837	Casq1,Eln,Gja5,Icam1,Id1,Kcnj2,Pdgfb,Pxn,Rgcc,Rab13,Asap3
9_Member	GO Biological Processes	GO:0051017	actin filament bundle assembly	-3.43924	-1.16898	5/151	13717,15901,19303,66214,230837	Eln,Id1,Pxn,Rgcc,Asap3
9_Member	GO Biological Processes	GO:0110053	regulation of actin filament organization	-3.42329	-1.16189	6/235	13717,15894,15901,19303,66214,230837	Eln,Icam1,Id1,Pxn,Rgcc,Asap3
9_Member	GO Biological Processes	GO:0061572	actin filament bundle organization	-3.40006	-1.15661	5/154	13717,15901,19303,66214,230837	Eln,Id1,Pxn,Rgcc,Asap3
9_Member	GO Biological Processes	GO:0030038	contractile actin filament bundle assembly	-3.22949	-1.03692	4/95	13717,19303,66214,230837	Eln,Pxn,Rgcc,Asap3
9_Member	GO Biological Processes	GO:0043149	stress fiber assembly	-3.22949	-1.03692	4/95	13717,19303,66214,230837	Eln,Pxn,Rgcc,Asap3
9_Member	GO Biological Processes	GO:0032231	regulation of actin filament bundle assembly	-3.19538	-1.01182	4/97	15901,19303,66214,230837	Id1,Pxn,Rgcc,Asap3
9_Member	GO Biological Processes	GO:0030036	actin cytoskeleton organization	-3.16006	-0.985818	9/599	12372,13717,15894,15901,18591,19303,66214,68328,230837	Casq1,Eln,Icam1,Id1,Pdgfb,Pxn,Rgcc,Rab13,Asap3
9_Member	GO Biological Processes	GO:0031032	actomyosin structure organization	-3.03941	-0.912709	5/185	12372,13717,19303,66214,230837	Casq1,Eln,Pxn,Rgcc,Asap3
9_Member	GO Biological Processes	GO:0032956	regulation of actin cytoskeleton organization	-2.87138	-0.787537	6/300	13717,15894,15901,19303,66214,230837	Eln,Icam1,Id1,Pxn,Rgcc,Asap3
9_Member	GO Biological Processes	GO:0032233	positive regulation of actin filament bundle assembly	-2.80346	-0.745084	3/57	15901,19303,66214	Id1,Pxn,Rgcc
9_Member	GO Biological Processes	GO:1902903	regulation of supramolecular fiber organization	-2.77101	-0.715374	6/314	13717,15894,15901,19303,66214,230837	Eln,Icam1,Id1,Pxn,Rgcc,Asap3
9_Member	GO Biological Processes	GO:0051493	regulation of cytoskeleton organization	-2.53346	-0.541245	7/471	12649,13717,15894,15901,19303,66214,230837	Chek1,Eln,Icam1,Id1,Pxn,Rgcc,Asap3
9_Member	GO Biological Processes	GO:0007015	actin filament organization	-2.51171	-0.52652	6/354	13717,15894,15901,19303,66214,230837	Eln,Icam1,Id1,Pxn,Rgcc,Asap3
9_Member	GO Biological Processes	GO:0051492	regulation of stress fiber assembly	-2.35391	-0.425256	3/82	19303,66214,230837	Pxn,Rgcc,Asap3
9_Member	GO Biological Processes	GO:1902905	positive regulation of supramolecular fiber organization	-2.24404	-0.352502	4/177	15894,15901,19303,66214	Icam1,Id1,Pxn,Rgcc
9_Member	GO Biological Processes	GO:0110020	regulation of actomyosin structure organization	-2.20176	-0.323129	3/93	19303,66214,230837	Pxn,Rgcc,Asap3
9_Member	GO Biological Processes	GO:0071902	positive regulation of protein serine/threonine kinase activity	-2.1853	-0.313876	5/292	17873,18591,19303,66214,381290	Gadd45b,Pdgfb,Pxn,Rgcc,Atp2b4
9_Member	GO Biological Processes	GO:0051495	positive regulation of cytoskeleton organization	-2.06035	-0.221623	4/200	15894,15901,19303,66214	Icam1,Id1,Pxn,Rgcc
10_Summary	Reactome Gene Sets	R-MMU-1474244	Extracellular matrix organization	-3.93669	-1.48584	7/272	13717,15894,16772,18591,18787,23876,23928,12767,14362,14633,18126,21415,19303,20111,12649	Eln,Icam1,Lama1,Pdgfb,Serpine1,Fbln5,Lamc3,Cxcr4,Fzd1,Gli2,Nos2,Tcf7l1,Pxn,Rps6ka1,Chek1
10_Member	Reactome Gene Sets	R-MMU-1474244	Extracellular matrix organization	-3.93669	-1.48584	7/272	13717,15894,16772,18591,18787,23876,23928	Eln,Icam1,Lama1,Pdgfb,Serpine1,Fbln5,Lamc3
10_Member	KEGG Pathway	mmu05200	Pathways in cancer	-3.72519	-1.34156	8/393	12767,14362,14633,16772,18126,18591,21415,23928	Cxcr4,Fzd1,Gli2,Lama1,Nos2,Pdgfb,Tcf7l1,Lamc3
10_Member	GO Biological Processes	GO:0061138	morphogenesis of a branching epithelium	-2.69003	-0.653109	5/222	12767,14633,16772,18591,19303	Cxcr4,Gli2,Lama1,Pdgfb,Pxn
10_Member	GO Biological Processes	GO:0001763	morphogenesis of a branching structure	-2.54377	-0.546213	5/240	12767,14633,16772,18591,19303	Cxcr4,Gli2,Lama1,Pdgfb,Pxn
10_Member	GO Biological Processes	GO:0022612	gland morphogenesis	-2.54079	-0.546213	4/146	14633,16772,18591,20111	Gli2,Lama1,Pdgfb,Rps6ka1
10_Member	KEGG Pathway	ko05222	Small cell lung cancer	-2.33917	-0.416596	3/83	16772,18126,23928	Lama1,Nos2,Lamc3
10_Member	KEGG Pathway	mmu05222	Small cell lung cancer	-2.33917	-0.416596	3/83	16772,18126,23928	Lama1,Nos2,Lamc3
10_Member	GO Biological Processes	GO:0048754	branching morphogenesis of an epithelial tube	-2.17713	-0.307493	4/185	12767,14633,16772,19303	Cxcr4,Gli2,Lama1,Pxn
10_Member	KEGG Pathway	ko04510	Focal adhesion	-2.06781	-0.227422	4/199	16772,18591,19303,23928	Lama1,Pdgfb,Pxn,Lamc3
10_Member	KEGG Pathway	mmu04510	Focal adhesion	-2.06781	-0.227422	4/199	16772,18591,19303,23928	Lama1,Pdgfb,Pxn,Lamc3
10_Member	KEGG Pathway	ko05146	Amoebiasis	-2.04579	-0.210366	3/106	16772,18126,23928	Lama1,Nos2,Lamc3
10_Member	KEGG Pathway	mmu05146	Amoebiasis	-2.04579	-0.210366	3/106	16772,18126,23928	Lama1,Nos2,Lamc3
10_Member	Reactome Gene Sets	R-MMU-9006934	Signaling by Receptor Tyrosine Kinases	-2.02862	-0.198038	6/447	12649,16772,18591,19303,20111,23928	Chek1,Lama1,Pdgfb,Pxn,Rps6ka1,Lamc3
10_Member	KEGG Pathway	ko05145	Toxoplasmosis	-2.0237	-0.198038	3/108	16772,18126,23928	Lama1,Nos2,Lamc3
10_Member	KEGG Pathway	mmu05145	Toxoplasmosis	-2.0237	-0.198038	3/108	16772,18126,23928	Lama1,Nos2,Lamc3
11_Summary	GO Biological Processes	GO:0060047	heart contraction	-3.78784	-1.36966	6/201	12767,14609,14613,16518,21952,381290,11749,12372,19303	Cxcr4,Gja1,Gja5,Kcnj2,Tnni1,Atp2b4,Anxa6,Casq1,Pxn
11_Member	GO Biological Processes	GO:0060047	heart contraction	-3.78784	-1.36966	6/201	12767,14609,14613,16518,21952,381290	Cxcr4,Gja1,Gja5,Kcnj2,Tnni1,Atp2b4
11_Member	GO Biological Processes	GO:0003015	heart process	-3.75294	-1.34717	6/204	12767,14609,14613,16518,21952,381290	Cxcr4,Gja1,Gja5,Kcnj2,Tnni1,Atp2b4
11_Member	GO Biological Processes	GO:0090257	regulation of muscle system process	-3.59744	-1.26469	6/218	11749,12372,14613,16518,21952,381290	Anxa6,Casq1,Gja5,Kcnj2,Tnni1,Atp2b4
11_Member	GO Biological Processes	GO:0006937	regulation of muscle contraction	-3.46584	-1.18654	5/149	11749,12372,14613,16518,21952	Anxa6,Casq1,Gja5,Kcnj2,Tnni1
11_Member	Reactome Gene Sets	R-MMU-397014	Muscle contraction	-3.45249	-1.17773	5/150	12372,16518,19303,21952,381290	Casq1,Kcnj2,Pxn,Tnni1,Atp2b4
11_Member	GO Biological Processes	GO:0003009	skeletal muscle contraction	-3.42607	-1.16189	3/35	12372,16518,21952	Casq1,Kcnj2,Tnni1
11_Member	GO Biological Processes	GO:0006941	striated muscle contraction	-3.36172	-1.13	5/157	12372,12767,14613,16518,21952	Casq1,Cxcr4,Gja5,Kcnj2,Tnni1
11_Member	GO Biological Processes	GO:0003012	muscle system process	-3.12363	-0.963514	7/371	11749,12372,12767,14613,16518,21952,381290	Anxa6,Casq1,Cxcr4,Gja5,Kcnj2,Tnni1,Atp2b4
11_Member	GO Biological Processes	GO:0006936	muscle contraction	-3.00898	-0.891832	6/282	11749,12372,12767,14613,16518,21952	Anxa6,Casq1,Cxcr4,Gja5,Kcnj2,Tnni1
11_Member	GO Biological Processes	GO:0050879	multicellular organismal movement	-2.96866	-0.872993	3/50	12372,16518,21952	Casq1,Kcnj2,Tnni1
11_Member	GO Biological Processes	GO:0050881	musculoskeletal movement	-2.96866	-0.872993	3/50	12372,16518,21952	Casq1,Kcnj2,Tnni1
11_Member	GO Biological Processes	GO:0060048	cardiac muscle contraction	-2.90535	-0.815641	4/116	12767,14613,16518,21952	Cxcr4,Gja5,Kcnj2,Tnni1
11_Member	GO Biological Processes	GO:0006942	regulation of striated muscle contraction	-2.41488	-0.463201	3/78	12372,14613,16518	Casq1,Gja5,Kcnj2
11_Member	Reactome Gene Sets	R-MMU-5576891	Cardiac conduction	-2.1637	-0.297608	3/96	12372,16518,381290	Casq1,Kcnj2,Atp2b4
12_Summary	GO Biological Processes	GO:0014002	astrocyte development	-3.67162	-1.32311	3/29	11540,23928,70747,18591,12767	Adora2a,Lamc3,Tspan2,Pdgfb,Cxcr4
12_Member	GO Biological Processes	GO:0014002	astrocyte development	-3.67162	-1.32311	3/29	11540,23928,70747	Adora2a,Lamc3,Tspan2
12_Member	GO Biological Processes	GO:0021782	glial cell development	-3.30014	-1.08053	4/91	11540,18591,23928,70747	Adora2a,Pdgfb,Lamc3,Tspan2
12_Member	GO Biological Processes	GO:0010001	glial cell differentiation	-2.75071	-0.697795	5/215	11540,12767,18591,23928,70747	Adora2a,Cxcr4,Pdgfb,Lamc3,Tspan2
12_Member	GO Biological Processes	GO:0048708	astrocyte differentiation	-2.43066	-0.474658	3/77	11540,23928,70747	Adora2a,Lamc3,Tspan2
12_Member	GO Biological Processes	GO:0042063	gliogenesis	-2.20381	-0.323129	5/289	11540,12767,18591,23928,70747	Adora2a,Cxcr4,Pdgfb,Lamc3,Tspan2
13_Summary	GO Biological Processes	GO:0090162	establishment of epithelial cell polarity	-3.58419	-1.25658	3/31	14609,15213,16772,66214,68010	Gja1,Hey1,Lama1,Rgcc,Bambi
13_Member	GO Biological Processes	GO:0090162	establishment of epithelial cell polarity	-3.58419	-1.25658	3/31	14609,15213,16772	Gja1,Hey1,Lama1
13_Member	GO Biological Processes	GO:0001837	epithelial to mesenchymal transition	-2.7235	-0.678655	4/130	14609,15213,66214,68010	Gja1,Hey1,Rgcc,Bambi
13_Member	GO Biological Processes	GO:0048762	mesenchymal cell differentiation	-2.11352	-0.257893	4/193	14609,15213,66214,68010	Gja1,Hey1,Rgcc,Bambi
14_Summary	GO Biological Processes	GO:0051223	regulation of protein transport	-3.4745	-1.1906	11/791	11540,14362,14609,14613,18126,20501,66214,68010,68655,228993,434215,18830,215113	Adora2a,Fzd1,Gja1,Gja5,Nos2,Slc16a1,Rgcc,Bambi,Fndc1,Slc17a9,Lrrc32,Pltp,Slc43a2
14_Member	GO Biological Processes	GO:0051223	regulation of protein transport	-3.4745	-1.1906	11/791	11540,14362,14609,14613,18126,20501,66214,68010,68655,228993,434215	Adora2a,Fzd1,Gja1,Gja5,Nos2,Slc16a1,Rgcc,Bambi,Fndc1,Slc17a9,Lrrc32
14_Member	GO Biological Processes	GO:0050708	regulation of protein secretion	-2.72623	-0.678711	7/435	11540,14609,14613,18126,20501,66214,434215	Adora2a,Gja1,Gja5,Nos2,Slc16a1,Rgcc,Lrrc32
14_Member	GO Biological Processes	GO:0002791	regulation of peptide secretion	-2.52837	-0.540855	7/472	11540,14609,14613,18126,20501,66214,434215	Adora2a,Gja1,Gja5,Nos2,Slc16a1,Rgcc,Lrrc32
14_Member	GO Biological Processes	GO:0015711	organic anion transport	-2.39522	-0.454158	6/374	11540,14609,18126,18830,20501,215113	Adora2a,Gja1,Nos2,Pltp,Slc16a1,Slc43a2
14_Member	GO Biological Processes	GO:0006820	anion transport	-2.35404	-0.425256	7/508	11540,14609,18126,18830,20501,215113,228993	Adora2a,Gja1,Nos2,Pltp,Slc16a1,Slc43a2,Slc17a9
14_Member	GO Biological Processes	GO:0009306	protein secretion	-2.24218	-0.352502	7/533	11540,14609,14613,18126,20501,66214,434215	Adora2a,Gja1,Gja5,Nos2,Slc16a1,Rgcc,Lrrc32
14_Member	GO Biological Processes	GO:0002790	peptide secretion	-2.0691	-0.227422	7/575	11540,14609,14613,18126,20501,66214,434215	Adora2a,Gja1,Gja5,Nos2,Slc16a1,Rgcc,Lrrc32
15_Summary	KEGG Pathway	ko04390	Hippo signaling pathway	-3.40006	-1.15661	5/154	14362,14633,15901,18787,21415,11540,13048,15248,56811,68010	Fzd1,Gli2,Id1,Serpine1,Tcf7l1,Adora2a,Cux2,Hic1,Dkk2,Bambi
15_Member	KEGG Pathway	ko04390	Hippo signaling pathway	-3.40006	-1.15661	5/154	14362,14633,15901,18787,21415	Fzd1,Gli2,Id1,Serpine1,Tcf7l1
15_Member	KEGG Pathway	mmu04390	Hippo signaling pathway	-3.40006	-1.15661	5/154	14362,14633,15901,18787,21415	Fzd1,Gli2,Id1,Serpine1,Tcf7l1
15_Member	GO Biological Processes	GO:1905114	cell surface receptor signaling pathway involved in cell-cell signaling	-3.10759	-0.956182	8/487	11540,13048,14362,14633,15248,21415,56811,68010	Adora2a,Cux2,Fzd1,Gli2,Hic1,Tcf7l1,Dkk2,Bambi
15_Member	KEGG Pathway	ko05217	Basal cell carcinoma	-2.84833	-0.775993	3/55	14362,14633,21415	Fzd1,Gli2,Tcf7l1
15_Member	KEGG Pathway	mmu05217	Basal cell carcinoma	-2.84833	-0.775993	3/55	14362,14633,21415	Fzd1,Gli2,Tcf7l1
15_Member	KEGG Pathway	ko04310	Wnt signaling pathway	-2.54079	-0.546213	4/146	14362,21415,56811,68010	Fzd1,Tcf7l1,Dkk2,Bambi
15_Member	KEGG Pathway	mmu04310	Wnt signaling pathway	-2.54079	-0.546213	4/146	14362,21415,56811,68010	Fzd1,Tcf7l1,Dkk2,Bambi
16_Summary	GO Biological Processes	GO:0019932	second-messenger-mediated signaling	-3.09001	-0.94692	6/272	11540,12372,12767,16797,18126,381290	Adora2a,Casq1,Cxcr4,Lat,Nos2,Atp2b4
16_Member	GO Biological Processes	GO:0019932	second-messenger-mediated signaling	-3.09001	-0.94692	6/272	11540,12372,12767,16797,18126,381290	Adora2a,Casq1,Cxcr4,Lat,Nos2,Atp2b4
16_Member	GO Biological Processes	GO:0019722	calcium-mediated signaling	-2.45775	-0.490752	4/154	12372,12767,16797,381290	Casq1,Cxcr4,Lat,Atp2b4
17_Summary	GO Biological Processes	GO:0008360	regulation of cell shape	-2.65216	-0.620437	4/136	15894,19303,68010,74202,13048,15901,218877	Icam1,Pxn,Bambi,Fblim1,Cux2,Id1,Sema3g
17_Member	GO Biological Processes	GO:0008360	regulation of cell shape	-2.65216	-0.620437	4/136	15894,19303,68010,74202	Icam1,Pxn,Bambi,Fblim1
17_Member	GO Biological Processes	GO:0022604	regulation of cell morphogenesis	-2.56426	-0.557651	7/465	13048,15894,15901,19303,68010,74202,218877	Cux2,Icam1,Id1,Pxn,Bambi,Fblim1,Sema3g
18_Summary	GO Biological Processes	GO:0000904	cell morphogenesis involved in differentiation	-2.59689	-0.576376	9/723	12767,13048,13642,14633,15901,19303,23928,218877,264134,11540,14609	Cxcr4,Cux2,Efnb2,Gli2,Id1,Pxn,Lamc3,Sema3g,Ttc26,Adora2a,Gja1
18_Member	GO Biological Processes	GO:0000904	cell morphogenesis involved in differentiation	-2.59689	-0.576376	9/723	12767,13048,13642,14633,15901,19303,23928,218877,264134	Cxcr4,Cux2,Efnb2,Gli2,Id1,Pxn,Lamc3,Sema3g,Ttc26
18_Member	GO Biological Processes	GO:0048812	neuron projection morphogenesis	-2.46022	-0.490996	8/618	11540,12767,13048,13642,14609,14633,15901,218877	Adora2a,Cxcr4,Cux2,Efnb2,Gja1,Gli2,Id1,Sema3g
18_Member	GO Biological Processes	GO:0120039	plasma membrane bounded cell projection morphogenesis	-2.39765	-0.454491	8/633	11540,12767,13048,13642,14609,14633,15901,218877	Adora2a,Cxcr4,Cux2,Efnb2,Gja1,Gli2,Id1,Sema3g
18_Member	GO Biological Processes	GO:0048858	cell projection morphogenesis	-2.3813	-0.44442	8/637	11540,12767,13048,13642,14609,14633,15901,218877	Adora2a,Cxcr4,Cux2,Efnb2,Gja1,Gli2,Id1,Sema3g
18_Member	GO Biological Processes	GO:0032990	cell part morphogenesis	-2.29769	-0.394769	8/658	11540,12767,13048,13642,14609,14633,15901,218877	Adora2a,Cxcr4,Cux2,Efnb2,Gja1,Gli2,Id1,Sema3g
18_Member	GO Biological Processes	GO:0048667	cell morphogenesis involved in neuron differentiation	-2.0809	-0.231026	7/572	12767,13048,13642,14633,15901,218877,264134	Cxcr4,Cux2,Efnb2,Gli2,Id1,Sema3g,Ttc26
19_Summary	KEGG Pathway	ko04115	p53 signaling pathway	-2.58359	-0.571554	3/68	12649,17873,18787,15894,16797	Chek1,Gadd45b,Serpine1,Icam1,Lat
19_Member	KEGG Pathway	ko04115	p53 signaling pathway	-2.58359	-0.571554	3/68	12649,17873,18787	Chek1,Gadd45b,Serpine1
19_Member	KEGG Pathway	mmu04115	p53 signaling pathway	-2.58359	-0.571554	3/68	12649,17873,18787	Chek1,Gadd45b,Serpine1
19_Member	KEGG Pathway	ko04064	NF-kappa B signaling pathway	-2.07982	-0.231026	3/103	15894,16797,17873	Icam1,Lat,Gadd45b
19_Member	KEGG Pathway	mmu04064	NF-kappa B signaling pathway	-2.07982	-0.231026	3/103	15894,16797,17873	Icam1,Lat,Gadd45b
20_Summary	GO Biological Processes	GO:0006809	nitric oxide biosynthetic process	-2.53029	-0.540855	3/71	15894,18126,381290,18591,23876,16797,17133,18787,20501	Icam1,Nos2,Atp2b4,Pdgfb,Fbln5,Lat,Maff,Serpine1,Slc16a1
20_Member	GO Biological Processes	GO:0006809	nitric oxide biosynthetic process	-2.53029	-0.540855	3/71	15894,18126,381290	Icam1,Nos2,Atp2b4
20_Member	GO Biological Processes	GO:0046209	nitric oxide metabolic process	-2.47937	-0.504538	3/74	15894,18126,381290	Icam1,Nos2,Atp2b4
20_Member	GO Biological Processes	GO:0072593	reactive oxygen species metabolic process	-2.44597	-0.483409	5/253	15894,18126,18591,23876,381290	Icam1,Nos2,Pdgfb,Fbln5,Atp2b4
20_Member	GO Biological Processes	GO:2001057	reactive nitrogen species metabolic process	-2.39932	-0.454491	3/79	15894,18126,381290	Icam1,Nos2,Atp2b4
20_Member	Reactome Gene Sets	R-MMU-109582	Hemostasis	-2.30844	-0.401662	7/518	16797,17133,18126,18591,18787,20501,381290	Lat,Maff,Nos2,Pdgfb,Serpine1,Slc16a1,Atp2b4
20_Member	GO Biological Processes	GO:2000377	regulation of reactive oxygen species metabolic process	-2.21855	-0.330731	4/180	15894,18591,23876,381290	Icam1,Pdgfb,Fbln5,Atp2b4
20_Member	GO Biological Processes	GO:0042136	neurotransmitter biosynthetic process	-2.12694	-0.264366	3/99	15894,18126,381290	Icam1,Nos2,Atp2b4
20_Member	GO Biological Processes	GO:1903409	reactive oxygen species biosynthetic process	-2.06835	-0.227422	3/104	15894,18126,381290	Icam1,Nos2,Atp2b4

## Sheet: Legend of Dataset EV3
	Dataset EV3. Gene set enrichment analysis (metascape.org) of all down-regulated genes in EVL-deficient endothelial cells.
